# Supplementary material for: Phylogeographic divergence in the widespread delicate skink (Lampropholis delicata) corresponds to dry habitat barriers in eastern Australia
Source: BMC Evol Biol. 2011 Jul 4;11:191. doi: 10.1186/1471-2148-11-191 (PMC3141439; doi:10.1186/1471-2148-11-191)
Supplement: Additional file 4 — The concatenated alignment (fasta format) for the 165 Lampropholis delicata haplotypes (ND2: 1-550, ND4: 551-1221, 12SrRNA: 1222-1929, 16SrRNA: 1930-2426). [file 1471-2148-11-191-S4.FASTA]

>EUG7
CCCATTAATTTTATCAATAATACTAGCCACCCTAGCCACCGGGACAGTAATTACCATATC
TAGCACCCATTGACTCATAGCTTGAGTTGGCTTAGAGTTGAATACGCTCTCAATCATCCC
AATTATTACTAAACAACACCACCCACGCTCCACAGAAGCCACAACCAAGTATTTCCTAAC
ACAAGCCGCAGCCTCCGCCCTACTACTGTTCGCAAGTATAACAAACGCCTGACACACAGG
AACATGAGACATCTCCCAATTAACAAACCAACCAGCCTCCATTATATTTACAGTTTCAAT
CTCTATAAAACTAGGCCTTGCCCCACTCCACTTCTGACTACCAGAAGTCCTACAAGGCAC
ATCCCTTAGCACAGCACTCATTATTACAACATGACAAAAACTTGCCCCAATAACCCTAAT
ATTCCTAACACACAGCTCATTAAACCCAACACTCTTAATAGCAATAGGACTACTTTCCAC
CATAACAGGCGGGTGGGGCGGCCTAAACCAAACACAGACACGAAAAATTATAGCATTCTC
ATCAATCGCCCAAACTTGGGGGATACGGAATCATTCGCATCACCCCCATACTTAACCCAA
TTTCAACAAAACTGTATTACCCATTCATTATCCTAGCCATCTGGGGGATTATTATAACAA
GCTCCATCTGCCTACGACAAACAGACCTAAAGGCATTAATCGCCTACTCATCAGTGAGCC
ACATAGGCCTTGTAATCACTGCCACCCTAATTCAAACCCCTTGAGGCCTGACAGGCGCAA
TAGCACTAATAATCGCCCATGGGTTAACCTCCTCTGCACTATTTTGCCTAGCAAACACAA
ACTACGAACGCACACACAGCCGAACCATACTACTAACACGCGGTCTCCAACTAATTCTCC
CTCTAATAACCGCATGATGACTATTAATTAACCTCATAAACATAGCCCTTCCACCAACAA
TCAACCTGATAGGAGAACTTTTTATTATTACATCCGCATTCAACTGATCTTACATTACAA
TTGCTATAACTGGAGTAGGGACCCTATTAACAGCCGCCTATTCATTACACATATTTATTA
CAACCCAACGAAACAAACTATCAACAAGTATTACCAACATTTCACCAACTAAAACACGAG
AACACCTGCTTATAGCCCTACACACTATCCCACTACTCCTCCTTTTAATAAAACCTGGGT
TAGTCATGGGCCCATTTATGTTCGGTCCTAAACTTGCCGTTGTTTTTAATAAAAATTATA
CATGCAAGCTTCAACAAACCAGTGAGAATGCCCACAAATCCC-TAGACAGAGACCAGGAG
CAGGCATCAGGAACAC-AACCA-CTTAGCCCAAAACGCCTTGCTATGCCACACCCACAAG
GGCCATCAGCAGTAAAAAGTATTAAGAAATAAGCGAAAGCTTGACTTAGTTATTATTAAA
-CCAGTTGGTAAATTTCGTGCCAGCCACCGCGGTTATACGAAAAGCTAGAAACAACGCCC
CACGGCGTAAAGAGTGATAAAAGATTTTAACTG-TTACAGGAAAACTGCAACAAAGTTGT
AAAACACTACCGACTGCAAGAACAACAACA-AAAAC-AAACCTGTAAACCACTTAATATC
ACGAGAGCTGGGAAACAAACTGGGATTAGATACCCCACTATGCCCAACCGTAAACAAAAA
CAGCACCCGTACAAAGCTGTTCGCCAGAGGACTACCAGTACAAGACTCAAAACTCCAAGG
ACTTGGCGGTGCCCCATATCAGCCTAGAGGAGCCTGTCCTATAATCGATACCCCCCGATA
TACCTCACCACCCATTGAAACTCAGCCTATATACCGCCGTCGTCAGCCTACCTTGTGAAA
GAAATAAAGTAAGCAAAATAGCCATAAACTAGAACGTCAGGTCAAGGTGTAGCACATGGG
GTGGTAGAGGAAAT-TTTTAAACGGCCGCGGTATCCTAACCGTGCAAAGGTAGCGTAATC
ACTTGTCTTTTAAATAAAGACTCGTATGAAAGGCTAAATGAGAACAAACCTGTCTCTTGT
AGTTGACCAGTGAAACTGATCTCCAAGTACAAAAGCTTGGATACATACATAAGACGAGAA
GACCCTGTGGAGCTTTAAACCAACCCTATTA---ACCAA-TAATAGAACAGGTTTTAAGT
TGGGGCGACTTCGGAATAAAACAAAACTTCCGAGCACAGAGACA-ACCCCCTCACACCTA
GACCCACAGGTCAAAG-AGCACA-CCGACCCAGTATTACTGAGCAACGAACCAAGTTACC
CCAGGGATAACAGCGCCATCTTCTTCAAGAGGCCCTATCGACAAGAAGGTTTACGACCTC
GATGTTGGATCAGGACACCCAAATGGTGCAGCAACTATTAAAGGTTCGTTTGTTCAACGA
TTAACAGTCCTACGTGATCTGAGTTC
>EUG9
CCCGGCCATTCTCTCACTTATATTAACCAGCCTAGCTATCGGAACAATTATCACAATATC
AAGCACCCATTGACTCATAGCATGAGTTGGCCTAGAACTAAATACACTCTCAATCATCCC
AATCATTACAAAACACCACCACCCCCGCTCAACAGAGGCCACAACCAAATACTTCCTAAC
CCAAGCCGCAGCCTCCGCCATACTACTATTTGCAAGCACCATAAACGCATGACACACCGG
AACATGAGACATCTCACAACTAACAAACTACCCAGCCTGTGTTATATTTACAATAGCCAT
CTCCTTAAAACTAGGCCTTGCTCCACTTCACTTCTGACTACCAGAAGTCCTACAAGGCTC
CACACTTGGCACAGCACTAATCATTACAACATGACAAAAATTAGCCCCAATATCCCTAAT
ATTTTTAACACACAGCTCACTTAACTCAACAATTCTAATAATATTAGGCCTACTCTCCGC
TATAGTGGGCGGATGGGGCGGACTAAACCAAACACAGACACGAAAAATTATAGCATTTTC
ATCAATCGCCAAAACTTGGAGGCTACGGAATTATCCGCATCACCCCAATACTGAACCCCA
TTTCAACAAAACTCTACTACCCATTTATTATATTAGCCATCTGAGGAATTATTATAACAA
GCTCCATCTGCCTGCGACAAACAGATCTAAAATCACTCATCGCCTACTCATCAGTAAGCC
ACATAGGCCTTGTAATTGCCGCAACATTAATCCAAACCCCATGAAGCCTTACTGGCGCAA
TAGCACTAATAATTGCGCACGGCCTTACATCCTCAGTACTATTCTGCCTAGCAAATACTA
ATTATGAACGAACACACAGCCGAACCATACTACTCGCGCGTGGCCTACAACTAATCTTAC
CACTAATAACAACATGATGACTCCTGGCTAACCTAATAAACATGGCCCTCCCACCAACAA
TCAACCTGACAGGCGAACTACTTATCATTTCATCTGTATTTAACTGATCAAATATTACCA
TCATTATAACTGGAGCAGGCACCCTACTTACAGCAACCTACTCTCTCTATATGTTCTTAA
CCACACAACGAAACAAACCAGCAATAAACACTGTCAATATTTACCCAACCCAAACACGAG
AACACCTTCTAATGACACTACACACCCTTCCCATACTACTTCTTTTAATAAAACCTGGGC
TAATCATAGGCCCCTTCACATTTGGTCCTAAACTTGCCATTGTTTTTAATAAAAATTATA
CATGCAAGCTTCAACACACCAGTGAGAATGCCCACAAACCCCCTAAACAGAAAACAGGAG
CAGGCATCAGGAATACCAGCTA----CGCCCACGACGCCTTGCTACGCCACACCCACAAG
GGTAATCAGCAGTGAAAAGTATTAAGAGATAAGCGAAAGCTTGACTTAGTTATTATTTAG
TATGGTCGGTAAATCTCGTGCCAGCCACCGCGGTTATACGAAAGACCAAAAACAATGACC
AACGGCGTAAAGAGTGATAAAAGATACCAAC-ATTTAAAGGAAAACTGCAACAAAGTTGT
AAAATACTACCGATTGCAAGAACCACAACA-AGAAT-ACGCCTTTAAACTGCTTG-CCTC
ACGAAAGCTAAGAAACAAACTGGGATTAGATACCCCACTATGCTTAGCCGTAAACAAAGA
CAGTACAAATACAACACTGTCCGCCAGAGAACTACAAGCG-AAGACTCAAAACTCCAAGG
ACTTGGCGGTGCTCCACATCAACCTAGAGGAGCCTGTCCTATAATCGATACCCCCCGATC
CACCTCACCCCCCTTTGAAACTCAGCCTATATACCGCCGTCGTCAGCCTACCTTATGAAA
GAAGAAAAGTACGCAAAATAGTCATTAACTAAAACGTCAGGTCAAGGTGTAGCACATAGG
GCGGAAGAGGAAGCATTTTAAACGGCCGCGGTATCCTAACCGTGCAAAGGTAGCGTAATC
ACTTGTCTTTTAAATAAAGACTTGTATGAAAGGCTAAATGAGAACGGACCTGTCTCTTAT
AATCAACCAGTAAAACTGATCTTCAAGTACAAAAGCTTGAATAAACACATAAGACGAGAA
GACCCTGTGGAGCTTAAAACTAACACTATATC--ACCACGAAATAGCACAAGTTTTAAGT
TGGGGCGACTTCGGAACAAAGCAAAACTTCCGAGCACAGAGCCA--ACCCCTCTCATCTA
GACCAACAAGTCAAATGAATA-AGCCGACCCAGTCTTTCTGAACAACGAACCAAGTTACC
CCAGGGATAACAGCGCTATCTTCTTCAAGAGTCCCTATCGACAAGAAGGTTTACGACCTC
GATGTTGGATCAGGACCCCCAAACGGTGCAACAGCTGTTAAAGGTTCGTTTGTTCAACGA
TTAAT-GTCCTACGTGATCTGAGTTC
>LDA02
CCCAATAACACTAACCATAATACTAACTAGCCTAGCTATTGGAACCGTCATTACCATATC
TAGCACCCATTGACTAATAGCCTGAGTGGGCCTAGAACTAAACACCTTATCAATCATCCC
CATTATTACTAAACCCCACCACCCCCGCTCAACAGAAGCCACAACTAAGTACTTCCTAAC
CCAAGCTGCAGCCTCCGCCATACTCCTATTCGCAAGCACAATAAATGCATGACACACCGG
AACCTGGGATATTTCTCAATTAACAAACCCGCCAGCCTGTGTAATGTTTACAATAGCTCT
AGCCATAAAACTAGGCCTTGCCCCCCTCCACTTCTGACTACCTGAAGTACTACAAGGCAC
CTCACTCAGCACGGCTTTAATCATCACAACATGACAAAAACTTGCCCCAATAACCCTAAT
ATTTTTAACACACAGCTCACTTAACCCAACAACCCTAATGACTCTAGGACTACTATCAGC
CCTAACTGGCGGATGGGGCGGCCTAAACCAAACACAAACACGAAAAATCATAGCATTCTC
ATCAATCGCCGAAACTTGGCGGGTACGGAATCATCCGTGTTACCCCTCTACTCAACCCAA
TTTCAACAAAACTTTATTATCCATTCATTATACTGGCCATCTGAGGCATCATCATGACGA
GCTCCATTTGCCTACGACAAACAGACTTAAAGTCACTAATTGCCTACTCATCCGTTAGCC
ACATAGGACTTGTTATTGCCGCTACTCTTATTCAAACCCCATGAAGCTTAGCCGGCTCAA
TAGCATTAATAGTTGCTCACGGCCTAACATCCTCAGTACTGTTCTGCCTAGCAAACACTA
ACTATGAACGAACACACAGTCGAACCATACTCCTCACACGAGGACTTCAGCTAGTCCTGC
CCCTAATAGCAACATGATGACTTCTAGCCAACCTAATAAATATGGCCCTACCACCAACAA
TCAATCTAACAGGCGAACTTTTAATCATTATATCCCTATTTAACTGATCCAACACCACAA
TCATTATAACCGGGGTCGGAACCCTTCTAACAGCCACCTATTCCCTATACATATTTTTAA
CCACTCAACGAAACAAACCACCAACGAACACTATTAACATCCTCCCAACTCAAACACGAG
AACATATTCTTATAATACTTCACATTCTCCCTTTACTCCTCCTACTAACAAAACCTGCCC
TAATTATAGGCCCCTTCACATTTGGCCCTAAACTTGCCGTTGTTTTTAACAAAAATTACA
CATGCAAGCCTCAACAAACCAGTGAGAATGCCCACAAATTCC-TAAACAGAAAGCAGGAG
CAGGCATCAGGAACACCAACCA-GTTAGCCTACGACGCCTTGCTACGCCACACCCACAAG
GGCCCTCAGCAGTGAAAAGTATTAA-AAATAGGCGAAAGCCCGATTTAGTTATTATTAAA
CCTGGTTGGTTAATTTCGTGCCAGCCACCGCGGTTATACGAAAAACCAGAAACAACGGCC
CACGGCGTAAAGAGTGATAAAAGACCCCATTTACTTAAAGGGAAACTTCAGCACAGTTGT
AAAACACTACCGACTGCAAGAACCACAACA-AAA-C-AAGCCTTTAAACCACTTAACCTC
ACGAAAGCTAAGAAACAAACTGGGATTAGATACCCCACTATGCCTAGCCGTAAACAAAAA
CAGTGCAGATACAACACTGTTCGCCAGAGAACTACAAGCA-AAAACTTGAAACTCCAAGG
ACTTGGCGGTGTCCCATATCAACCTAGAGGAGCCTGTCCTATAATCGATACCCCCCGATC
CACCCAACCCCCCCTCGAAACTCAGCCTATATACCGCCGTCGCCAGCCTACCCCATGAGG
GAGTTAAAGTAGGCAAAACAGCCACAGGCTAGGACGTCAGGTCAAGGTGTAGCACATGGG
AGGGAAGAGGAAAC-TTT-AAACGGCCGCGGTATCCTAACCGTGCAAAGGTAGCGTAATC
ACTTGTCTTTTAAATAAAGACTAGTATGAAAGGCCAAATGAGAACGGACCTGTCTCCTAT
AGCTAACCAGTTAAACTGATCTTCAAGTACAAAAGCTTGAATAGACACATAAGACGAGAA
GACCCTGTGGAGCTTAAAACTAACACTATAAAAAACCAC-AAATAGCATAAGTTTTAAGT
TGGGGCGACTTCGGAACAAAATAAAACTTCCGAGCACAGAGCCATAACCGCTCTCACTTA
GACGAACATGTCAAAGTAAAACATCCGACCCAGTCCTACTGAATAACGAACCAAGTTACC
CCAGGGATAACAGCGCCATCTTCTTCAAGAGGCCATATCGACAAGAAGGTTTACGACCTC
GATGTTGGATCAGGACACCCAAACGGTGCAACAGCTGTTAAAGGTTCGTTTGTTCAACGA
TCAACAGTCCTACGTGATCTGAGTTC
>Coffs_Harbour
CCCAATAACGCTAACTATAATATTAACTAGCCTGGCTATTGGAACAGTCATTACCATATC
TAGCACCCACTGACTTATGGCCTGAGTGGGCTTAGAACTAAACACCTTATCAATTATCCC
CATTATTACTAAATACCACCACCCACGCTCCACAGAAGCCACAACCAAATACTTCCTAAC
CCAAGCTGCGGCCTCCACCATACTCCTATTTGCAAGCACAGTAAACGCATGATACACCGG
AACCTGAGATATCTCTCAACTAACAAACCCACCAGCCTGTGTAATACTCACAGTAGCTCT
GGCCATAAAACTCGGCCTTGCCCCCCTCCACTTCTGATTACCTGAAGTACTACAGGGCAC
CTCACTTAGCACAGCTTTAATCATCACAACATGACAAAAACTCGCCCCAATAGCCCTGAT
ATTTTTAACACACAGCTCACTTAACCCAACAATCCTAATGACTCTAGGACTACTATCAGC
CCTAACTGGGGGATGGGGCGGCCTAAACCAAACACAAACACGAAAAATCATAGCATTTTC
ATCAATCGCCAAAACTTGGCGGATACGGTATTATCCGTGTTACTCCCCTGCTCAATCCAA
TTTCAACAAAACTTTATTACCCGTTCATCATACTAGCCATCTGAGGCATCATTATAACAA
GCTCCATCTGCCTACGACAAACAGACTTAAAATCCTTAATTGCCTATTCATCCGTAAGCC
ACATGGGGCTTGTTATTGCCGCTACCCTCATTCAAACCCCATGAAGCTTAGCCGGCTCAA
TAGCACTAATAATTGCTCACGGTCTTACATCCTCAGTACTATTCTGCCTAGCAAACACTA
ACTACGAACGAACACACAGTCGAACCATACTCCTCACACGAGGACTACAACTTATCCTGC
CCCTAATGACAACATGATGACTTCTAGCCAACCTGATAAACATAGCCTTACCACCAACAA
TTAACCTAACAGGCGAACTTTTAATTATTACATCCCTATTTAACTGATCCAACACCACAA
TTATTATAACCGGAACAGGAACCCTTCTAACAGCAGCCTACTCCTTATATATATTTTTAA
CCACCCAACGAAACAAACTGTCAACGAACACTATCAACATCTCCCCAACTCAAACACGAG
AGCATATCCTCATAACACTTCACATCCTCCCCCTACTCCTCCTACTAACAAAACCCGGGT
TAGTTATAGGCCCCTTCACATTTGGTCCTAAACTTGCCGTTGTTTTTAGTAAAAATTACA
CATGCAAGCCTCAACAAACCAGTGAGAATGCCCACAAATTCC-CAAACAGAAAGCAGGAG
CAGGCATCAGGAGCACCAACCA-GTTAGCCCACAACGCCTTGCTACGCCACACCCACAAG
GGCCATCAGCAGTGAAAAGTATTAA-AAATGAGCGAAAGCTTGATTTAGTTATTATTAAA
CCTGGTTGGTTAATTTCGTGCCAGCCACCGCGGTTATACGAAAAACCAGAAACAACAGCC
CACGGCGTAAAGAGTGATAAAAGACCC-ACTTACTTAAAGAAAAATTACAGCAGAGTTGT
AAAACACTACTGACTGCAAGAACCACAACA-AAAAC-AAGCCTTTAAACCGCTTAATCTC
ACGAAAGCTAAGAAACAAACTGGGATTAGATACCCCACTATGCTTAGCCGTAAACAAAAA
CAGTACAGATACAACACTGTTCGCCAGAGAACTACAAGCA-AAAACTCAAAACTCTAAGG
ACTTGGCGGTGTCCCATATCAACCTAGAGGAGCCTGTCCTATAATCGATACCCCCCGATC
CACCCCACCCTCCCTCGAAACTCAGCCTATATACCGCCGTCGCCAGCCTACCCCATGAGG
GGGTTAAAGTAAGCAAAACAGCCACAGGCTAGAACGTCAGGTCAAGGTGTAGCACATGGA
AGGGAAGAGGAAAC-TTT-AAACGGCCGCGGTATCCTAACCGTGCAAAGGTAGCGTAATC
ACTTGTCTTTTAAATAAAGACTAGTATGAAAGGCCAAATGAGAACGGACCTGTCTCCTAT
AGTTGACCAGTTAAACTGATCTTCAAGTACAAAAGCTTGAATAAACACATAAGACGAGAA
GACCCTGTGGAGCTTAAAACCAACACTATAATAAACCAC-AAATAGCATAGGTTTTAAGT
TGGGGCGACTTCGGAACAAAATAAAACTTCCGAGCACAGAGCCA-GACCGCTCTCACTTA
GACAAACATGTCAAAGAAAGACACCCGACCCAGTCTTACTGAATAACGAACCAAGTTACC
CCAGGGATAACAGCGCCATCTTCTTCAAGAGGCCATATCGACAAGAAGGTTTACGACCTC
GATGTTGGATCAGGACACCCAAACGGTGCAACAGCTGTTAAAGGTTCGTTTGTTCAACGA
TCAACAGTCCTACGTGATCTGAGTTC
>LDA05
CCCAATAACGCTAACTATAATATTAACTAGCCTGGCTATTGGAACAGTCATTACCATATC
TAGCACCCACTGACTTATGGCCTGAGTGGGCTTAGAACTAAACACCTTATCAATTATCCC
CATTATTACTAAATACCACCACCCACGCTCCACAGAAGCCACAACCAAATACTTCCTAAC
CCAAGCTGCGGCCTCCACCATACTCCTATTTGCAAGCACAGTAAACGCATGATACACCGG
AACCTGAGATATCTCTCAACTAACAAACCCACCAGCCTGTGTAATACTCACAGTAGCTCT
GGCCATAAAACTCGGCCTTGCCCCCCTCCACTTCTGATTACCTGAAGTACTACAGGGCAC
CTCACTTAGCACAGCTTTAATCATCACAACATGACAAAAACTCGCCCCAATAACCCTGAT
ATTTTTAACACACAGCTCACTTAACCCAACAATCCTAATGACTCTAGGACTACTATCAGC
CCTAACTGGGGGATGGGGCGGCCTAAACCAAACACAAACACGAAAAATCATAGCATTTTC
ATCAATCGCCAAAACTTGGCGGATACGGTATTATCCGTGTTACTCCCCTGCTCAATCCAA
TTTCAACAAAACTTTATTACCCGTTCATCATACTAGCCATCTGAGGCATCATTATAACAA
GCTCCATCTGCCTACGACAAACAGACTTAAAATCCTTAATTGCCTATTCATCCGTAAGCC
ACATGGGGCTTGTTATTGCCGCTACCCTCATTCAAACCCCATGAAGCTTAGCCGGCTCAA
TAGCACTAATAATTGCTCACGGTCTTACATCCTCAGTACTATTCTGCCTAGCAAACACTA
ACTACGAACGAACACACAGTCGAACCATACTCCTCACACGAGGACTACAACTTATCCTGC
CCCTAATGACAACATGATGACTTCTAGCCAACCTGATAAACATAGCCTTACCACCAACAA
TTAACCTAACAGGCGAACTTTTAATTATTACATCCCTATTTAACTGATCCAACACCACAA
TTATTATAACCGGAACAGGAACCCTTCTAACAGCAGCCTACTCCTTATATATATTTTTAA
CCACCCAACGAAACAAACTGTCAACGAACACTATCAACATCTCCCCAACTCAAACACGAG
AGCATATCCTCATAACACTTCACATCCTCCCCCTACTCCTCCTACTAACAAAACCCGGGT
TAGTTATAGGCCCCTTCACATTTGGTCCTAAACTTGCCGTTGTTTTTAGTAAAAATTACA
CATGCAAGCCTCAACAAACCAGTGAGAATGCCCACAAATTCC-CAAACAGAAAGCAGGAG
CAGGCATCAGGAGCACCAACCA-GTTAGCCCACAACGCCTTGCTACGCCACACCCACAAG
GGCCATCAGCAGTGAAAAGTATTAA-AAATGAGCGAAAGCTTGATTTAGTTATTATTAAA
CCTGGTTGGTTAATTTCGTGCCAGCCACCGCGGTTATACGAAAAACCAGAAACAACAGCC
CACGGCGTAAAGAGTGATAAAAGACCC-ACTTACTTAAAGAAAAATTACAGCAGAGTTGT
AAAACACTACTGACTGCAAGAACCACAACA-AAAAC-AAGCCTTTAAACCGCTTAATCTC
ACGAAAGCTAAGAAACAAACTGGGATTAGATACCCCACTATGCTTAGCCGTAAACAAAAA
CAGTACAGATACAACACTGTTCGCCAGAGAACTACAAGCA-AAAACTCAAAACTCTAAGG
ACTTGGCGGTGTCCCATATCAACCTAGAGGAGCCTGTCCTATAATCGATACCCCCCGATC
CACCCCACCCTCCCTCGAAACTCAGCCTATATACCGCCGTCGCCAGCCTACCCCATGAGG
GGGTTAAAGTAAGCAAAACAGCCACAGGCTAGAACGTCAGGTCAAGGTGTAGCACATGGA
AGGGAAGAGGAAAC-TTT-AAACGGCCGCGGTATCCTAACCGTGCAAAGGTAGCGTAATC
ACTTGTCTTTTAAATAAAGACTAGTATGAAAGGCCAAATGAGAACGGACCTGTCTCCTAT
AGTTGACCAGTTAAACTGATCTTCAAGTACAAAAGCTTGAATAAACACATAAGACGAGAA
GACCCTGTGGAGCTTAAAACCAACACTATAATAAACCAC-AAATAGCATAGGTTTTAAGT
TGGGGCGACTTCGGAACAAAATAAAACTTCCGAGCACAGAGCCA-GACCGCTCTCACTTA
GACAAACATGTCAAAGAAAGACACCCGACCCAGTCTTACTGAATAACGAACCAAGTTACC
CCAGGGATAACAGCGCCATCTTCTTCAAGAGGCCATATCGACAAGAAGGTTTACGACCTC
GATGTTGGATCAGGACACCCAAACGGTGCAACAGCTGTTAAAGGTTCGTTTGTTCAACGA
TCAACAGTCCTACGTGATCTGAGTTC
>LDA07
CCCAATAACACTAACCATAATACTAACTAGCCTAGCTATTGGAACCGTCATTACCATGTC
TAGCACCCACTGACTAATAGCCTGGGTGGGCCTAGAACTAAACACCCTATCAATCATCCC
CATTATCTCTAAACCCCACCACCCCCGCTCAACAGAAGCCACAACTAAGTATTTCCTAAC
CCAAGCTGCAGCCTCCGCCATACTCTTATTTGCAAGCACAATAAATGCATGACACACCGG
AACCTGAGATATTTCTCAACTAACAAACCCGCCAGCCTGTGTAATATTTACAGCGGCCCT
AGCCATAAAACTAGGCCTCGCCCCTCTCCACTTCTGACTACCTGAGGTATTACAGGGCGC
CTCACTCAGTACGGCTTTAATCATCACAACATGACAAAAACTTGCCCCAATAGCCCTAAT
ATTTTTAACACACAGCTCACTTAACCCAACAATCCTAATGACCCTAGGACTACTTTCAGC
CCTGACTGGCGGGTGGGGCGGCCTAAACCAAACACAAACACGAAAAATCATAGCTTTCTC
ATCAATCGCCAAAACTTGGCGGGTACGGAATTATCCGTGTCACCCCCCTGCTTAACCCAA
TTTCAACAAAACTTTATTACCCGTTCATCATACTAGCCATCTGAGGTATCATCATAACGA
GCTCCATTTGCCTACGACAAACAGACTTAAAATCACTAATTGCCTATTCATCCGTTAGCC
ACATGGGACTTGTTGTTGCCGCTACTCTCATTCAAACCCCATGAAGCTTGGCCGGCTCAA
TAACACTTATAGTTGCTCACGGCCTAACATCCTCAGTACTCTTCTGCCTAGCAAACACTA
ACTATGAACGAACACACAGTCGAACCATACTCCTCACACGAGGACTTCAGCTAGTCCTGC
CCCTAATAACAACATGATGACTCCTAGCCAACCTGATAAACATGGCCCTACCACCAACAA
TCAACCTAACAGGCGAACTTTTGATTATCACATCCCTATTTAACTGATCCAACACCACAA
TCATTATAACCGGAGTTGGTACCCTTCTAACAGCCACCTATTCCTTATACATATTTTTAA
CCACTCAACGAAACAAACCACCAACAAACACTATTAACATCTCCCCAACTCAAACACGAG
AACACATCCTCATAACACTTCACATTCTCCCTTTACTCCTCCTACTAACAAAACCTGCCC
TAATTATGGGCCCCTTCACATTTGGTCCTAAACTTGCCGTTGTTTTTAATAAAAATTACA
CATGCAAGCCTCAACAAACCAGTGAGAATGCCCATAAACTCC-TAAACAGAAAGCAGGAG
CAGGCATCAGGAACACCTACCA-ATTAGCCTACGACGCCTTGCTACGCCACACCCACAAG
GGCCCTCAGCAGTGAAAAGTATTAA-AAATAGACGAAAGCCTGATTTAGTTATTATTAAA
CCTGGTTGGTTAATTTCGTGCCAGCCACCGCGGTTATACGAAAAACCAGAAACAACAGCC
CACGGCGTAAAGAGTGATAAAAGAGCCCATTTACTTAAAGAAAAATTACAGCATGGTTGT
AAAACACTACTGACTGCAAGAACTACAACA-AAA-C-AAGCCTTTAAACCACTTAACCTC
ACGAAAGCTAAGGAACAAACTGGGATTAGATACCCCACTATGCTTAGCCATAAACAAAAA
CAGTGCAAATACAACACTGTTCGCCGGAGAACTACAAGCA-AAAACTTGAAACTCTAAGG
ACTTGGCGGTGTCCCATATCAACCTAGAGGAGCCTGTCCTATAATCGATACCCCCCGATC
CACCCAACCCTCCCTCGAAATTCAGCCTATATACCGCCGTCGCCAGCCTACCCTATGAGG
GAGTTAAAGTAAGCAAAACAGCCACAGGCTAGGACGTCAGGTCAAGGTGTAGCACATGGA
AGGGAAGAGGAAAC-TTT-AAACGGCCGCGGTATCCTAACCGTGCAAAGGTAGCGTAATC
ACTTGTCTTTTAAATAAAGACTAGTATGAAAGGCCAAATGAGGACGGACCTGTCTCCTAT
AGTTAACCAGTTAAACTGATCTTCAAGTACAAAAGCTTGAATAAACACATAAGACGAGAA
GACCCTGTGGAGCTTAAAACTAACACTATAATAAACCAC-AAATAGCATAAGTTTTAAGT
TGGGGCGACTTCGGAACAAAATAAAACTTCCGAGCACAGAGCCA-AACCGCTCTCACTTA
GACGAACATGTCAAAGTAAA-CACCCGACCCAGTCCTACTGAATAACGAACCAAGTTACC
CCAGGGATAACAGCGCCATCTTCTTCAAGAGGCCATATCGACAAGAAGGTTTACGACCTC
GATGTTGGATCAGGACACCCAAACGGTGCAACAGCTGTTAAAGGTTCGTTTGTTCAACGA
TCAACAGTCCTACGTGATCTGAGTTC
>LDA08
CCCAATAACACTAACCATAATACTAACCAGCCTAGCTATTGGAACCGTCATTACCATGTC
TAGCACCCACTGACTAATAGCCTGGGTGGGCCTAGAACTAAACACCCTATCAATCATCCC
CATTATCTCTAAACCCCACCACCCCCGCTCAACAGAAGCCACAACTAAGTATTTCCTAAC
CCAAGCTGCAGCCTCCGCCATACTCTTATTTGCAAGCACAATAAATGCATGACACACCGG
AACCTGAGATATTTCTCAACTAACAAACCCGCCAGCCTGTGTAATATTTACAGCGGCCCT
AGCCATAAAACTAGGCCTCGCCCCTCTCCACTTCTGACTACCTGAGGTATTACAGGGCGC
CTCACTCAGTACGGCTTTAATCATCACAACATGACAAAAACTTGCCCCAATAGCCCTAAT
ATTTTTAACACACAGCTCACTTAACCCAACAATCCTAATGACCCTAGGACTACTTTCAGC
CCTGACTGGCGGGTGGGGCGGCCTAAACCAAACACAAACACGAAAAATCATAGCTTTCTC
ATCAATCGCCAAAACTTGGCGGGTACGGAATCATCCGTGTCACCCCCCTGCTTAACCCAA
TTTCAACAAAACTTTATTACCCGTTCATCATACTAGCCATCTGAGGTATCATCATAACGA
GCTCCATTTGCCTACGACAAACAGACTTAAAATCACTAATTGCCTATTCATCCGTTAGCC
ACATGGGACTTGTTGTTGCCGCTACTCTCATTCAAACCCCATGAAGCTTGGCCGGCTCAA
TAACACTTATAGTTGCTCACGGCCTAACATCCTCAGTACTCTTCTGCCTAGCAAACACTA
ACTATGAACGAACACACAGTCGAACCATACTCCTCACACGAGGACTTCAGCTAGTCCTGC
CCCTAATAACAACATGATGACTCCTAGCCAACCTGATAAACATGGCCCTACCACCAACAA
TCAACCTAACAGGCGAACTTTTGATTATCACATCCCTATTTAACTGATCCAACACCACAA
TCATTATAACCGGAGTTGGTACCCTTCTAACAGCCACCTATTCCTTATACATATTTTTAA
CCACTCAACGAAACAAACCACCAACAAACACTATTAACATCTCCCCAACTCAAACACGAG
AACACACCCTCATAACACTTCACATTCTCCCTTTACTCCTCCTACTAACAAAACCTGCCC
TAATTATGGGCCCCTTCACATTTGGTCCTAAACTTGCCGTTGTTTTTAATAAAAATTACA
CATGCAAGCCTCAACAAACCAGTGAGAATGCCCATAAATTCC-TAAACAGAAAGCAGGAG
CAGGCATCAGGAACACCTACCA-ATTAGCCTACGACGCCTTGCTACGCCACACCCACAAG
GGCCCTCAGCAGTGAAAAGTATTAA-AAATAGACGAAAGCCTGATTTAGTTATTATTAAA
CCTGGTTGGTTAATTTCGTGCCAGCCACCGCGGTTATACGAAAAACCAGAAACAACAGCC
CACGGCGTAAAGAGTGATAAAAGAGCCCATTTACTTAAAGAAAAATTACAGCATGGTTGT
AAAACACTACTGACTGCAAGAACTACAACA-AAA-C-AAGCCTTTAAACCACTTAACCTC
ACGAAAGCTAAGGAACAAACTGGGATTAGATACCCCACTATGCTTAGCCATAAACAAAAA
CAGTGCAAATACAACACTGTTCGCCGGAGAACTACAAGCA-AAAACTTGAAACTCTAAGG
ACTTGGCGGTGTCCCATATCAACCTAGAGGAGCCTGTCCTATAATCGATACCCCCCGATC
CACCCAACCCTCCCTCGAAATTCAGCCTATATACCGCCGTCGCCAGCCTACCCTATGAGG
GAGTTAAAGTAAGCAAAACAGCCACAGGCTAGGACGTCAGGTCAAGGTGTAGCACATGGA
AGGGAAGAGGAAAC-TTT-AAACGGCCGCGGTATCCTAACCGTGCAAAGGTAGCGTAATC
ACTTGTCTTTTAAATAAAGACTAGTATGAAAGGCCAAATGAGGACGGACCTGTCTCCTAT
AGTTAACCAGTTAAACTGATCTTCAAGTACAAAAGCTTGAATAAACACATAAGACGAGAA
GACCCTGTGGAGCTTAAAACTAACACTATAATAAACCAC-AAATAGCATAAGTTTTAAGT
TGGGGCGACTTCGGAACAAAATAAAACTTCCGAGCACAGAGCCA-AACCGCTCTCACTTA
GACGAACATGTCAAAGTAAA-CACCCGACCCAGTCCTACTGAATAACGAACCAAGTTACC
CCAGGGATAACAGCGCCATCTTCTTCAAGAGGCCATATCGACAAGAAGGTTTACGACCTC
GATGTTGGATCAGGACACCCAAACGGTGCAACAGCTGTTAAAGGTTCGTTTGTTCAACGA
TCAACAGTCCTACGTGATCTGAGTTC
>LDA09
CCCAATAACACTAACCATAATACTAACTAGCCTAGCTATTGGAACCGTCATTACCATGTC
TAGCACCCACTGACTAATAGCCTGGGTGGGCCTAGAACTAAACACCCTATCAATCATCCC
CATTATCTCTAAACCCCACCACCCCCGCTCAACAGAAGCCACAACTAAGTATTTCCTAAC
CCAAGCTGCAGCCTCCGCCATACTCTTATTTGCAAGCACAATAAATGCATGACACACCGG
AACCTGAGATATTTCTCAACTAACAAACCCGCCAGCCTGTGTAATATTTACAGCAGCCCT
AGCCATAAAACTAGGCCTCGCCCCTCTCCACTTCTGACTACCTGAGGTATTACAGGGCGC
CTCACTCAGTACGGCTTTAATCATCACAACATGACAAAAACTTGCCCCAATAGCCCTAAT
ATTTTTAACACACAGCTCACTTAACCCAACAATCCTAATGACCCTAGGACTACTTTCAGC
CCTGACTGGCGGGTGGGGCGGCCTAAACCAAACACAAACACGAAAAATCATAGCTTTCTC
ATCAATCGCCAAAACTTGGCGGGTACGGAATCATCCGTGTCACCCCCCTGCTTAACCCAA
TTTCAACAAAACTTTATTACCCGTTCATCATACTAGCCATCTGAGGTATCATCATAACGA
GCTCCATTTGCCTACGACAAACAGACTTAAAATCACTAATTGCCTATTCATCCGTTAGCC
ACATGGGACTTGTTGTTGCCGCTACTCTCATTCAAACCCCATGAAGCTTGGCCGGCTCAA
TAACACTTATAGTTGCTCACGGCCTAACATCCTCAGTACTCTTCTGCCTAGCAAACACTA
ACTATGAACGAACACACAGTCGAACCATACTCCTCACACGAGGACTTCAGCTAGTCCTGC
CCCTAATAACAACATGATGACTCCTAGCCAACCTGATAAACATGGCCCTACCACCAACAA
TCAACCTAACAGGCGAACTTTTGATTATCACATCCCTATTTAACTGGTCCAACACCACAA
TCATTATAACCGGAGTTGGTACCCTTCTAACAGCCACCTATTCCTTATACATATTTTTAA
CCACTCAACGAAACAAACCACCAACAAACACTATTAACATCTCCCCAACTCAAACACGAG
AACACATCCTCATAACACTTCACATTCTCCCTTTACTCCTCCTACTAACAAAACCTGCCC
TAATTATGGGCCCCTTCACATTTGGTCCTAAACTTGCCGTTGTTTTTAATAAAAATTACA
CATGCAAGCCTCAACAAACCAGTGAGAATGCCCATAAATTCC-TAAACAGAAAGCAGGAG
CAGGCATCAGGAACACCTACCA-ATTAGCCTACGACGCCTTGCTACGCCACACCCACAAG
GGCCCTCAGCAGTGAAAAGTATTAA-AAATAGACGAAAGCCTGATTTAGTTATTATTAAA
CCTGGTTGGTTAATTTCGTGCCAGCCACCGCGGTTATACGAAAAACCAGAAACAACAGCC
CACGGCGTAAAGAGTGATAAAAGAGCCCATTTACTTAAAGAAAAATTACAGCATGGTTGT
AAAACACTACTGACTGCAAGAACTACAACA-AAA-C-AAGCCTTTAAACCACTTAACCTC
ACGAAAGCTAAGGAACAAACTGGGATTAGATACCCCACTATGCTTAGCCATAAACAAAAA
CAGTGCAAATACAACACTGTTCGCCGGAGAACTACAAGCA-AAAACTTGAAACTCTAAGG
ACTTGGCGGTGTCCCATATCAACCTAGAGGAGCCTGTCCTATAATCGATACCCCCCGATC
CACCCAACCCTCCCTCGAAGTTCAGCCTATATACCGCCGTCGCCAGCCTACCCTATGAGG
GAGTTAAAGTAAGCAAAACAGCCACAGGCTAGGACGTCAGGTCAAGGTGTAGCACATGGA
AGGGAAGAGGAAAC-TTT-AAACGGCCGCGGTATCCTAACCGTGCAAAGGTAGCGTAATC
ACTTGTCTTTTAAATAAAGACTAGTATGAAAGGCCAAATGAGGACGGACCTGTCTCCTAT
AGTTAACCAGTTAAACTGATCTTCAAGTACAAAAGCTTGAATAAACACATAAGACGAGAA
GACCCTGTGGAGCTTAAAACTAACACTATAATAAACCAC-AAATAGCATAAGTTTTAAGT
TGGGGCGACTTCGGAACAAAATAAAACTTCCGAGCACAGAGCCA-AACCGCTCTCACTTA
GACGAACATGTCAAAGTAAA-CACCCGACCCAGTCCTACTGAATAACGAACCAAGTTACC
CCAGGGATAACAGCGCCATCTTCTTCAAGAGGCCATATCGACAAGAAGGTTTACGACCTC
GATGTTGGATCAGGACACCCAAACGGTGCAACAGCTGTTAAAGGTTCGTTTGTTCAACGA
TCAACAGTCCTACGTGATCTGAGTTC
>LDA10
CCCAATAACACTAACCATAATACTAACTAGCCTAGCTATTGGAACCGTCATTACCATGTC
TAGCACCCACTGACTAATAGCCTGGGTGGGCCTAGAACTAAACACCCTATCAATCATCCC
CATTATCTCTAAACCCCACCACCCCCGCTCAACAGAAGCCACAACTAAGTATTTCCTAAC
CCAAGCTGCAGCCTCCGCCATACTCTTATTTGCAAGCACAATAAATGCATGACACACCGG
AACCTGAGATATTTCTCAACTAACAAACCCGCCAGCCTGTGTAATATTTACAGCGGCCCT
AGCCATAAAACTAGGCCTCGCCCCTCTCCACTTCTGACTACCTGAGGTATTACAGGGCGC
CTCACTCAGTACGGCTTTAATCATCACAACATGACAAAAACTTGCCCCAATAGCCCTAAT
ATTTTTAACACACAGCTCACTTAACCCAACAATCCTAATGACCCTAGGACTACTTTCAGC
CCTGACTGGCGGGTGGGGCGGCCTAAACCAAACACAAACACGAAAAATCATAGCTTTCTC
ATCAATCGCCAAAACTTGGCGGGTACGGAATCATCCGTGTCACCCCCCTGCTTAACCCAA
TTTCAACAAAACTTTATTACCCGTTCATCATACTAGCCATCTGAGGTATCATCATAACGA
GCTCCATTTGCCTACGACAAACAGACTTAAAATCACTAATTGCCTATTCATCCGTTAGCC
ACATGGGACTTGTTGTTGCCGCTACTCTCATTCAAACCCCATGAAGCTTGGCCGGCTCAA
TAACACTTATAGTTGCTCACGGCCTAACATCCTCAGTACTCTTCTGCCTAGCAAACACTA
ACTATGAACGAACACACAGTCGAACCATACTCCTCACACGAGGACTTCAGCTAGTCCTGC
CCCTAATAACAACATGATGACTCCTAGCCAACCTGATAAACATGGCCCTACCACCAACAA
TCAACCTAACAGGCGAACTTTTGATTATCACATCCCTATTTAACTGATCTAACACCACAA
TCATTATAACCGGAGTTGGTACCCTTCTAACAGCCACCTATTCCTTATACATATTTTTAA
CCACTCAACGAAACAAACCACCAACAAACACTATTAACATCTCCCCAACTCAAACACGAG
AACACATCCTCATAACACTTCACATTCTCCCTTTACTCCTCCTACTAACAAAACCTGCCC
TAATTATGGGCCCCTTCACATTTGGTCCTAAACTTGCCGTTGTTTTTAATAAAAATTACA
CATGCAAGCCTCAACAAACCAGTGAGAATGCCCATAAATTCC-TAAACAGAAAGCAGGAG
CAGGCATCAGGAACACCTACCA-ATTAGCCTACGACGCCTTGCTACGCCACACCCACAAG
GGCCCTCAGCAGTGAAAAGTATTAA-AAATAGACGAAAGCCTGATTTAGTTATTATTAAA
CCTGGTTGGTTAATTTCGTGCCAGCCACCGCGGTTATACGAAAAACCAGAAACAACAGCC
CACGGCGTAAAGAGTGATAAAAGAGCCCATTTACTTAAAGAAAAATTACAGCATGGTTGT
AAAACACTACTGACTGCAAGAACTACAACA-AAA-C-AAGCCTTTAAACCACTTAACCTC
ACGAAAGCTAAGGAACAAACTGGGATTAGATACCCCACTATGCTTAGCCATAAACAAAAA
CAGTGCAAATACAACACTGTTCGCCGGAGAACTACAAGCA-AAAACTTGAAACTCTAAGG
ACTTGGCGGTGTCCCATATCAACCTAGAGGAGCCTGTCCTATAATCGATACCCCCCGATC
CACCCAACCCTCCCTCGAAATTCAGCCTATATACCGCCGTCGCCAGCCTACCCTATGAGG
GAGTTAAAGTAAGCAAAACAGCCACAGGCTAGGACGTCAGGTCAAGGTGTAGCACATGGA
AGGGAAGAGGAAAC-TTT-AAACGGCCGCGGTATCCTAACCGTGCAAAGGTAGCGTAATC
ACTTGTCTTTTAAATAAAGACTAGTATGAAAGGCCAAATGAGGACGGACCTGTCTCCTAT
AGTTAACCAGTTAAACTGATCTTCAAGTACAAAAGCTTGAATAAACACATAAGACGAGAA
GACCCTGTGGAGCTTAAAACTAACACTATAATAAACCAC-AAATAGCATAAGTTTTAAGT
TGGGGCGACTTCGGAACAAAATAAAACTTCCGAGCACAGAGCCA-AACCGCTCTCACTTA
GACGAACATGTCAAAGTAAA-CACCCGACCCAGTCCTACTGAATAACGAACCAAGTTACC
CCAGGGATAACAGCGCCATCTTCTTCAAGAGGCCATATCGACAAGAAGGTTTACGACCTC
GATGTTGGATCAGGACACCCAAACGGTGCAACAGCTGTTAAAGGTTCGTTTGTTCAACGA
TCAACAGTCCTACGTGATCTGAGTTC
>LDA100
CCCAATAACACTAACTATAATACTAACTAGCCTAGCTATTGGAACAATCATTACCATGTC
TAGCACCCATTGACTCATGGCCTGGATTGGCTTAGAGCTAAATACCTTATCAATTATCCC
CATTATTACTAAATATCACCACCCACGCTCCACAGAAGCCACAACCAAGTATTTCCTAAC
TCAGGCTGCAGCCTCCGCCATACTCTTATTTGCAAGCACAATAAACGCATGATACACCGG
AACCTGAGACATCTCTCAATTAACAAACCCCCCAGCCTGCGTTATATTCACAATAGCTCT
AGCCATAAAACTGGGCCTTGCCCCCCTCCACTTCTGACTGCCTGAGGTATTACAGGGCAC
CTCACTTAGCACAGCTTTAATCATTACAACATGACAAAAACTTGCCCCAATAGCCCTGAT
ATTTTTAACACACAGCTCACTTAACCCAACAACCCTAATGATTCTAGGACTACTATCAGC
CTTGACTGGCGGATGAGGCGGCCTAAACCAAACACAAACACGAAAAATCATAGCATTCTC
ATCAATCGCCAAAACTTGGCGGATACGGAATTATCCGTATTACCCCCCTGCTCAACCCAA
TTTCAACAAAACTTTATTATCCATTCATCATACTAGCCATCTGAGGCATCATTATAACAA
GCTCCATTTGCCTACGACAAACAGACTTAAAGTCCCTGATTGCCTATTCATCCGTCAGCC
ATATGGGACTTGTTATTGCCGCTACTCTTATTCAAACCCCATGAAGCCTAGCCGGCTCAA
TAGCACTAATAATTGCTCACGGCCTAACATCCTCAGTACTATTCTGCCTAGCAAACACTA
ACTATGAACGAACACACAGTCGAACCATACTCCTCACACGAGGATTACAACTTATCCTAC
CCCTAATGGCAACATGATGACTTCTAGCCAACCTAATAAACATAGCCTTACCACCAACAA
TTAACTTAACAGGCGAACTTTTAATTATTACATCCTTATTTAACTGATCCAACACCACAA
TCATTATAACCGGAGTAGGAACCCTTCTAACAGCAGCCTACTCCTTATATATATTTTTAA
CCACCCAACGAAACAAACTATCAACGAACACTATTAACATCTCTCCAACCCAAACACGAG
AGCACATCCTCATAACACTTCACATCCTCCCACTACTCCTCCTACTAGCAAAACCCGAGC
TAATTATAGGCCCTTTCACATTTGGTCCTAAACTTGCCGTTGTTTTTAATAAAAATTACA
CATGCAAGCCTCAACAAACCAGTGAGAATGCCCACAAATTCC-TAAACAGAAAGCAGGAG
CAGGCATCAGGAACACCAACCA-ATTAGCCTACAACGCCTTGCTACGCCACACCCACAAG
GGCCCTCAGCAGTGAAAAGTATTAA-AAATGAGCGAAAGCTTGATTTAGTTATTATTAAA
ACTGGTTGGTTAATTTCGTGCCAGCCACCGCGGTTATACGAAAAACCAGAAACAACAGCC
CACGGCGTAAAGAGTGATAAAAGACCCTATTTACTTAAAGAAAAACTACAGCAGAGTTGT
AAAACACTACTGACTGCAAGAACCACAACA-AAAAC-AAGCCTTTAAACCGCTTAATCTC
ACGAAAGCTAAGAAACAAACTGGGATTAGATACCCCACTATGCTTAGCCGTAAACAAAAA
CAGTACAGATACAACACTGTTCGCCAGAGAACTACAAGCA-AAAACTCAAAACTCTAAGG
ACTTGGCGGTGTCCCATATCAACCTAGAGGAGCCTGTCCTATAATCGATACCCCCCGATC
CACCCAACCCTCCCTCGAAACTCAGCCTATATACCGCCGTCGCCAGCCTACCCTATGAAG
GGATTAAAGTAAGCAAAACAGCCACAGGCTAGAACGTCAGGTCAAGGTGTAGCACATGGA
AGGGAAGAGGAAAC-TTT-AAACGGCCGCGGTATCCTAACCGTGCAAAGGTAGCGTAATC
ACTTGTCTTTTAAATAAAGACTAGTATGAAAGGCCAAATGAGAACGGACCTGTCTCCTAT
AGTTGACCAGTTAAACTGATCTTCAAGTACAAAAGCTTGAATAAGCACATAAGACGAGAA
GACCCTGTGGAGCTTAAAACCAACACTATAATAAACCAC-AAATAGCATAGGTTTTAAGT
TGGGGCGACTTCGGAACAAAATAAAACTTCCGAGCACAGAGCCA-AACCGCTCTCACTTA
GACAAACATGTCAAAGAAA-ACACCCGACCCAGTCTTACTGAATAACGAACCAAGTTACC
CCAGGGATAACAGCGCCATCTTCTTCAAGAGGCCATATCGACAAGAAGGTTTACGACCTC
GATGTTGGATCAGGACACCCAAACGGTGCAACAGCTGTTAAAGGTTCGTTTGTTCAACGA
TCAACAGTCCTACGTGATCTGAGTTC
>LDA102
CCCAATAACACTAACTATAATATTAACTAGCCTAGCTACTGGAACAATCATTACTATATC
TAGCACCCATTGACTTATAGCCTGAGTGGGCTTAGAACTAAACACCCTATCTATTATTCC
CATTATTACTAAACATCACCACCCACGCTCCACAGAAGCCACAACCAAATACTTCCTAAC
TCAAGCCGCAGCCTCCACCATACTCTTATTTGCAAGCACAATAAACGCATGACACACCGG
AACCTGAGACATCTCTCAACTAACAAACCAGCCAGCCTGTGTAATATTCACAATAGCCTT
AGCCATAAAACTAGGCCTCGCCCCCCTCCACTTCTGATTACCTGAAGTATTACAGGGCAC
ATCACTTAGCACAGCTCTAATCATCACAACATGACAAAAACTTGCCCCAATAGCCCTGAT
ATTTTTAACACACAGCTCACTTAACCTAACAATCCTAATGATTCTAGGACTTCTATCAGC
CCTAACTGGCGGATGGGGCGGCCTAAACCAGACACAAACACGAAAAATCATAGCATTTTC
ATCAATCGCCAAAACTTGGTGGGTACGGAATTATCCGTGTCACCCCTCTACTCAACCCAA
TTTCAACAAAACTTTATTATCCATTCATCATACTAGCCATTTGAGGCATCATTATAACAA
GTTCTATTTGCCTACGACAAACAGACCTAAAATCACTAATTGCCTATTCATCCGTTAGCC
ATATAGGACTTGTTATTGCCGCTACCCTCATTCAAACCCCATGAAGCTTGGCCGGCTCAA
TAGCACTGATGATTGCTCACGGCCTTACATCCTCAGTACTATTCTGCCTAGCAAACACTA
ACTATGAACGAACACACAGTCGGACCATGCTCCTCACACGAGGACTACAACTCATCCTAC
CCCTAATAACAACATGATGACTCCTAGCTAACCTAATAAATATAGCCTTGCCACCAACAA
TTAACCTAACAGGCGAACTTTTAATTATTACATCCCTATTTAACTGATCCAACACCACAA
TCATTATAACCGGAATAGGAACCCTTCTAACAGCAGCCTACTCCCTATACATATTTTTAA
CCACCCAACGAAACAAACTATCAACAAACACTATTAACATCTCCCCAGCTCAAACACGAG
AACATATCCTTATAACACTTCACATCCTCCCCTTACTCCTCCTACTAACAAAACCAGAGC
TAGTTATAGGCCCCTTCACATTTGGTCCTAAACTTGCCGTTGTTTTTTATAAAAATTACA
CATGCAAGCCTCTACAAACCAGTGAGAATGCCCACAAATTCC-TAAACAGAAAGCAGGAG
CAGGCATCAGGAACACCAACCA-GTTAGCCTACAACGCCTTGCTACGCCACACCCACAAG
GGCCCTCAGCAGTGAAAAGTATTAA-AAATAAGCGAAAGCTTGATTTAGTTATTATTAAA
CCTGGTTGGTTAATTTCGTGCCAGCCACCGCGGTTATACGAAAAACCAGAAACAACAGCC
CACGGCGTAAAGAGTGATAAAAGATCCTGTTAACTTAAAGAAAAACTACAGCAGAGTTGT
AAAACACTACTGACTGCAAGAACCACAACA-AAAAC-AAGCCTTTAAACCTCTTAACCTC
ACGAAAGCTAAGAAACAAACTGGGATTAGATACCCCACTATGCTTAGCCCTAAACAAAAA
CAGTACAAACACAACACTGTTCGCCAGAGAACTACAAGCA-AAAACTCAAAACTCTAAGG
ACTTGGCGGTGTCCCATATCAACCTAGAGGAGCCTGTCCTATAATCGATATTCCCCGATC
CACCCAACCCCCCCTCGAAACTCAGCCTATATACCGCCGTCGCCAGCCTACCCCATGAGG
GGATTAAAGTAAGCAAAACAGCCACAGGCTAGAACGTCAGGTCAAGGTGTAGCACATGGG
AGGGAAGAGGAAAC-TTTTAAACGGCCGCGGTATTCTAACCGTGCAAAGGTAGCGTAATC
ACTTGTCTTTTAAATAAAGACTAGTATGAAAGGCCAAATGAGAACGGACCTGTCTCCTAT
AGTTGACCAGTTAAACTGATCTTCAAGTACAAAAGCTTGAATAAACACATAAGACGAGAA
GACCCTGTGGAGCTTAAAACCAACACTATAGT-AACCAC-GAATAGCATAGGTTTTAAGT
TGGGGCGACTTCGGAACAAAATAAAACTTCCGAGCACAGAGCCA--ACCACTCTCACTTA
GACAAACATGTCAAAGAAAAACACCCGACCCAGTCTTACTGAACAACGAACCAAGTTACC
CCAGGGATAACAGCGCCATCTTCTTCAAGAGACCATATCGACAAGAAGGTTTACGACCTC
GATGTTGGATCAGGACACCCAAACGGTGCAACAGCTGTTAAAGGTTCGTTTGTTCAACGA
TCAACAGTCCTACGTGATCTGAGTTC
>LDA103
CCCAATAACACTAACTATTATACTAACTAGCCTAGCTATTGGAACAATCATTACCATATC
TAGCACCCACTGACTCATGGCCTGAGTGGGCTTAGAGCTAAACACCCTATCAATTGTCCC
CGTTATCACTAAATACCATCACCCACGCTCCACAGAAGCCACAACCAAATACTTCCTAAC
TCAAGCTGCAGCCTCCGCCATACTCCTATTTGCAAGCACAATAAATGCATGATACACCGG
AACCTGAGACATCTCTCAATTAACAAACCCCCCAGCCTGTGTAATATTCACAATAGCTCT
AGCCATAAAGCTGGGCCTTGCTCCCCTCCACTTCTGACTACCTGAGGTATTACAGGGCAC
CTCACTTAGCACGGCTTTAATCATCACAACATGACAAAAACTTGCCCCAATAGCCCTGAT
ATTTTTAACACACAGCTCACTTAACCTAACAATCCTGATGATTCTAGGACTTCTATCAGC
CCTAACCGGCGGGTGGGGCGGCCTAAACCAAACACAAACACGAAAAATCATAGCACACTC
ATCAATCGCCAAAACTTGGCGGGTACGGGATTATCCGTGTTACCCCCCTACTCAACCCAA
TTTCAACAAAACTTCATTACCCATTCATCATTCTAGCCATCTGAGGCATCATTATAACAA
GTTCCATTTGCCTACGACAAACAGACTTAAAGTCCTTAATTGCCTACTCATCCGTTAGCC
ACATAGGGCTTGTTATTGCCGCTACCCTCATTCAAACTCCATGAAGCCTAGCCGGCTCAA
TAGCACTAATAATTGCCCACGGTCTTACATCCTCAGTATTATTCTGCCTAGCAAACACTA
ACTATGAACGAACACACAGTCGAACCATACTCCTCACACGAGGATTACAACTCATCCTAC
CACTAATGACAACATGATGACTCCTAGCCAACCTGATAAACATAGCTCTGCCACCAACAA
TTAACCTAACAGGTGAACTTTTAATTATTACATCCCTATTTAACTGATCCAACACCACAA
TCATTATAACCGGAGTAGGGACCCTTCTAACTGCAGCCTACTCCTTATACATATTTTTAA
CCACCCAACGAAACAAACTATCAACGAACACTATCAACATCTCCCCAACTCAGACACGAG
AACATATTCTTATAATACTTCACATCCTCCCCTTACTCCTCCTACTAACAAAACCCGAAC
TAGTTATAGGCCCCTTCACATTTGGTCCTAAACTTGCCGTTGTTTTTAATAAAAATTACA
CATGCAAGCCTCAACAAACCAGTGAGAATGCCCACAAATTCC-TAAACAGAAAACAGGAG
CAGGCATCAGGAGCACCAACCA-ATTAGCCTACAACGCCTTGCTACGCCACACCCACAAG
GGCCCTCAGCAGTGAAAAGTATTAA-AAATAAGCGAAAGCTTGATTTAGTTATTATTAAA
CCTGGTTGGTTAATTTCGTGCCAGCCACCGCGGTTATACGAAAAACCAGAAACAACAGCC
CACGGCGTAAAGAGTGATAAAAGACCCTATTTACTTAAAGAGAAACTGCAGCGGAGTTGT
AAAACACTACTGACTGCAAGAACCACAACA-AAAAC-AAGCCTTTAAACCGCTTAACCTC
ACGAAAGCTAAGAAACAAACTGGGATTAGATACCCCACTATGCTTAGCCGTAAACAAAAA
CAGTGCAGATACAACACTGTTCGCCAGAGAACTACAAGCATAAAACTCAAAACTCTAAGG
ACTTGGCGGTGTCCCATATCAACCTAGAGGAGCCTGTCCTATAATCGATACCCCCCGATC
CACCCAACCCTTCCTCGAAACTCAGCCTATATACCGCCGTCGCCAGCCTACCCCATGAGG
GGATTAAAGTAAGCAAAACAGCCACAGGCTAGGACGTCAGGTCAAGGTGTAGCACATGGA
AGGGAAGAGGAAAC-TTT-AAACGGCCGCGGTATCCTAACCGTGCAAAGGTAGCGTAATC
ACTTGTCTTTTAAATAAAGACTAGTATGAAAGGCCAAATGAGAACGGACCTGTCTCCTAT
AGTTGACCAGTTAAACTGATCTTCAAGTACAAAAGCTTGAATAAACACATAAGACGAGAA
GACCCTGTGGAGCTTAAAACCAACACTATAATAAACCAC-AAATAGCATAGGTTTTAAGT
TGGGGCGACTTCGGAACAAAATAAAACTTCCGAGCACAGAGCCA-AACCACTCTCACTTA
GACAAACATGTCAAAG-GAAACACCCGACCCAGTCTTACTGAATGACGAACCAAGTTACC

CCAGGGATAACAGCGCCATCTTCTTCAAGAGACCATATCGACAAGAAGGTTTACGACCTC
GATGTTGGATCAGGACACCCAAACGGTGCAACAGCTGTTAAAGGTTCGTTTGTTCAACGA
TCAACAGTCCTACGTGATCTGAGTTC
>LDA104
CCCAATAACACTAACTATCATACTAACCAGCCTAGCTATTGGAACAATCATTACCATGTC
TAGCACCCATTGACTCATGGCCTGGGTGGGCTTAGAACTAAACACCCTATCAATTGTTCC
CATTATTACTAAATATCATCATCCACGCTCCACAGAAGCCACAACCAAATACTTCCTAAC
TCAAGCTGCGGCCTCCGCCATACTCCTATTTGCAAGCACAATAAATGCATGACACACCGG
AACCTGAGACATCTCTCAACTAACAAACCCCCCAGCCTGTATAATATTCACAATAGCTCT
AGCCATAAAACTAGGCCTTGCCCCCCTCCACTTCTGACTACCTGAGGTATTACAGGGCAC
CTCACTTAGCACAGCTTTAATCATCACAACATGACAAAAACTTGCCCCAATAGCCCTGAT
ATTTTTAATACACAGCTCACTTAACCCCACAATCCTAATGATTCTAGGACTTCTATCAGC
CCTAACTGGCGGATGAGGCGGCCTAAACCAAACACAAACACGAAAAATTATAGCATTCTC
ATCAATCGCCAAAACTTGGCGGGTACGGGATTATCCGTGTTACCCCTCTACTCAACCCAA
TTTCAACAAAACTTTATTACCCATTCATCATACTAGCCATCTGAGGCATCATTATAACAA
GTTCCATTTGCCTACGACAAACAGACTTAAAATCCTTAATTGCCTACTCATCCGTTAGCC
ACATGGGGCTTGTTATTGCCGCTACCCTCATTCAAACTCCATGAAGCCTAGCCGGCTCAA
TAGCGCTAATAATTGCCCACGGCCTTACATCCTCAGTACTATTCTGCCTAGCAAACACTA
ACTATGAACGAACACACAGTCGAACCATACTCCTCACACGAGGACTACAACTCATCCTGC
CACTAATGACAACATGGTGACTCCTAGCCAACCTAATAAACATAGCCCTACCACCAACAA
TCAACCTAACAGGCGAACTTTTAATTATTACATCCCTATTTAACTGATCCAACACCACAA
TCATTATAACCGGAGTGGGAACCCTTCTTACTGCAGCCTACTCCTTATACATATTTTTAA
CCACCCAACGAAACAAACTATCAACAAACACTATCAACATCTCCCCAACTCAGACACGAG
AACATATTCTTATGATACTTCACATCCTCCCCTTACTCCTCCTACTAACAAAACCCGAAC
TAGTTATAGGCCCCTTCACATTTGGTCCTAAACTTGCCGTTGTTTTTAATAAAAATTACA
CATGCAAGCCTCAACAAACCAGTGAGAATGCCCACAAATTCC-TAAACAGAAAGCAGGAG
CAGGCATCAGGAGCACCAATCA-ATTAGCCTACAACGCCTTGCTACGCCACACCCACAAG
GGCCCTCAGCAGTGAAAAGTATTAA-AAATAAGCGAAAGCTTGATTTAGTTATTATTAAG
TCTGGTTGGTTAATTTCGTGCCAGCCACCGCGGTTATACGAAAAACCAGAAACAACAGCC
CACGGCGTAAAGAGTGATAAAAGACCCTGTTTACTTAAAGAAAAACTACAGCAGAGTTGT
AAAACACTACTGACTGCAAGAACCACAACA-AAAAC-AAGCCTTTAAACCACTTAACCTC
ACGAAAGCTAAGAAACAAACTGGGATTAGATACCCCACTATGCTTAGCCGTAAACAAAAA
CAGTGCAAATACAACACTGTTCGCCAGAGAACTACAAGCA-AAAACTCAAAACTCTAAGG
ACTTGGCGGTGCCCCATATCAACCTAGAGGAGCCTGTCCTATAATCGATACCCCCCGATC
CACCCAACCCTCCCTCGAAACTCAGCCTATATACCGCCGTCGCCAGCCTACCCCATGAGG
GGGATAAAGTAGGCAAAACAGCCACAGGCTAGAACGTCAGGTCAAGGTGTAGCACATGGA
AGGGAAGAGGAAAC-TTT-AAACGGCCGCGGTATCCTAACCGTGCAAAGGTAGCGTAATC
ACTTGTCTTTTAAATAAAGACTAGTATGAAAGGCCAAATGAGAACGGACCTGTCTCCTAT
AGTTGACCAGTTAAACTGATCTTCAAGTACAAAAGCTTGAATAAACACATAAGACGAGAA
GACCCTGTGGAGCTTAAAACCAACACTATAATAAACCAC-AAATAGCATAGGTTTTAAGT
TGGGGCGACTTCGGAACAAAATAAAACTTCCGAGCACAGAGCCA-AACCGCTCTCACTTA
GACAAACATGTCAAAGAAA-ACACCCGACCCAGTCTTACTGAATAACGAACCAAGTTACC
CCAGGGATAACAGCGCCATCTTCTTCAAGAGGCCATATCGACAAGAAGGTTTACGACCTC
GATGTTGGATCAGGACACCCAAACGGTGCAACAGCTGTTAAAGGTTCGTTTGTTCAACGA
TCAACAGTCCTACGTGATCTGAGTTC
>LDA105
CCCAATAACACTAACTATAATACTAACTAGCCTAGCTATTGGAACAATCATTACCATATC
TAGCACCCATTGACTCATGGCCTGGGTGGGCTTAGAGCTAAACACCTTATCAATTATTCC
CATTATCACTAAATATCACCACCCACGCTCCACAGAAGCCACAACCAAGTATTTCCTAAC
TCAGGCTGCAGCCTCCGCCATACTCTTATTTGCAAGCACAATAAACGCATGATACGCCGG
AACCTGGGACATCTCTCAACTAACAAACCCCCCAGCCTGTGTTATATTCACAATAGCTCT
GGCCATAAAACTAGGCCTTGCCCCCCTCCACTTCTGACTGCCTGAGGTATTACAGGGCAC
CTCACTTAGCACAGCCCTAATCATTACAACATGACAAAAACTTGCCCCAATAGCCCTGAT
ATTTTTAACACACAGCTCACTTAACCCTACAACCCTAATGATTTTAGGACTACTATCAGC
CTTAACTGGCGGGTGAGGCGGCCTAAACCAAACACAAACACGAAAAATCATAGCATTCTC
ATCAATCGCCAAAACTTGGCGGATACGGAATTATCCGTATTACCCCCCTGCTCAACCCAA
TTTCAACAAAACTTTATTATCCATTCATCATACTAGCCATCTGAGGCATCATTATAACAA
GCTCCATTTGCCTACGACAAACAGACTTAAAGTCCTTAATTGCCTATTCATCCGTTAGCC
ATATAGGACTTGTTATTGCCGCTACTCTTATTCAAACCCCATGAAGCCTAGCCGGCTCAA
TAGCACTAATAATTGCTCACGGCCTAACATCCTCAGTACTATTCTGCCTAGCAAACACTA
ACTATGAACGAACACACAGTCGAACCATACTCCTCACACGAGGATTACAGCTTATCCTAC
CCCTAACGACAACATGATGACTTCTAGCCAACCTAATAAACATAGCCCTACCACCAACAA
TTAACCTAACAGGCGAACTTTTAATTATTACATCCCTATTTAACTGATCCAACACCACAA
TCATTATAACCGGAATAGGAACCCTTCTAACAGCAGCCTACTCCTTATATATATTTTTAA
CCACCCAACGAAACAAACTATCAACGAACACTATTAACATCTCTCCAACCCAAACACGAG
AACACATCCTCATAACACTTCACATCCTCCCACTTCTCCTCCTACTAGCAAAACCCGAGC
TAATTATAGGCCCTTTCACATTTGGTCCTAAACTTGCCGTTGTTTTTAATAAAAATTACA
CATGCAAGCCTCAACAAACCAGTGAGAATGCCCACAAATTCC-TAAACAGAAAGCAGGAG
CAGGCATCAGGAGCACCAGCCA-ATTAGCCTACAACGCCTTGCTACGCCACACCCACAAG
GGCCCTCAGCAGTGAAAAGTATTAA-AAATGAGCGAAAGCTTGATTTAGTTATTATTAAA
GCTGGTTGGTTAATTTCGTGCCAGCCACCGCGGTTATACGAAAAACCAGAAACAACGGCC
CACGGCGTAAAGAGTGATAAAAGACCCTATTCACTTAAAGAAAAACTACAGCAGAGTTGT
AAAACACTACTGACTGCAAGAACCACAACA-AAAAC-AAGCCTTTAAACCACTTAATCTC

ACGAAAGCTAAGAAACAAACTGGGATTAGATACCCCACTATGCTTAGCCGTAAACAAAAA
CAGTACAGATACAACACTGTTCGCCAGAGAACTACAAGCA-AAAACTCAAAACTCTAAGG
ACTTGGCGGTGTCCCACATCAACCTAGAGGAGCCTGTCCTATAATCGATACCCCCCGATC
CACCCAACCCTCCCTAGAAACTCAGCCTATATACCGCCGTCGCCAGCCTACCCTATGAAG
GGGTTAAAGTAAGCAAAATAGCCACAGGCTAGAACGTCAGGTCAAGGTGTAGCACATGGA
AGGGAAGAGGAAAC-TTT-AAACGGCCGCGGTATCCTAACCGTGCAAAGGTAGCGTAATC
ACTTGTCTTTTAAATAAAGACTAGTATGAAAGGCCAAATGAGAACGGACCTGTCTCCTAT
AGTCGACCAGTTAAACTGATCTTCAAGTACAAAAGCTTGAATAAACACATAAGACGAGAA
GACCCTGTGGAGCTTAAAACTAACACTATAATAAACCAC-AAATAGCATAGGTTTTAAGT
TGGGGCGACTTCGGAACAAAATAAAACTTCCGAGCACAGAGCCA-AACCGCTCTCACTTA
GACAAACATGTCAAAGAA-GACACCCGACCCAGTCTTACTGAATAACGAACCAAGTTACC
CCAGGGATAACAGCGCCATCTTCTTCAAGAGGCCATATCGACAAGAAGGTTTACGACCTC
GATGTTGGATCAGGACACCCAAACGGTGCAACAGCTGTTAAAGGTTCGTTTGTTCAACGA
TCAACAGTCCTACGTGATCTGAGTTC
>LDA106
CCCAATAACACTAACTATGATACTAACTAGCCTAGCTATTGGAACAATCATCACCATATC
TAGCACCCATTGACTCATAGCCTGAGTGGGCCTAGAACTAAATACCCTATCAATTATCCC
CATTATCACTAAGTATCACCACCCACGCTCCACAGAAGCCACAACCAAGTACTTCCTAAC
TCAAGCCGCAGCCTCCACCATACTCTTATTTGCAAGCACAATAAACGCATGACACACCGG
AACCTGAGACATCTCTCAACTAACAAGCCAGCCAGCTTGCATAATATTCACAATAGCTTT
AGCCATAAAACTGGGCCTTGCCCCCCTCCACTTCTGATTACCTGAGGTTTTACAGGGCAC
CTCACTTAGCACAGCTTTAATCATCACAACATGACAAAAACTTGCCCCAATAGCCCTGAT
ATTTTTAACACACAGCTCACTTAACCCAACAATCCTAATGATTCTAGGACTTCTATCAGC
CCTAACTGGCGGATGAGGCGGCCTAAACCAAACACAAACACGAAAAATCATAGCATTCTC
ATCAATCGCCAAAACTTGGTGGGTACGGAATTATCCGTATTACCCCCCTGCTCAACCCAA
TTTCAACAAAACTTTATTATCCATTCATCATACTAGCCATCTGAGGCATCATTATAACAA
GCTCCATTTGCCTACGACAAACAGACCTAAAGTCCTTAATTGCCTATTCATCCGTTAGCC
ATATAGGACTTGTTATTGCCGCTACCCTTATTCAAACCCCATGAAGCTTGGCCGGCTCAA
TGGCACTGATGATTGCTCACGGCCTTACATCCTCAGTACTATTCTGTCTAGCAAACACTA
ACTATGAACGAACACACAGTCGAACCATGCTCCTCACACGAGGACTACAACTCATCCTGC
CCCTAATAACAACATGATGACTCCTAGCCAACCTGATAAACATAGCCCTACCACCAACAA
TTAACCTAACAGGCGAACTTTTAATTATTACATCCCTATTTAACTGGTCCAACACCACAA
TCATTATAACCGGAGTAGGGACCCTTCTAACAGCAGCCTACTCACTATACATATTTTTAA
CCACGCAACGAAACAAACTATCAACAAACACTATTAACATCTCCCCAACTCAAACACGAG
AGCACATCCTTATAACACTTCACATCCTCCCCCTACTCCTCCTACTAACAAAACCTGAGC
TAGTTATAGGCCCCTTCACATTTGGTCCTAAACTTGCCGTTGTTTTTAATAAAAATTACA
CATGCAAGCCTCAACAAACCAGTGAGAATGCCCACAAATTCC-TAAACAGAAAGCAGGAG
CAGGCATCAGGAACACCAACCA-ATTAGCCTACAACGCCTTGCTACGCCACACCCACAAG
GGCCCTCAGCAGTGAAAAGTATTAA-AAATAAGCGAAAGCTTGATTTAGTTATTATTAAA
TCTGGTTGGTTAATTTCGTGCCAGCCACCGCGGTTATACGAAAAACCAGAAACAACAGCC
CACGGCGTAAAGAGTGATAAAAGATCCTGTTCGCTTAAAGAAAAACTACAGCAAAGCTGT
AAAACGCTACTGACTGCAAGAACCACAACA-AAAAC-AAGCCTTTAAACC-CTTAACCTC
ACGAAAGCTAAGAAACAAACTGGGATTAGATACCCCACTATGCTTAGCCGTAAACAAAAA
CAGTACAAACACAACACTGTTCGCCAGAGAACTACAAGCA-AAAACTCAAAACTCTAAGG
ACTTGGCGGTGTCCCATATCAACCTAGAGGAGCCTGTCCTATAATCGATACCCCCCGATC
CACCCAACCCCCCCTCGAAACTCAGCCTATATACCGCCGTCGCCAGCCTACCCCATGAGG
GAGTTAAAGTAAGCAAAACAGCCACGGGCTAGAACGTCAGGTCAAGGTGTAGCACATGGG
AGGGAAGAGGAAAC-TTT-AAACGGCCGCGGTATCCTAACCGTGCAAAGGTAGCGTAATC
ACTTGTCTTTTAAATAAAGACTAGTATGAAAGGCCAAATGAGAACGGACCTGTCTCCTAT
AGTTGACCAGTTAAACTGATCTTCAAGTACAAAAGCTTGAATAAACACATAAGACGAGAA
GACCCTGTGGAGCTTAAAACTAACACTATAAT--ACCAC-AAATAGCATAAGTTTTAAGT
TGGGGCGACTTCGGAACAAAATAAAACTTCCGAGCACAGAGCCA--ACCACTCTCACTTA
GACAAACATGTCGAAGAAAGACACCCGACCCAGTCTTACTGAATAACGAACCAAGTTACC
CCAGGGATAACAGCGCCATCTTCTTCAAGAGGCCATATCGACAAGAAGGTTTACGACCTC
GATGTTGGATCAGGACACCCAAACGGTGCAACAGCTGTTAAAGGTTCGTTTGTTCAACGA
TCAACAGTCCTACGTGATCTGAGTTC
>LDA107
CCCAATAACACTAACTATGATACTAACTAGCCTAGCTATTGGAACAATCATCACCATATC
TAGCACCCATTGACTCATAGCCTGAGTGGGCCTAGAACTAAATACCCTATCAATTATCCC
AATTATCACTAAGTATCACCACCCACGCTCCACAGAAGCCACAACCAAGTACTTCCTAAC
TCAAGCCGCAGCCTCCACCATACTCTTATTTGCAAGCACAATAAACGCATGACACACCGG
AACCTGAGACATCTCTCAACTAACAAGCCAGCCAGCTTGCATAGTATTCACAATAGCTTT
AGCCATAAAACTGGGCCTTGCCCCCCTCCACTTCTGATTACCTGAGGTTTTACAGGGCAC
CTCACTTAGCACAGCTTTAATCATCACAACGTGACAAAAACTTGCCCCAATAGCCCTGAT
ATTTTTAACACACAGCTCACTTAACCCAACAATCCTAATGATTCTAGGACTTCTATCAGC
CCTAACTGGCGGATGAGGCGGCCTAAACCAAACACAAACACGAAAAATCATAGCATTCTC
ATCAATCGCCAAAACTTGGTGGGTACGGAATTATCCGTATTACCCCCCTGCTCAACCCAA
TTTCAACAAAACTTTATTATCCATTCATCATACTAGCCATCTGAGGCATCATTATAACAA
GCTCCATTTGCCTACGACAAACAGACCTAAAGTCCTTAATTGCCTATTCATCCGTTAGCC
ATATAGGACTTGTTATTGCCGCTACCCTCATTCAAACCCCATGAAGCTTGGCCGGCTCAA
TGGCACTGATGATTGCTCACGGCCTTACATCCTCAGTACTATTCTGTCTAGCAAACACTA
ACTATGAACGAACACACAGTCGAACCATGCTCCTCACACGAGGACTACAACTCATCCTGC
CCCTAATAACAACATGATGACTCCTAGCCAACCTGATAAACATAGCCCTACCACCAACAA

TTAACCTAACAGGCGAACTTTTAATTATTACATCCCTATTTAACTGGTCCAACACCACAA
TCATTATAACCGGAGTAGGGACCCTTCTAACAGCAGCCTACTCACTATACATATTTTTAA
CCACGCAACGAAACAAACTATCAACAAACACTATTAACATCTCCCCAACTCAAACACGAG
AGCACATCCTTATAACACTTCACATCCTCCCCCTACTCCTCCTACTAACAAAACCTGAGC
TAGTTATAGGCCCCTTCACATTTGGTCCTAAACTTGCCGTTGTTTTTAATAAAAATTACA
CATGCAAGCCTCAACAAACCAGTGAGAATGCCCACAAATTCC-TAAACAGAAAGCAGGAG
CAGGCATCAGGAACACCAACCA-ATTAGCCTACAACGCCTTGCTACGCCACACCCACAAG
GGCCCTCAGCAGTGAAAAGTATTAA-AAATAAGCGAAAGCTTGATTTAGTTATTATTAAA
TCTGGTTGGTTAATTTCGTGCCAGCCACCGCGGTTATACGAAAAACCAGAAACAACAGCC
CACGGCGTAAAGAGTGATAAAAGATCCTGTTCGCTTAAAGAAAAACTACAGCAAAGCTGT
AAAACGCTACTGACTGCAAGAACCACAACA-AAAAC-AAGCCTTTAAACC-CTTAACCTC
ACGAAAGCTAAGAAACAAACTGGGATTAGATACCCCACTATGCTTAGCCGTAAACAAAAA
CAGTACAAACACAACACTGTTCGCCAGAGAACTACAAGCA-AAAACTCAAAACTCTAAGG
ACTTGGCGGTGTCCCATATCAACCTAGAGGAGCCTGTCCTATAATCGATACCCCCCGATC
CACCCAACCCCCCCTCGAAACTCAGCCTATATACCGCCGTCGCCAGCCTACCCCATGAGG
GAGTTAAAGTAAGCAAAACAGCCACGGGCTAGAACGTCAGGTCAAGGTGTAGCACATGGG
AGGGAAGAGGAAAC-TTT-AAACGGCCGCGGTATCCTAACCGTGCAAAGGTAGCGTAATC
ACTTGTCTTTTAAATAAAGACTAGTATGAAAGGCCAAATGAGAACGGACCTGTCTCCTAT
AGTTGACCAGTTAAACTGATCTTCAAGTACAAAAGCTTGAATAAACACATAAGACGAGAA
GACCCTGTGGAGCTTAAAACTAACACTATAAT--ACCAC-AAATAGCATAAGTTTTAAGT
TGGGGCGACTTCGGAACAAAATAAAACTTCCGAGCACAGAGCCA--ACCACTCTCACTTA
GACAAACATGTCGAAGAAAGACACCCGACCCAGTCTTACTGAATAACGAACCAAGTTACC
CCAGGGATAACAGCGCCATCTTCTTCAAGAGGCCATATCGACAAGAAGGTTTACGACCTC
GATGTTGGATCAGGACACCCAAACGGTGCAACAGCTGTTAAAGGTTCGTTTGTTCAACGA
TCAACAGTCCTACGTGATCTGAGTTC
>LDA108
CCCAATAACACTAACTATGATACTAACTAGCCTAGCTATTGGAACAATCATCACCATATC
TAGCACCCATTGACTCATAGCCTGAGTGGGCCTAGAACTAAATACCCTATCAATTATCCC
CATTATCACTAAGTATCACCACCCACGCTCCACAGAAGCCACAACCAAGTACTTCCTAAC
TCAAGCCGCAGCCTCCACCATACTCTTATTTGCAAGCACAATAAACGCATGACACACCGG
AACCTGAGACATCTCTCAACTAACAAGCCAGCCAGCTTGCATAGTATTCACAATAGCTTT
AGCCATAAAACTGGGCCTTGCCCCCCTCCACTTCTGATTACCTGAGGTTTTACAGGGCAC
CTCACTTAGCACAGCTTTAATCATCACAACATGACAAAAACTTGCCCCAATAGCCCTGAT
ATTTTTAACACACAGCTCACTTAACCCAACAATCCTAATGATTCTAGGACTTCTATCAGC
CCTAACTGGCGGATGAGGCGGCCTAAACCAAACACAAACACGAAAAATCATAGCATTCTC
ATCAATCGCCAAAACTTGGTGGGTACGGAATTATCCGTATTACCCCCCTGCTCAACCCAA
TTTCAACAAAACTTTATTATCCATTCATCATACTAGCCATCTGAGGCATCATTATAACAA
GCTCCATTTGCCTACGACAAACAGACCTAAAGTCCTTAATTGCCTATTCATCCGTTAGCC
ATATAGGACTTGTTATTGCCGCTACCCTCATTCAAACCCCATGAAGCTTGGCCGGCTCAA
TGGCACTGATGATTGCTCACGGCCTTACATCCTCAGTACTATTCTGTCTAGCAAACACTA
ACTATGAACGAACACACAGTCGAACCATGCTCCTCACACGAGGACTACAACTCATCCTGC
CCCTAATAACAACATGATGACTCCTAGCCAACCTGATAAACATAGCCCTACCACCAACAA
TTAACCTAACAGGCGAACTTTTAATTATTACATCCCTATTTAACTGGTCCAACACCACAA
TCATTATAACCGGAGTAGGGACCCTTCTAACAGCAGCCTACTCACTATACATATTTTTAA
CCACGCAACGAAACAAACTATCAACAAACACTATTAACATCTCCCCAACTCAAACACGAG
AGCACATCCTTATAACACTTCACATCCTCCCCCTACTCCTCCTACTAACAAAACCTGAGC
TAGTTATAGGCCCCTTCACATTTGGTCCTAAACTTGCCGTTGTTTTTAATAAAAATTACA
CATGCAAGCCTCAACAAACCAGTGAGAATGCCCACAAATTCC-TAAACAGAAAGCAGGAG
CAGGCATCAGGAACACCAACCA-ATTAGCCTACAACGCCTTGCTACGCCACACCCACAAG
GGCCCTCAGCAGTGAAAAGTATTAA-AAATAAGCGAAAGCTTGATTTAGTTATTATTAAA
TCTGGTTGGTTAATTTCGTGCCAGCCACCGCGGTTATACGAAAAACCAGAAACAACAGCC
CACGGCGTAAAGAGTGATAAAAGATCCTGTTCGCTTAAAGAAAAACTACAGCAAAGCTGT
AAAACGCTACTGACTGCAAGAACCACAACA-AAAAC-AAGCCTTTAAACC-CTTAACCTC
ACGAAAGCTAAGAAACAAACTGGGATTAGATACCCCACTATGCTTAGCCGTAAACAAAAA
CAGTACAAACACAACACTGTTCGCCAGAGAACTACAAGCA-AAAACTCAAAACTCTAAGG
ACTTGGCGGTGTCCCATATCAACCTAGAGGAGCCTGTCCTATAATCGATACCCCCCGATC
CACCCAACCCCCCCTCGAAACTCAGCCTATATACCGCCGTCGCCAGCCTACCCCATGAGG
GAGTTAAAGTAAGCAAAACAGCCACGGGCTAGAACGTCAGGTCAAGGTGTAGCACATGGG
AGGGAAGAGGAAAC-TTT-AAACGGCCGCGGTATCCTAACCGTGCAAAGGTAGCGTAATC
ACTTGTCTTTTAAATAAAGACTAGTATGAAAGGCCAAATGAGAACGGACCTGTCTCCTAT
AGTTGACCAGTTAAACTGATCTTCAAGTACAAAAGCTTGAATAAACACATAAGACGAGAA
GACCCTGTGGAGCTTAAAACTAACACTATAAT--ACCAC-AAATAGCATAAGTTTTAAGT
TGGGGCGACTTCGGAACAAAATAAAACTTCCGAGCACAGAGCCA--ACCACTCTCACTTA
GACAAACATGTCGAAGAAAGACACCCGACCCAGTCTTACTGAATAACGAACCAAGTTACC
CCAGGGATAACAGCGCCATCTTCTTCAAGAGGCCATATCGACAAGAAGGTTTACGACCTC
GATGTTGGATCAGGACACCCAAACGGTGCAACAGCTGTTAAAGGTTCGTTTGTTCAACGA
TCAACAGTCCTACGTGATCTGAGTTC
>Sydney_area
CCCAATAACACTAACTATGATACTAACTAGCCTAGCTATTGGAACAATCATCACCATATC
TAGCACCCATTGACTCATAGCCTGAGTGGGCCTAGAACTAAATACCCTATCAATTATCCC
CATTATCACTAAGTATCACCACCCACGCTCCACAGAAGCCACAACCAAGTACTTCCTAAC
TCAAGCCGCAGCCTCCACCATACTCTTATTTGCAAGCACAATAAACGCATGACACACCGG
AACCTGAGACATCTCTCAACTAACAAGCCAGCCAGCTTGCATAATATTCACAATAGCTTT

AGCCATAAAACTGGGCCTTGCCCCCCTCCACTTCTGATTACCTGAGGTTTTACAGGGCAC
CTCACTTAGCACAGCTTTAATCATCACAACATGACAAAAACTTGCCCCAATAGCCCTGAT
ATTTTTAACACACAGCTCACTTAACCCAACAATCCTAATGATTCTAGGACTTCTATCAGC
CCTAACTGGCGGATGAGGCGGCCTAAACCAAACACAAACACGAAAAATCATAGCATTCTC
ATCAATCGCCAAAACTTGGTGGGTACGGAATTATCCGTATTACCCCCCTGCTCAACCCAA
TTTCAACAAAACTTTATTATCCATTCATCATACTAGCCATCTGAGGCATCATTATAACAA
GCTCCATTTGCCTACGACAAACAGACCTAAAGTCCTTAATTGCCTATTCATCCGTTAGCC
ATATAGGACTTGTTATTGCCGCTACCCTCATTCAAACCCCATGAAGCTTGGCCGGCTCAA
TGGCACTGATGATTGCTCACGGCCTTACATCCTCAGTACTATTCTGTCTAGCAAACACTA
ACTATGAACGAACACACAGTCGAACCATGCTCCTCACACGAGGACTACAACTCATCCTGC
CCCTAATAACAACATGATGACTCCTAGCCAACCTGATAAACATAGCCCTACCACCAACAA
TTAACCTAACAGGCGAACTTTTAATTATTACATCCCTATTTAACTGGTCCAACACCACAA
TCATTATAACCGGAGTAGGGACCCTTCTAACAGCAGCCTACTCACTATACATATTTTTAA
CCACGCAACGAAACAAACTATCAACAAACACTATTAACATCTCCCCAACTCAAACACGAG
AGCACATCCTTATAACACTTCACATCCTCCCCCTACTCCTCCTACTAACAAAACCTGAGC
TAGTTATAGGCCCCTTCACATTTGGTCCTAAACTTGCCGTTGTTTTTAATAAAAATTACA
CATGCAAGCCTCAACAAACCAGTGAGAATGCCCACAAATTCC-TAAACAGAAAGCAGGAG
CAGGCATCAGGAACACCAACCA-ATTAGCCTACAACGCCTTGCTACGCCACACCCACAAG
GGCCCTCAGCAGTGAAAAGTATTAA-AAATAAGCGAAAGCTTGATTTAGTTATTATTAAA
TCTGGTTGGTTAATTTCGTGCCAGCCACCGCGGTTATACGAAAAACCAGAAACAACAGCC
CACGGCGTAAAGAGTGATAAAAGATCCTGTTCGCTTAAAGAAAAACTACAGCAAAGCTGT
AAAACGCTACTGACTGCAAGAACCACAACA-AAAAC-AAGCCTTTAAACC-CTTAACCTC
ACGAAAGCTAAGAAACAAACTGGGATTAGATACCCCACTATGCTTAGCCGTAAACAAAAA
CAGTACAAACACAACACTGTTCGCCAGAGAACTACAAGCA-AAAACTCAAAACTCTAAGG
ACTTGGCGGTGTCCCATATCAACCTAGAGGAGCCTGTCCTATAATCGATACCCCCCGATC
CACCCAACCCCCCCTCGAAACTCAGCCTATATACCGCCGTCGCCAGCCTACCCCATGAGG
GAGTTAAAGTAAGCAAAACAGCCACGGGCTAGAACGTCAGGTCAAGGTGTAGCACATGGG
AGGGAAGAGGAAAC-TTT-AAACGGCCGCGGTATCCTAACCGTGCAAAGGTAGCGTAATC
ACTTGTCTTTTAAATAAAGACTAGTATGAAAGGCCAAATGAGAACGGACCTGTCTCCTAT
AGTTGACCAGTTAAACTGATCTTCAAGTACAAAAGCTTGAATAAACACATAAGACGAGAA
GACCCTGTGGAGCTTAAAACTAACACTATAAT--ACCAC-AAATAGCATAAGTTTTAAGT
TGGGGCGACTTCGGAACAAAATAAAACTTCCGAGCACAGAGCCA--ACCACTCTCACTTA
GACAAACATGTCGAAGAAAGACACCCGACCCAGTCTTACTGAATAACGAACCAAGTTACC
CCAGGGATAACAGCGCCATCTTCTTCAAGAGGCCATATCGACAAGAAGGTTTACGACCTC
GATGTTGGATCAGGACACCCAAACGGTGCAACAGCTGTTAAAGGTTCGTTTGTTCAACGA
TCAACAGTCCTACGTGATCTGAGTTC
>LDA11
CCCAATAACACTAACCATAATACTAACTAGCCTAGCTATTGGAACCGTCATTACCATGTC
TAGCACCCACTGACTAATAGCCTGGGTGGGCCTAGAACTAAACACCCTATCAATCATCCC
CATTATCTCTAAACCCCACCACCCCCGCTCAACAGAAGCCACAACTAAGTATTTCCTAAC
CCAAGCTGCAGCCTCCGCCATACTCTTATTTGCAAGCACAATAAATGCATGACACACCGG
AACCTGAGATATTTCTCAACTAACAAACCCGCCAGCCTGTGTAATATTTACAGCGGCCCT
AGCCATAAAACTAGGCCTCGCCCCTCTCCACTTCTGACTACCTGAGGTATTACAGGGCGC
CTCACTCAGTACGGCTTTAATCATCACAACATGACAAAAACTTGCCCCAATAGCCCTAAT
ATTTTTAACACACAGCTCACTTAACCCAACAATCCTAATGACCCTAGGACTACTTTCAGC
CCTGACTGGCGGGTGGGGCGGCCTAAACCAAACACAAACACGAAAAATCATAGCTTTCTC
ATCAATCGCCAAAACTTGGCGGGTACGGAATTATCCGTGTCACCCCCCTGCTTAACCCAA
TTTCAACAAAACTTTATTACCCGTTCATCATACTAGCCATCTGAGGTATCATCATAACGA
GCTCCATTTGCCTACGACAAACAGACTTAAAATCACTAATTGCCTATTCATCCGTTAGCC
ACATGGGACTTGTTGTTGCCGCTACTCTCATTCAAACCCCATGAAGCTTGGCCGGCTCAA
TAACACTTATAGTTGCTCACGGCCTAACATCCTCAGTACTCTTCTGCCTAGCAAACACTA
ACTATGAACGAACACACAGTCGAACCATACTCCTCACACGAGGACTTCAGCTAGTCCTGC
CCCTAATAACAACATGATGACTCCTAGCCAACCTGATAAACATGGCCCTACCACCAACAA
TCAACCTAACAGGCGAACTTTTGATTATCACATCCCTATTTAACTGATCCAACACCACAA
TCATTATAACCGGAGTTGGTACCCTTCTAACAGCCACCTATTCCTTATACATATTTTTAA
CCACTCAACGAAACAAACCACCAACAAACACTATTAACATCTCCCCAACTCAAACACGAG
AACACATCCTCATAACACTTCACATTCTCCCTTTACTCCTCCTACTAACAAAACCTGCCC
TAATTATGGGCCCCTTCACATTTGGTCCTAAACTTGCCGTTGTTTTTAATAAAAATTACA
CATGCAAGCCTCAACAAACCAGTGAGAATGCCCATAAATTCC-TAAACAGAAAGCAGGAG
CAGGCATCAGGAACACCTACCA-ATTAGCCTACGACGCCTTGCTACGCCACACCCACAAG
GGCCCTCAGCAGTGAAAAGTATTAA-AAATAGACGAAAGCCTGATTTAGTTATTATTAAA
CCTGGTTGGTTAATTTCGTGCCAGCCACCGCGGTTATACGAAAAACCAGAAACAACAGCC
CACGGCGTAAAGAGTGATAAAAGAGCCCATTTACTTAAAGAAAAATTACAGCATGGTTGT
AAAACACTACTGACTGCAAGAACTACAACA-AAA-C-AAGCCTTTAAACCACTTAACCTC
ACGAAAGCTAAGGAACAAACTGGGATTAGATACCCCACTATGCTTAGCCATAAACAAAAA
CAGTGCAAATACAACACTGTTCGCCGGAGAACTACAAGCA-AAAACTTGAAACTCTAAGG
ACTTGGCGGTGTCCCATATCAACCTAGAGGAGCCTGTCCTATAATCGATACCCCCCGATC
CACCCAACCCTCCCTCGAAATTCAGCCTATATACCGCCGTCGCCAGCCTACCCTATGAGG
GAGTTAAAGTAAGCAAAACAGCCACAGGCTAGGACGTCAGGTCAAGGTGTAGCACATGGA
AGGGAAGAGGAAAC-TTT-AAACGGCCGCGGTATCCTAACCGTGCAAAGGTAGCGTAATC
ACTTGTCTTTTAAATAAAGACTAGTATGAAAGGCCAAATGAGGACGGACCTGTCTCCTAT
AGTTAACCAGTTAAACTGATCTTCAAGTACAAAAGCTTGAATAAACACATAAGACGAGAA
GACCCTGTGGAGCTTAAAACTAACACTATAATAAACCAC-AAATAGCATAAGTTTTAAGT
TGGGGCGACTTCGGAACAAAATAAAACTTCCGAGCACAGAGCCA-AACCGCTCTCACTTA
GACGAACATGTCAAAGTAAA-CACCCGACCCAGTCCTACTGAATAACGAACCAAGTTACC
CCAGGGATAACAGCGCCATCTTCTTCAAGAGGCCATATCGACAAGAAGGTTTACGACCTC
GATGTTGGATCAGGACACCCAAACGGTGCAACAGCTGTTAAAGGTTCGTTTGTTCAACGA
TCAACAGTCCTACGTGATCTGAGTTC
>LDA110
CCCAATAACACTAACTATAATACTAACTAGCCTAGCTATTGGAACAGTCATTACCATATC
TAGCACCCATTGACTCATAGCCTGAGTGGGCTTAGAACTAAACACCCTATCAATTATTCC
CATTATCACTAAATACTATCACCCACGCTCCACAGAAGCCACGACCAAGTACTTCCTAAC
CCAAGCCGCAGCCTCCACCATACTATTATTTGCAAGCACAATAAACGCATGGCACACCGG
AACCTGAGACATCTCTCAACTAACAAACCAACCAGCCTGTGTAATATTCACAATAGCTTT
AGCCATAAAGCTGGGCCTTGCTCCCCTCCACTTCTGGTTACCTGAGGTATTACAAGGTAC
CTCACTTAGCACAGCTTTAATCATCACAACATGACAAAAACTTGCCCCGATAGCCCTAAT
ATTTTTAACACACAGCTCACTTAACCTAACAATCCTGATGATCCTAGGACTACTATCAGC
CCTAACTGGCGGATGAGGCGGCCTAAACCAAACACAAACACGAAAAATCATAGCATTCTC
ATCAATCGCCAAAACTTGGTGGGTATGGAATTATCCGCATTACCCCTCTGCTCAACCCAA
TTTCAACAAAACTTTATTACCCGTTCATCATACTAGCCATATGAGGCATCATTATAACAA
GCTCCATTTGCCTACGACAAACAGACCTAAAATCCTTAATCGCCTACTCATCCGTTAGCC
ACATGGGACTTGTTATTGCCGCTACCCTCATTCAAACCCCATGAAGCTTAGCCGGCTCGA
TAGCACTAATAATTGCTCACGGCCTTACATCCTCAGTACTATTCTGCCTAGCAAACACTA
ACTATGAACGAACACATAGTCGAACCATGCTCCTCACACGAGGGTTACAACTCATCCTGC
CCCTAATAACAACATGATGACTCCTAGCCAACCTGATAAACATAGCCCTACCACCAACAA
TTAACCTGACAGGCGAACTCTTAATTATTACATCCCTATTTAACTGATCTAACACCACAA
TTATTATGACCGGAATAGGAACCCTTCTAACAGCAGCCTACTCCTTATACATATTTTTAA
CCACCCAACGAAACAAACTATCAATGAACACTATTAACATCTCCCCAACTCAAACACGAG
AGCACATCCTTATGACACTTCACATCCTACCCTTACTCCTCCTACTAACAAAACCCGAGC
TAGTTATAGGCCCCTTCACATTTGGTCCTAAACTTGCCGTTGTTTTTAATAAAAATTACA
CATGCAAGCCTCAACAAACCAGTGAGAATGCCCACAAATTCC-TAAACAGAAAGCAGGAG
CAGGCATCAGGAACACCAACTA-AT-AGCCTATAACGCCTTGCTACGCCACACCCACAAG
GGCCCTCAGCAGTGAAAAGTATTAA-AAATAAGCGAAAGCTTGATTTAGTTATTATTAAA
CCTGGTTGGTTAATTTCGTGCCAGCCACCGCGGTTATACGAAAAACCAGAAACAACAGCC
CACGGCGTAAAGAGTGATAAAAGATCCTGTTCACTTAAAGAAAAACTACAGCAGAGTTGT
AAAACACTACTGACTGCAAGAACCACAACA-AAAAC-AAGCCTTTAAACCACTTAACCTC
ACGAAAGCTAAGAAACAAACTGGGATTAGATACCCCACTATGCTTAGTCGTAAACAAAAA
CAGTGCAAACACGACACTGTTCGCCAGAGAACTACAAGCA-AAAACTCAAAACTCTAAGG
ACTTGGCGGTGTCCCATATCAACCTAGAGGAGCCTGTCCTATAATCGATACCCCCCGATC
CACCCAACCCCCCCTCGAAACTCAGCCTATATACCGCCGTCGCCAGCCTACCCCATGAGG
GAATTAAAGTAAGCAAAACAGCCACAGGCTAGAACGTCAGGTCAAGGTGTAGCACATGGG
AGGGAAGAGGAAAC-TTT-AAACGGCCGCGGTATCCTAACCGTGCAAAGGTAGCGTAATC
ACTTGTCTTTTAAATAAAGACTAGTATGAAAGGCCAAATGAGAACGGACCTGTCTCCTAT
AGTTGACCAGTTAAACTGATCTTCAAGTACAAAAGCTTGAATAAGCACATAAGACGAGAA
GACCCTGTGGAGCTTAAAACTAACACTATAATTAACCAC-AAATAGCATAGGTTTTAAGT
TGGGGCGACTTCGGAACAAAATAAAACTTCCGAGCACAGAGCCA--ACCGCTCTCACTTA
GACAAACATGTCGAAGAATGACACCCGACCCAGTCTTACTGAATAACGAACCAAGTTACC
CCAGGGATAACAGCGCCATCTTCTTCAAGAGGCCATATCGACAAGAAGGTTTACGACCTC
GATGTTGGATCAGGACACCCAAACGGTGCAACAGCTGTTAAAGGTTCGTTTGTTCAACGA
TCAACAGTCCTACGTGATCTGAGTTC
>Comerong_I
CCCAATAACACTAACTATAATACTAACTAGCCTAGCTATTGGAACAGTCATTACCATATC
TAGCACCCATTGACTCATAGCCTGAGTGGGCTTAGAACTAAACACCCTATCAATTATTCC
CATTATCACTAAATACTATCACCCACGCTCCACAGAAGCCACGACCAAGTACTTCCTAAC
CCAAGCCGCAGCCTCCACCATACTATTATTTGCAAGCACAATAAACGCATGGCACACCGG
AACCTGAGACATCTCTCAACTAACAAACCAACCAGCCTGTGTAATATTCACAATAGCTTT
AGCCATAAAGCTGGGCCTTGCTCCCCTCCACTTCTGGTTACCTGAGGTATTACAAGGTAC
CTCACTTAGCACAGCTTTAATCATCACAACATGACAAAAACTTGCCCCGATAGCCCTAAT
ATTTTTAACACACAGCTCACTTAACCTAACAATCCTGATGATCCTAGGACTACTATCAGC
CCTAACTGGCGGATGAGGCGGCCTAAACCAAACACAAACACGAAAAATCATAGCATTCTC
ATCAATCGCCAAAACTTGGTGGGTATGGAATTATCCGCATTACCCCTCTGCTCAACCCAA
TTTCAACAAAACTTTATTACCCGTTCATCATACTAGCCATATGAGGCATCATTATAACAA
GCTCCATTTGCCTACGACAAACAGACCTAAAATCCTTAATCGCCTACTCATCCGTTAGCC
ACATGGGACTTGTTATTGCCGCTACCCTCATTCAAACCCCATGAAGCTTAGCCGGCTCGA
TAGCACTAATAATTGCTCACGGCCTTACATCCTCAGTACTATTCTGCCTAGCAAACACTA
ACTATGAACGAACACATAGTCGAACCATGCTCCTCACACGAGGGTTACAACTCATCCTGC
CCCTAATAACAACATGATGACTCCTAGCCAACCTGATAAACATAGCCCTACCACCAACAA
TTAACCTGACAGGCGAACTCTTAATTATTACATCCCTATTTAACTGATCTAACACCACAA
TTATTATGACCGGAATAGGAACCCTTCTAACAGCAGCCTACTCCTTATACATATTTTTAA
CCACCCAACGAAACAAACTATCAATGAACACTATTAACATCTCCCCAACTCAAACACGAG
AGCACATCCTTATGACACTTCACATCCTACCCTTACTCCTCCTACTAACAAAACCCGAGC
TAGTTATAGGCCCCTTCACATTTGGTCCTAAACTTGCCGTTGTTTTTAATAAAAATTACA
CATGCAAGCCTCAACAAACCAGTGAGAATGCCCACAAATTCC-TAAACAGAAAGCAGGAG
CAGGCATCAGGAACACCAACTA-AT-AGCCTATAACGCCTTGCTACGCCACACCCACAAG
GGCCCTCAGCAGTGAAAAGTATTAA-AAATAAGCGAAAGCTTGATTTAGTTATTATTAAA
CCTGGTTGGTTAATTTCGTGCCAGCCACCGCGGTTATACGAAAAACCAGAAACAACAGCC
CACGGCGTAAAGAGTGATAAAAGATCCTGTTCACTTAAAGAAAAACTACAGCAGAGTTGT
AAAACACTACTGACTGCAAGAACCACAACA-AAAAC-AAGCCTTTAAACCACTTAACCTC
ACGAAAGCTAAGAAACAAACTGGGATTAGATACCCCACTATGCTTAGTCGTAAACAAAAA
CAGTGCAAACACGACACTGTTCGCCAGAGAACTACAAGCA-AAAACTCAAAACTCTAAGG
ACTTGGCGGTGTCCCATATCAACCTAGAGGAGCCTGTCCTATAATCGATACCCCCCGATC
CACCCAACCCCCCCTCGAAACTCAGCCTATATACCGCCGTCGCCAGCCTACCCCATGAGG
GAATTAAAGTAAGCAAAACAGCCACAGGCTAGAACGTCAGGTCAAGGTGTAGCACATGGG
AGGGAAGAGGAAAC-TTT-AAACGGCCGCGGTATCCTAACCGTGCAAAGGTAGCGTAATC
ACTTGTCTTTTAAATAAAGACTAGTATGAAAGGCCAAATGAGAACGGACCTGTCTCCTAT
AGTTGACCAGTTAAACTGATCTTCAAGTACAAAAGCTTGAATAAGCACATAAGACGAGAA
GACCCTGTGGAGCTTAAAACTAACACTATAATTAACCAC-AAATAGCATAGGTTTTAAGT

TGGGGCGACTTCGGAACAAAATAAAACTTCCGAGCACAGAGCCA--ACCGCTCTCACTTA
GACAAACATGTCGAAGAATGACACCCGACCCAGTCTTACTGAATAACGAACCAAGTTACC
CCAGGGATAACAGCGCCATCTTCTTCAAGAGACCATATCGACAAGAAGGTTTACGACCTC
GATGTTGGATCAGGACACCCAAACGGTGCAACAGCTGTTAAAGGTTCGTTTGTTCAACGA
TCAACAGTCCTACGTGATCTGAGTTC
>LDA113
CCCAATAACACTAACTATAATACTAACTAGCCTAGCTATTGGAACAGTCATTACCATATC
TAGCACCCATTGACTCATAGCCTGAGTGGGCTTAGAACTAAACACCCTATCAATTATTCC
CATTATCACTAAATACTATCACCCACGCTCCACAGAAGCCACGACCAAGTACTTCCTAAC
CCAAGCCGCAGCCTCCACCATACTATTATTTGCAAGCACAATAAACGCATGGCACACCGG
AACCTGAGACATCTCTCAACTAACAAACCAACCAGCCTGTGTAATATTCACAATAGCTTT
AGCCATAAAGCTGGGCCTTGCCCCCCTCCACTTCTGGCTACCTGAGGTATTACAAGGTAC
CTCACTTAGCACAGCTTTAATCATCACAACATGACAAAAACTTGCCCCGATAGCCCTAAT
ATTTTTAACACACAGCTCACTTAACCTAACAATCCTGATGATTCTAGGACTACTATCAGC
CCTAACTGGCGGATGAGGCGGCCTAAACCAAACACAAACACGAAAAATCATAGCATTCTC
ATCAATCGCCAAAACTTGGTGGGTATGGAATTATCCGCATTACCCCTCTGCTCAACCCAA
TTTCAACAAAACTTTATTACCCGTTCATCATACTAGCCATCTGAGGCATCATTATAACAA
GCTCCATTTGCCTACGACAAACAGACCTAAAATCCTTAATCGCCTACTCATCCGTTAGCC
ACATGGGACTTGTTATTGCCGCTACCCTTATTCAAACCCCATGAAGCTTAGCCGGCTCGA
TAGCACTAATAATTGCTCACGGCCTTACATCCTCAGTACTATTCTGCCTAGCAAACACTA
ACTATGAACGAACACATAGTCGAACCATGCTCCTCACACGAGGGTTACAACTCATCCTGC
CCCTAATAACAACATGATGACTCCTAGCCAACCTGATAAACATAGCCCTACCACCAACAA
TTAACCTGACAGGCGAACTCTTAATTATTACATCCCTATTTAACTGATCTAACACCACAA
TTATTATGACCGGAATAGGAACCCTTCTAACAGCAGCCTACTCCTTATACATATTTTTAA
CCACCCAACGAAACAAACTATCAATGAACACTATTAACATCTCCCCAACTCAAACACGAG
AGCACATCCTTATGACACTTCACATCCTCCCCTTACTCCTCCTACTAACAAAACCCGAGC
TAGTTATAGGCCCCTTCACATTTGGTCCTAAACTTGCCGTTGTTTTTAATAAAAATTACA
CATGCAAGCCTCAACAAACCAGTGAGAATGCCCACAAATTCC-TAAACAGAAAGCAGGAG
CAGGCATCAGGAACACCAACTA-AT-AGCCTATAACGCCTTGCTACGCCACACCCACAAG
GGCCCTCAGCAGTGAAAAGTATTAA-AAATAAGCGAAAGCTTGATTTAGTTATTATTAAA
CCTGGTTGGTTAATTTCGTGCCAGCCACCGCGGTTATACGAAAAACCAGAAACAACAGCC

CACGGCGTAAAGAGTGATAAAAGATCCTGTTCACTTAAAGAAAAACTACAGCAGAGTTGT
AAAACACTACTGACTGCAAGAACCACAACA-AAAAC-AAGCCTTTAAACCACTTAACCTC
ACGAAAGCTAAGAAACAAACTGGGATTAGATACCCCACTATGCTTAGTCGTAAACAAAAA
CAGTGCAAACACGACACTGTTCGCCAGAGAACTACAAGCA-AAAACTCAAAACTCTAAGG
ACTTGGCGGTGTCCCATATCAACCTAGAGGAGCCTGTCCTATAATCGATACCCCCCGATC
CACCCAACCCCCCCTCGAAACTCAGCCTATATACCGCCGTCGCCAGCCTACCCCATGAGG
GAGTTAAAGTAAGCAAAACAGCCACAGGCTAGAACGTCAGGTCAAGGTGTAGCACATGGG
AGGGAAGAGGAAAC-TTT-AAACGGCCGCGGTATCCTAACCGTGCAAAGGTAGCGTAATC
ACTTGTCTTTTAAATAAAGACTAGTATGAAAGGCCAAATGAGAACGGACCTGTCTCCTAT
AGTTGACCAGTTAAACTGATCTTCAAGTACAAAAGCTTGAATAAGCACATAAGACGAGAA
GACCCTGTGGAGCTTAAAACTAACACTATAATTAACCAC-AAATAGCATAGGTTTTAAGT
TGGGGCGACTTCGGAACAAAATAAAACTTCCGAGCACAGAGCCA--ACCGCTCTCACTTA
GACAAACATGTCGAAGAATGACACCCGACCCAGTCTTACTGAATAACGAACCAAGTTACC
CCAGGGATAACAGCGCCATCTTCTTCAAGAGGCCATATCGACAAGAAGGTTTACGACCTC
GATGTTGGATCAGGACACCCAAACGGTGCAACAGCTGTTAAAGGTTCGTTTGTTCAACGA
TCAACAGTCCTACGTGATCTGAGTTC
>LDA114
CCCAATAACACTAACCATAATACTAACTAGCCTAGCTATTGGAACAGTCATTACCATATC
TAGCACCCATTGACTCATAGCCTGAATGGGCTTAGAACTAAACACCCTATCAATTATTCC
CATTATCACTAAATACTATCACCCACGCTCCACAGAAGCCACGACCAAGTACTTCCTAAC
CCAAGCCGCAGCCTCCACCATACTATTATTTGCAAGCACAATAAACGCATGGCACACCGG
AACCTGAGACATCTCTCAACTAACAAACCAACCAGCCTGTGTAATATTCACAATAGCTTT
AGCCATAAAGCTGGGCCTTGCTCCCCTCCACTTCTGGTTACCTGAGGTATTACAAGGTAC
CTCACTTAGCACAGCTTTAATCATCACAACATGACAAAAACTTGCCCCGATAGCCCTAAT
ATTTTTAACACACAGCTCACTTAACCTAACAATCCTGATGATTCTAGGACTACTATCAGC
CCTAACTGGCGGATGAGGCGGCCTAAACCAAACACAAACACGAAAAATCATAGCATTCTC
ATCAATCGCCAAAACTTGGTGGGTATGGAATTATCCGCATTACCCCTCTGCTCAACCCAA
TTTCAACAAAACTTTATTACCCGTTCATCATACTAGCCATCTGAGGCATCATTATAACAA
GCTCCATTTGCCTACGACAAACAGACCTAAAATCCTTAATCGCCTACTCATCCGTTAGCC
ACATGGGACTTGTTATTGCCGCTACCCTCATTCAAACCCCATGAAGCTTAGCCGGCTCGA
TAGCACTAATAATTGCCCACGGCCTTACATCCTCAGTACTATTCTGCCTAGCAAACACTA
ACTATGAACGAACACATAGTCGAACCATGCTCCTCACACGAGGGTTACAACTCATCCTAC
CCCTAATAACAACATGATGACTCCTAGCCAACCTGATAAACATAGCCCTACCACCAACAA
TTAACCTGACAGGCGAACTCTTAATTATTACATCCCTATTTAACTGATCTAACACCACAA
TTATTATGACCGGAATAGGAACCCTTCTAACAGCAGCCTACTCCTTATACATATTTTTAA
CCACCCAACGAAACAAACTATCAATGAACACTATTAACATCTCCCCAACTCAAACACGAG
AGCACATCCTTATGACACTTCACATCCTCCCCTTACTCCTCCTACTAACAAAACCCGAGC
TAGTTATAGGCCCCTTCACATTTGGTCCTAAACTTGCCGTTGTTTTTAATAAAAATTACA
CATGCAAGCCTCAACAAACCAGTGAGAATGCCCACAAATTCC-TAAACAGAAAGCAGGAG
CAGGCATCAGGAACACCAACTA-AT-AGCCTATAACGCCTTGCTACGCCACACCCACAAG
GGCCCTCAGCAGTGAAAAGTATTAA-AAATAAGCGAAAGCTTGATTTAGTTATTATTAAA
CCTGGTTGGTTAATTTCGTGCCAGCCACCGCGGTTATACGAAAAACCAGAAACAACAGCC
CACGGCGTAAAGAGTGATAAAAGATCCTGTTCACTTAAAGAAAAACTACAGCAGAGTTGT
AAAACACTACTGACTGCAAGAACCACAACA-AAAAC-AAGCCTTTAAACCACTTAACCTC
ACGAAAGCTAAGAAACAAACTGGGATTAGATACCCCACTATGCTTAGTCGTAAACAAAAA
CAGTGCAAACACGACACTGTTCGCCAGAGAACTACAAGCA-AAAACTCAAAACTCTAAGG
ACTTGGCGGTGTCCCATATCAACCTAGAGGAGCCTGTCCTATAATCGATACCCCCCGATC
CACCCAACCCCCCCTCGAAACTCAGCCTATATACCGCCGTCGCCAGCCTACCCCATGAGG
GAGTTAAAGTAAGCAAAACAGCCACAGGCTAGAACGTCAGGTCAAGGTGTAGCACATGGG
AGGGAAGAGGAAAC-TTT-AAACGGCCGCGGTATCCTAACCGTGCAAAGGTAGCGTAATC
ACTTGTCTTTTAAATAAAGACTAGTATGAAAGGCCAAATGAGAACGGACCTGTCTCCTAT
AGTTGACCAGTTAAACTGATCTTCAAGTACAAAAGCTTGAATAAGCACATAAGACGAGAA
GACCCTGTGGAGCTTAAAACTAACACTATAATTAACCAC-AAATAGCATAGGTTTTAAGT
TGGGGCGACTTCGGAACAAAATAAAACTTCCGAGCACAGAGCCA--ACCGCTCTCACTTA
GACAAACATGTCGAAGAATAACACCCGACCCAGTCTTACTGAATAACGAACCAAGTTACC
CCAGGGATAACAGCGCCATCTTCTTCAAGAGACCATATCGACAAGAAGGTTTACGACCTC
GATGTTGGATCAGGACACCCAAACGGTGCAACAGCTGTTAAAGGTTCGTTTGTTCAACGA
TCAACAGTCCTACGTGATCTGAGTTC
>LDA117
CCCAATAACACTAACTATGATACTAACTAGCCTAGCTATTGGAACAATCATCACCATATC
TAGCACCCATTGACTCATAGCCTGAGTGGGCTTAGAACTAAATACCCTATCAATTATCCC
CATTATCACTAAGTATCACCACCCACGCTCCACAGAAGCCGCAACCAAGTACTTCCTAAC

TCAAGCCGCAGCCTCCGCCATATTCTTATTTGCAAGCACAATAAACGCATGACACACCGG
AACCTGAGACATCTCTCAACTAACAAACCAGCCAGCTTGCATAATATTCACAATAGCTTT
AGCCATAAAACTGGGCCTTGCCCCCCTCCACTTCTGATTACCTGAGGTTTTACAGGGCAC
CTCACTTAGCACAGCTTTAATCATCACAACATGACAAAAACTTGCCCCAATAGCCCTGAT
ATTTTTAACACACAGCTCACTTAACCCAACAATCCTAATGATTCTAGGACTTCTATCAGC
CCTAACTGGCGGATGAGGCGGCCTAAACCAAACACAAACACGAAAAATCATAGCATTCTC
ATCAATCGCCAAAACTTGGTGGGTACGGAATTATCCGTATTACCCCCATACTCAACCCAA
TTTCAACAAAACTTTATTACCCATTCATCATACTAGCCATCTGAGGCATCATTATAACAA
GCTCCATTTGCCTACGACAAACAGACCTAAAGTCCTTAATTGCCTATTCATCCGTTAGCC
ATATAGGACTTGTTATTGCCGCTACCCTCATTCAAACCCCATGAAGCTTGGCCGGCTCAA
TGACACTGATGATTGCTCACGGCCTTACATCCTCAGTACTATTCTGTCTAGCAAACACTA
ACTATGAACGAACACACAGTCGAACCATGCTCCTCACACGAGGACTACAACTCATCCTGC
CCCTAATAACAACATGATGACTCCTAGCCAACCTGATAAACATAGCCCTACCACCAACAA
TTAACCTAACAGGCGAACTTTTAATTATTACATCCCTATTTAACTGGTCCAACACCACAA
TCATTATAACCGGAGTAGGAACCCTTCTAACAGCAGCCTACTCATTATACATATTTTTAA
CCACCCAACGAAACAAACTATCAACAAACACTATTAACATCTCCCCAACTCAAACACGAG
AGCACATCCTTATAACACTTCACATCCTCCCCCTACTCCTCCTACTAACAAAACCTGAGC
TAGTTATAGGCCCCTTCACATTTGGTCCTAAACTTGCCGTTGTTTTTAATAAAAATTACA
CATGCAAGCCTCAACAAACCAGTGAGAATGCCCACAAATTCC-TAAACAGAAAGCAGGAG
CAGGCATCAGGAACACCAACCA-ATTAGCCTACAACGCCTTGCTACGCCACACCCACAAG
GGCCCTCAGCAGTGAAAAGTATTAA-AAATAAGCGAAAGCTTGATTTAGTTATTATTAAA
TCTGGTTGGTTAATTTCGTGCCAGCCACCGCGGTTATACGAAAAACCAGAAACAACAGCC
CACGGCGTAAAGAGTGATAAAAGATCCTGTTCGCTTAAAGAAAAACTACAGCAAAGCTGT
AAAACGCTACTGACTGCAAGAACCACAACA-AAAAC-AAGCCTTTAAACC-CTTAACCTC
ACGAAAGCTAAGAAACAAACTGGGATTAGATACCCCACTATGCTTAGCCGTAAACAAAAA
CAGTACAAACACAACACTGTTCGCCAGAGAACTACAAGCA-AAAACTCAAAACTCTAAGG
ACTTGGCGGTGTCCCATATCAACCTAGAGGAGCCTGTCCTATAATCGATACCCCCCGATC
CACCCAACCCCCCCTCGAAACTCAGCCTATATACCGCCGTCGCCAGCCTACCCCATGAGG
GAGTTAAAGTAAGCAAAACAGCCACAGGCTAGAACGTCAGGTCAAGGTGTAGCACATGGG
AGGGAAGAGGAAAC-TTT-AAACGGCCGCGGTATCCTAACCGTGCAAAGGTAGCGTAATC
ACTTGTCTTTTAAATAAAGACTAGTATGAAAGGCCAAATGAGAACGGACCTGTCTCCTAT
AGTTGACCAGTTAAACTGATCTTCAAGTACAAAAGCTTGAATAAACACATAAGACGAGAA
GACCCTGTGGAGCTTAAAACTAACACTATAAT--ACCAC-AAATAGCATAAGTTTTAAGT
TGGGGCGACTTCGGAACAAAATAAAACTTCCGAGCACAGAGCCA--ACCGCTCTCACTTA
GACAAACATGTCGAAGAAAGACACCCGACCCAGTCTTACTGAATAACGAACCAAGTTACC
CCAGGGATAACAGCGCCATCTTCTTCAAGAGGCCATATCGACAAGAAGGTTTACGACCTC
GATGTTGGATCAGGACACCCAAACGGTGCAACAGCTGTTAAAGGTTCGTTTGTTCAACGA
TCAACAGTCCTACGTGATCTGAGTTC
>LDA118
CCCAATAACACTAACTATAATACTAACTAGCCTAGCTATTGGAACAGTCATTACCATATC
TAGCACCCATTGACTCATAGCCTGAGTGGGCTTAGAACTAAACACCCTATCAATTATTCC
CATTATCACTAAATACTATCACCCACGCTCCACAGAAGCCACGACCAAGTACTTCCTAAC
CCAAGCCGCAGCCTCCACCATACTATTATTTGCAAGCACAATAAACGCATGGCACACCGG
AACCTGAGACATCTCTCAACTAACAAACCAACCAGCCTGTGTAATATTCACAATAGCTTT
AGCCATAAAGCTGGGCCTTGCTCCCCTCCACTTCTGGTTACCTGAGGTATTACAAGGTAC
CTCACTTAGCACAGCTTTAATCATCACAACATGACAAAAACTTGCCCCGATAGCCCTAAT
ATTTTTAACACACAGCTCACTTAACCTAACAATCCTGATGATTCTAGGACTACTATCAGC
CCTAACTGGCGGATGAGGCGGCCTAAACCAAACACAAACACGAAAAATCATAGCATTCTC
ATCAATCGCCAAAACTTGGTGGGTATGGAATTATCCGCATTACCCCTCTGCTCAACCCAA
TTTCAACAAAACTTTATTACCCGTTCATCATACTAGCCATCTGAGGCATCATTATAACAA
GCTCCATTTGCCTACGACAAACAGACCTAAAATCCTTAATCGCCTACTCATCCGTTAGCC
ACATGGGACTTGTTATTGCCGCTACCCTCATTCAAACCCCATGAAGCTTAGCCGGCTCGA
TAGCACTAATAATTGCCCACGGCCTTACATCCTCAGTACTATTCTGCCTAGCAAACACTA
ACTATGAACGAACACATAGTCGAACCATGCTCCTCACACGAGGGTTACAACTCATCCTAC
CCCTAATAACAACATGATGACTCCTAGCCAACCTGATAAACATAGCCCTACCACCAACAA
TTAACCTGACAGGCGAACTCTTAATTATTACATCCCTATTTAACTGATCTAACACCACAA
TTATTATGACCGGAATAGGAACCCTTCTAACAGCAGCCTACTCCTTATACATATTTTTAA
CCACCCAACGAAACAAACTATCAATGAACACTATTAACATCTCCCCAACTCAAACACGAG
AGCACATCCTTATGACACTTCACATCCTCCCCTTACTCCTCCTACTAACAAAACCCGAGC
TAGTTATAGGCCCCTTCACATTTGGTCCTAAACTTGCCGTTGTTTTTAATAAAAATTACA
CATGCAAGCCTCAACAAACCAGTGAGAATGCCCACAAATTCC-TAAACAGAAAGCAGGAG
CAGGCATCAGGAACACCAACTA-AT-AGCCTATAACGCCTTGCTACGCCACACCCACAAG
GGCCCTCAGCAGTGAAAAGTATTAA-AAATAAGCGAAAGCTTGATTTAGTTATTATTAAA
CCTGGTTGGTTAATTTCGTGCCAGCCACCGCGGTTATACGAAAAACCAGAAACAACAGCC
CACGGCGTAAAGAGTGATAAAAGATCCTGTTCACTTAAAGAAAAACTACAGCAGAGTTGT
AAAACACTACTGACTGCAAGAACCACAACA-AAAAC-AAGCCTTTAAACCACTTAACCTC
ACGAAAGCTAAGAAACAAACTGGGATTAGATACCCCACTATGCTTAGTCGTAAACAAAAA
CAGTGCAAACACGACACTGTTCGCCAGAGAACTACAAGCA-AAAACTCAAAACTCTAAGG
ACTTGGCGGTGTCCCATATCAACCTAGAGGAGCCTGTCCTATAATCGATACCCCCCGATC
CACCCAACCCCCCCTCGAAACTCAGCCTATATACCGCCGTCGCCAGCCTACCCCATGAGG
GAGTTAAAGTAAGCAAAACAGCCACAGGCTAGAACGTCAGGTCAAGGTGTAGCACATGGG
AGGGAAGAGGAAAC-TTT-AAACGGCCGCGGTATCCTAACCGTGCAAAGGTAGCGTAATC
ACTTGTCTTTTAAATAAAGACTAGTATGAAAGGCCAAATGAGAACGGACCTGTCTCCTAT
AGTTGACCAGTTAAACTGATCTTCAAGTACAAAAGCTTGAATAAGCACATAAGACGAGAA
GACCCTGTGGAGCTTAAAACTAACACTATAATTAACCAC-AAATAGCATAGGTTTTAAGT
TGGGGCGACTTCGGAACAAAATAAAACTTCCGAGCACAGAGCCA--ACCGCTCTCACTTA
GACAAACATGTCGAAGAATAACACCCGACCCAGTCTTACTGAATAACGAACCAAGTTACC
CCAGGGATAACAGCGCCATCTTCTTCAAGAGACCATATCGACAAGAAGGTTTACGACCTC
GATGTTGGATCAGGACACCCAAACGGTGCAACAGCTGTTAAAGGTTCGTTTGTTCAACGA
TCAACAGTCCTACGTGATCTGAGTTC
>LDA12
CCCAATAACACTAACTATAATATTAATTAGCCTAGCTATTGGAACAATCATTACCATGTC
TAGCACCCATTGACTTATGGCCTGAGTGGGCTTGGAATTAAACACCTTATCAATTACCCC
CATTATTACTAAACACCACCACCCACGCTCCACAGAAGCCACAACCAAATACTTCCTTAC
TCAAGCTGCAGCCTCCGCCATACTCTTATTTGCAAGCACAATAAACGCATGATACACCGG
AACCTGAGACATCTCTCAACTAACAAACCCGACAGCCTGTGTAATATTAACAACAGCTCT
AGCCATAAAACTAGGCCTTGCCCCCCTCCACTTCTGACTACCTGAGGTATTACAGGGCAC
CTCACTTAGCACAGCTTTAATTATCACAACATGACAAAAACTTGCCCCAATAGCCCTAAT
ATTTTTAACACACAGCTCACTTAACCCACCAATCCTAATGACTCTAGGATTACTATCAGC
CCTAACTGGAGGATGGGGCGGCCTAAACCAAACACAAACACGAAAAATCATAGCATTCTC
ATCAATCGCCAAAACTTGGCGGGTACGGAATTATCCGTGTCACCCCTCTGCTCAACCCAA
TTTCAACAAAACTCTATTACCCATTCATCATACTAGCCATCTGAGGCATCATTATAACAA
GCTCCATTTGCCTACGACAAACAGACTTAAAGTCCTTAATTGCCTATTCATCCGTTAGCC
ATATGGGGCTTGTTATTGCCGCCACCCTCATTCAAACCCCATGAAGCTTAGCCGGCTCAA
TAGCACTAATAATTGCTCACGGCCTTACATCCTCAGTATTATTCTGCCTGGCCAACTCTA
ACTATGAACGAACACACAGTCGAACCATGCTCCTTACACGAGGACTTCAACTCATCCTAC
CCCTAATAACAACATGATGACTTCTAGCTAACCTGTTAAACATAGCCCTACCACCAACAA
TCAACCTAACAGGCGAACTTTTAATTATTACCTCTCTATTTAACTGATCCAACACCACAA
TCGTTATAACCGGGGTGGGAACCCTTCTAACAGCAACCTACTCCTTATACATATTTTTAA
CCACCCAACGAAACAAACTGTCAACTAACACTACCAACATCTCCCCAACTCAAACACGAG
AGCACATCCTCATAACACTTCACATCCTTCCCCTACTCCTCCTACTAACAAAACCCGAGC
TAATCATAGGCCCCTTCACGTTTGGTCCTAAACTTGCCGTTGTTTTTAATAAAAATTACA
CATGCAAGCCTCAACAAACCAGTGAGAATGCCCACAAATTCC-TAAACAGAAAGCAGGAG
CAGGCATCAGGAACACCAATCA-GTTAGCCTACAACGCCTTGCTACGCCACACCCACAAG
GGCCCTCAGCAGTGAAAAGTATTAA-AAATAAGCGAAAGCTTGATTTAGTTATTATTAAA
TCTGGTTGGTTAATTTCGTGCCAGCCACCGCGGTTATACGAAAAACCAGAAACAACAGCC
CACGGCGTAAAGAGTGATAAAAGACCCTATCTACTTAAAGAGAAATTACAGCAGAGTTGT
AAAACACTACTGACTGCAAGAACCACAACA-AAAAC-AAGCCTTTAAACCACTTAACCTC
ACGAAAGCTAAGAAACAAACTGGGATTAGATACCCCACTATGCTTAGCCGTAAACAAAAA
CAGTACAAACACAACACTGTTCGCCAGAGAACTACAAGCA-AAAACTCAAAACTCTAAGG
ACTTGGCGGTGTCCCACATCAACCTAGAGGAGCCTGTCCTATAATCGATACCCCACGATC
CACCCAACCCTCCCTCGAAACTCAGCCTATATACCGCCGTCGCCAGCCTACCCCATGAGG
GGGTTAAAGTAAGCAAAACAGCCACAGGCTAGAACGTCAGGTCAAGGTGTAGCACATGGA
AGGGAAGAGGAAAT-TTT-AAACGGCCGCGGTATCCTAACCGTGCAAAGGTAGCGTAATC
ACTTGTCTTTTAAATAAAGACTCGTATGAAAGGCCAAATGAGAACGGACCTGTCTCCTAT

AGTTGACCAGTTAAACTGATCTTCAAGTACAAAAGCTTGAATAAACACATAAGACGAGAA
GACCCTGTGGAGCTTAAAACCGACACTATAATAAACCAC-AAATAGCACAGGTTTTAAGT
TGGGGCGACTTCGGAACAAAATAAAACTTCCGAGCAC-GAGCCA-AACCGCTCTCACTTA
GACAAACATGTCAAAGAAAGACACCCGACCCAGTCCTACTGAATAACGAACCAAGTTACC
CCAGGGATAACAGCGCCATCTTCTTCAAGAGACCATATCGACAAGAAGGTTTACGACCTC
GATGTTGGATCAGGACACCCAAACGGCGCAACAGCTGTTAAAGGTTCGTTTGTTCAACGA
TCAACAGTCCTACGTGATCTGAGTTC
>LDA124
CCCAATAACACTAACTATAATATTAACTAGCCTAGCTACTGGAACAATCATTACTATATC
TAGCACCCATTGACTTATAGCCTGAGTGGGCTTAGAACTAAACACCCTATCTATTATTCC
CATTATTACTAAACATCACCACCCACGCTCCACAGAAGCCACAACCAAATACTTCCTAAC
TCAAGCCGCAGCCTCCACCATACTCTTATTTGCAAGCACAATAAACGCATGACACACCGG
AACCTGAGACATCTCTCAACTAACAAACCAGCCAGCCTGTGTAATATTCACAATAGCCTT
AGCCATAAAACTAGGCCTCGCCCCCCTCCACTTCTGATTACCTGAAGTATTACAGGGCAC
ATCACTTAGCACAGCTCTAATCATCACAACATGACAAAAACTTGCCCCAATAGCCCTGAT
ATTTTTAACACACAGCTCACTTAACCTAACAATCCTAATGATTCTAGGACTTCTATCAGC
CCTAACTGGCGGATGGGGCGGCCTAAACCAGACACAAACACGAAAAATCATAGCATTTTC
ATCAATCGCCAAAACTTGGTGGGTACGGAATTATCCGTGTCACCCCTCTACTCAACCCAA
TTTCAACAAAACTTTATTATCCATTCATCATACTAGCCATTTGAGGCATCATTATAACAA
GTTCTATTTGCTTACGACAAACAGACCTAAAATCACTAATTGCCTATTCATCCGTTAGCC

ATATAGGACTTGTTATTGCCGCTACCCTCATTCAAACCCCATGAAGCTTGGCCGGCTCAA
TAGCACTGATGATTGCTCACGGCCTTACATCCTCAGTACTATTCTGCCTAGCAAACACTA
ACTATGAACGAACACACAGTCGGACCATGCTCCTCACACGAGGACTACAACTCATCCTAC
CCCTAATAACAACATGATGACTCCTAGCTAACCTAATAAATATAGCCTTACCACCAACAA
TTAACCTAACAGGCGAACTTTTAATTATTACATCCCTATTTAACTGATCCAACACCACAA
TCATTATAACCGGAATAGGAACCCTTCTAACAGCAGCCTACTCCCTATACATATTTTTAA
CCACCCAACGAAACAAACTATCAACAAACACTATTAACATCTCCCCAGCTCAAACACGAG
AACATATCCTTATAACACTTCACATCCTCCCCTTACTCCTCCTACTAACAAAACCAGAGC
TAGTTATAGGCCCCTTCACATTTGGTCCTAAACTTGCCGTTGTTTTTTATAAAAATTACA
CATGCAAGCCTCTACAAACCAGTGAGAATGCCCACAAATTCC-TAAACAGAAAGCAGGAG
CAGGCATCAGGAACACCAACCA-GTTAGCCTACAACGCCTTGCTACGCCACACCCACAAG
GGCCCTCAGCAGTGAAAAGTATTAA-AAATAAGCGAAAGCTTGATTTAGTTATTATTAAA
CCTGGTTGGTTAATTTCGTGCCAGCCACCGCGGTTATACGAAAAACCAGAAACAACAGCC
CACGGCGTAAAGAGTGATAAAAGATCCTGTTAACTTAAAGAAAAACTACAGCAGAGTTGT
AAAACACTACTGACTGCAAGAACCACAACA-AAAAC-AAGCCTTTAAACCTCTTAACCTC
ACGAAAGCTAAGAAACAAACTGGGATTAGATACCCCACTATGCTTAGCCCTAAACAAAAA
CAGTACAAACACAACACTGTTCGCCAGAGAACTACAAGCA-AAAACTCAAAACTCTAAGG
ACTTGGCGGTGTCCCATATCAACCTAGAGGAGCCTGTCCTATAATCGATATTCCCCGATC
CACCCAACCCCCCCTCGAAACTCAGCCTATATACCGCCGTCGCCAGCCTACCCCATGAGG
GGATTAAAGTAAGCAAAACAGCCACAGGCTAGAACGTCAGGTCAAGGTGTAGCACATGGG
AGGGAAGAGGAAAC-TTTTAAACGGCCGCGGTATTCTAACCGTGCAAAGGTAGCGTAATC
ACTTGTCTTTTAAATAAAGACTAGTATGAAAGGCCAAATGAGAACGGACCTGTCTCCTAT
AGTTGACCAGTTAAACTGATCTTCAAGTACAAAAGCTTGAATAAACACATAAGACGAGAA
GACCCTGTGGAGCTTAAAACCAACACTATAGT-AACCAC-GAATAGCATAGGTTTTAAGT
TGGGGCGACTTCGGAACAAAATAAAACTTCCGAGCACAGAGCCA--ACCACTCTCACTTA
GACAAACATGTCAAAGAAAAACACCCGACCCAGTCTTACTGAACAACGAACCAAGTTACC
CCAGGGATAACAGCGCCATCTTCTTCAAGAGACCATATCGACAAGAAGGTTTACGACCTC
GATGTTGGATCAGGACACCCAAACGGTGCAACAGCTGTTAAAGGTTCGTTTGTTCAACGA
TCAACAGTCCTACGTGATCTGAGTTC
>LDA125
CCCAATAACACTAACTATAATACTAACGAGCCTGGCTATTGGAACAATCATTACCATGTC
TAGCACCCACTGACTTATGGCCTGAGTGGGCTTGGAATTAAACACCTTATCAATTATCCC
CATTATTACCAAACACCACCACCCGCGCTCCACAGAAGCCACAACCAAATACTTCCTAAC
TCAAGCTGCAGCCTCCGCCATACTCTTATTTGCCAGCACAATAAACGCATGATACACCGG
AACCTGAGACATCTCTCAACTAACAAGCCCGCCAGCCTGTATAATATTCACAATAGCACT
AGCCATAAAACTAGGCCTTGCCCCCCTCCACTTCTGACTACCTGAAGTATTACAGGGCAC
CTCACTTAGCACAGCCTTAATCATCACAACATGACAAAAACTTGCCCCAATGACCCTAAT
ATTTTTAACACACAGCTCACTTAACCCAACAATCCTAATGATTCTAGGACTACTATCAGC
CCTGACTGGGGGATGAGGCGGCCTAAACCAAACACAAACACGAAAAATTATAGCATTCTC
ATCAATCGCCAAAACTTGGCGGATACGGAATTATCCGTGTTACCCCTCTGCTCAACCCAA
TTTCAACAAAACTCTACTACCCATTCATCATACTAGCCATCTGGGGCATTATTATAACAA
GCTCCATTTGCCTACGACAAACAGACTTAAAGTCCTTAATTGCCTATTCATCCGTTAGCC
ATATGGGACTTGTTATTGCCGCCACTCTCATTCAAACCCCATGAAGTTTAGCCGGCTCAA
TAGCACTAATAATTGCTCACGGCCTTACATCCTCAGTATTATTCTGCCTGGCTAACTCTA
ACTATGAACGAACACACAGTCGAACCATACTCCTTACACGAGGACTACAACTCATCATCC
CCCTAATAACAACATGATGACTTCTAGCTAACCTGATAAACATAGCCCTACCACCAACAA
TTAACCTAACAGGCGAACTTTTAATTATCACCTCTCTATTTAACTGATCCAACACCACAA
TCGTTATAACCGGAGCTGGAACCCTTCTAACAGCAGCCTACTCCTTATACATATTTTTAA
CCACCCAACGAAACAAACTGTCAACGAACACTATCAACATCTCCCCAACTCAAACACGAG
AGCACATCCTTATGACACTCCACATCCTCCCCCTACTCCTCCTACTTACAAAACCCGAGC
TAATTATAGGCCCCTTCACGTTTGGTCCTAGACTTGCCGTTGTTTTTAATAAAAATTACA
CATGCAAGCCTCAACAAACCAGTGAGAATGCCCACAAATTCC-TAAACAGAAAGCAGGAG
CAGGCATCAGGAACAC-AATCA-ATTAGCCTACAACGCCTTGCTACGCCACACCCACAAG
GGCCCTCAGCAGTGAAAAGTATTAA-AAATAAGCGAAAGCTTGATTTAGTTATTATTAAA
TTTGGTTGGTTAATTTCGTGCCAGCCACCGCGGTTATACGAAAAACCAGAAACAACAGCC
CACGGCGTAAAGAGTGATAAAAGATCCCATCTTCTTAAAGAAAAACTACAGCAGAGTTGT
AAAACACTACTGACTGCAAGAACCACAACA-AAAAC-AAGCCTTTAAACCACTTAACCTC
ACGAAAGCTAAGAAACAAACTGGGATTAGATACCCCACTATGCTTAGCCGTAAACAAAAA
CAGTACAAACACAACACTGTTCGCCAGAGAACTACAAGCA-AAAACTCAAAACTCTAAGG
ACTTGGCGGTGTCCCATATCAACCTAGAGGAGCCTGTCCTATAATCGATACCCCACGATC
TACCCAACCCTCCCTCGAAACTCAGCCTATATACCGCCGTCGCCAGCCTACCCCATGAGG
GGGTTAAAGTAAGCAAAACAGCCACAGGCTAGAACGTCAGGTCAAGGTGTAGCACATGGA
AGGGAAGAGGAGAT-TTT-AAACGGCCGCGGTATCCTAACCGTGCAAAGGTAGCGTAATC
ACTTGTCTTTTAAATAAAGACTCGTATGAAAGGCCAAATGAGAACGGACCTGTCTCCTAT
AGTTGACCAGTTAAACTGATCTTCAAGTACAAAAGCTTGAATAAACACATAAGACGAGAA
GACCCTGTGGAGCTTAAAACCAATACTATAATAAACCAC-AAATAGCACAGGTTTTAAGT
TGGGGCGACTTCGGAACAAAATAAAACTTCCGAGCAC-GAGCCA-AACCGCTCTCACTTA
GACAAACATGTCGAAGAAAGACACCCGACCCAGTCCTACTGAATAACGAACCAAGTTACC
CCAGGGATAACAGCGCCATCTTCTTCAAGAGACCATATCGACAAGAAGGTTTACGACCTC
GATGTTGGATCAGGACACCCAAACGGTGCAACAGCTGTTAAAGGTTCGTTTGTTCAACGA
TCAACAGTCCTACGTGATCTGAGTTC
>seSA_1
CCCAATAACACTAACTATAATATTAACGAGCCTGGCTATTGGAACAATCATTACCATGTC

TAGCACCCACTGACTTATGGCCTGAGTGGGCTTGGAATTAAACACCTTATCAATTATCCC
CATTATTACCAAACACCACCACCCGCGCTCCACAGAAGCCACAACCAAATACTTCCTAAC
TCAAGCTGCAGCCTCCACCATACTCTTATTTGCAAGCACAATAAACGCATGATACACCGG
AACCTGAGACATCTCTCAACTAACAAGCCCGCCAGCCTGTATAATATTCACAATAGCACT
AGCCATAAAACTAGGCCTTGCCCCCCTCCACTTCTGACTACCTGAAGTATTACAGGGCAC
CTCACTTAGCACAGCCTTAATCATCACAACATGACAAAAACTTGCCCCAATGACCCTAAT
ATTTTTAACACACAGCTCACTTAACCCAACAATCCTAATGATTCTAGGACTACTATCAGC
CCTGACTGGGGGATGAGGCGGCCTAAACCAAACACAAACACGAAAAATTATAGCATTCTC
ATCAATCGCCAAAACTTGGCGGATACGGAATTATCCGTATTACCCCTCTGCTCAACCCAA
TTTCAACAAAACTCTACTACCCATTCATCATACTAGCCATCTGGGGCATCATTATAACAA
GCTCCATTTGCCTACGACAAACAGACTTAAAGTCCTTAATTGCCTATTCATCCGTTAGCC
ATATGGGACTTGTTATTGCCGCCACTCTCATTCAAACCCCATGAAGTTTAGCCGGCTCAA
TAGCACTAATAATTGCTCACGGCCTTACATCCTCAGTATTATTCTGCCTGGCTAACTCTA
ACTATGAACGAACACACAGTCGAACCATACTCCTTACACGAGGACTACAACTCATCCTCC
CCCTAATAACAACATGATGACTTATAGCTAACCTGATAAACATAGCCCTACCACCAACAA
TTAACCTAACAGGCGAACTTTTAATTATCACCTCTCTATTTAACTGATCCAACACCACAA
TCGTTATAACCGGAGCTGGAACCCTTCTAACAGCAGCCTACTCCTTATACATATTTTTAA
CCACCCAACGAAACAAACTGTCAACGAACACTATCAACATCTCCCCAACTCAAACACGAG
AGCACATCCTTATGACACTCCACATCCTCCCCCTACTCCTCCTACTTACAAAACCCGAAC
TAATTATAGGCCCCTTCACGTTTGGTCCTAAACTTGCCGTTGTTTTTAATAAAAATTACA
CATGCAAGCCTCAACAAACCAGTGAGAATGCCCACAAATTCC-TAAACAGAAAGCAGGAG
CAGGCATCAGGAACACCAATCA-ATTAGCCTACAACGCCTTGCTACGCCACACCCACAAG
GGCCCTCAGCAGTGAAAAGTATTAA-AAATAAGCGAAAGCTTGATTTAGTTATTATTAAA
TTTGGTTGGTTAATTTCGTGCCAGCCACCGCGGTTATACGAAAAACCAGAAACAACAGCC
CACGGCGTAAAGAGTGATAAAAGATCCCATCTTCTTAAAGAAAAACTACAGCAGAGTTGT
AAAACACTACTGACTGCAAGAACCACAACA-AAAAC-AAGCCTTTAAACCACTTAACCTC
ACGAAAGCTAAGAAACAAACTGGGATTAGATACCCCACTATGCTTAGCCGTAAACAAAAA
CAGTACAAACACAACACTGTTCGCCAGAGAACTACAAGCA-AAAACTCAAAACTCTAAGG
ACTTGGCGGTGTCCCATATCAACCTAGAGGAGCCTGTCCTATAATCGATACCCCACGATC
TACCCAACCCTCCCTCGAAACTCAGCCTATATACCGCCGTCGCCAGCCTACCCCATGAGG
GGGTTAAAGTAAGCAAAACAGCCACAGGCTAGAACGTCAGGTCAAGGTGTAGCACATGGA
AGGGAAGAGGAGAT-TTT-AAACGGCCGCGGTATCCTAACCGTGCAAAGGTAGCGTAATC
ACTTGTCTTTTAAATAAAGACTCGTATGAAAGGCCAAATGAGAACGGACCTGTCTCCTAT
AGTTGACCAGTTAAACTGATCTTCAAGTACAAAAGCTTGAATAAACACATAAGACGAGAA
GACCCTGTGGAGCTTAAAACCAATACTATAATAAACCAC-AAATAGCACAGGTTTTAAGT
TGGGGCGACTTCGGAACAAAATAAAACTTCCGAGCAC-GAGCCA-AACCGCTCTCACTTA
GACAAACATGTCGAAGAAAGACACCCGACCCAGTCCTACTGAATAACGAACCAAGTTACC
CCAGGGATAACAGCGCCATCTTCTTCAAGAGACCATATCGACAAGAAGGTTTACGACCTC
GATGTTGGATCAGGACACCCAAACGGTGCAACAGCTGTTAAAGGTTCGTTTGTTCAACGA
TCAACAGTCCTACGTGATCTGAGTTC
>LDA127
CCCAATAACACTAACTATAATACTAACGAGCCTGGCTATTGGAACAATCATTACCATGTC
TAGCACCCACTGACTTATGGCCTGAGTGGGCTTGGAATTAAACACCTTATCAATTATCCC
CGTTATTACCAAACACCACCACCCGCGCTCCACAGAAGCCACAACCAAATACTTCCTAAC
TCAAGCTGCAGCCTCCGCCATACTCTTATTTGCCAGCACAATAAACGCATGATACACCGG
AACCTGAGACATCTCTCAACTAACAAGCCCGCCAGCCTGTATAATATTCACAATAGCACT
AGCCATAAAACTAGGCCTTGCCCCCCTCCACTTCTGACTACCTGAAGTATTACAGGGCAC
CTCACTTAGCACAGCCTTAATCATCACAACATGACAAAAACTTGCCCCAATGACCCTAAT
ATTTTTAACACACAGCTCACTTAACCCAACAATCCTAATGATTCTAGGACTACTATCAGC
CCTGACTGGGGGATGAGGCGGCCTAAACCAAACACAAACACGAAAAATTATAGCATTCTC
ATCAATCGCCAAAACTTGGCGGATACGGAATTATCCGTGTTACCCCTCTGCTCAACCCAA
TTTCAACAAAACTCTACTACCCATTCATCATACTAGCCATCTGGGGCATTATTATAACAA
GCTCCATTTGCCTACGACAAACAGACTTAAAGTCCTTAATTGCCTATTCATCCGTTAGCC
ATATGGGACTTGTTATTGCCGCCACTCTCATTCAAACCCCATGAAGTTTAGCCGGCTCAA
TAGCACTAATAATTGCTCACGGCCTTACATCCTCAGTATTATTCTGCCTGGCTAACTCTA
ACTATGAACGAACACACAGTCGAACCATACTCCTTACACGAGGACTACAACTCATCATCC
CCCTAATAACAACATGATGACTTCTAGCTAACCTGATAAACATAGCCCTACCACCAACAA
TTAACCTAACAGGCGAACTTTTAATTATCACCTCTCTATTTAACTGATCCAACACCACAA
TCGTTATAACCGGAGCTGGAACCCTTCTAACAGCAGCCTACTCCTTATACATATTTTTAA
CCACCCAACGAAACAAACTGTCAACGAACACTATCAACATCTCCCCAACTCAAACACGAG
AGCACATCCTTATGACACTCCACATCCTCCCCCTACTCCTCCTACTTACAAAACCCGAGC
TAATTATAGGCCCCTTCACGTTTGGTCCTAAACTTGCCGTTGTTTTTAATAAAAATTACA
CATGCAAGCCTCAACAAACCAGTGAGAATGCCCACAAATTCC-TAAACAGAAAGCAGGAG
CAGGCATCAGGAACAC-AATCA-ATTAGCCTACAACGCCTTGCTACGCCACACCCACAAG
GGCCCTCAGCAGTGAAAAGTATTAA-AAATAAGCGAAAGCTTGATTTAGTTATTATTAAA
TTTGGTTGGTTAATTTCGTGCCAGCCACCGCGGTTATACGAAAAACCAGAAACAACAGCC
CACGGCGTAAAGAGTGATAAAAGATCCCATCTTCTTAAAGAAAAACTACAGCAGAGTTGT
AAAACACTACTGACTGCAAGAACCACAACA-AAAAC-AAGCCTTTAAACCACTTAACCTC
ACGAAAGCTAAGAAACAAACTGGGATTAGATACCCCACTATGCTTAGCCGTAAACAAAAA
CAGTACAAACACAACACTGTTCGCCAGAGAACTACAAGCA-AAAACTCAAAACTCTAAGG
ACTTGGCGGTGTCCCATATCAACCTAGAGGAGCCTGTCCTATAATCGATACCCCACGATC
TACCCAACCCTCCCTCGAAACTCAGCCTATATACCGCCGTCGCCAGCCTACCCCATGAGG
GGGTTAAAGTAAGCAAAACAGCCACAGGCTAGAACGTCAGGTCAAGGTGTAGCACATGGA
AGGGAAGAGGAGAT-TTT-AAACGGCCGCGGTATCCTAACCGTGCAAAGGTAGCGTAATC
ACTTGTCTTTTAAATAAAGACTCGTATGAAAGGCCAAATGAGAACGGACCTGTCTCCTAT
AGTTGACCAGTTAAACTGATCTTCAAGTACAAAAGCTTGAATAAACACATAAGACGAGAA
GACCCTGTGGAGCTTAAAACCAATACTATAATAAACCAC-AAATAGCACAGGTTTTAAGT
TGGGGCGACTTCGGAACAAAATAAAACTTCCGAGCAC-GAGCCA-AACCGCTCTCACTTA
GACAAACATGTCGAAGAAAGACACCCGACCCAGTCCTACTGAATAACGAACCAAGTTACC
CCAGGGATAACAGCGCCATCTTCTTCAAGAGACCATATCGACAAGAAGGTTTACGACCTC
GATGTTGGATCAGGACACCCAAACGGTGCAACAGCTGTTAAAGGTTCGTTTGTTCAACGA
TCAACAGTCCTACGTGATCTGAGTTC
>LDA128
CCCAATAACACTAACTATAATATTAACGAGCCTGGCTATTGGAACAATCATTACCATGTC
TAGCACCCACTGACTTATGGCCTGAGTGGGCTTGGAGTTAAACACCTTATCAATTATCCC
CATTATTACCAAACACCACCACCCGCGCTCCACAGAAGCCACAACCAAATACTTCCTAAC
TCAAGCTGCAGCCTCCGCCATACTCTTATTTGCAAGCACAATAAACGCATGATACACCGG
AACCTGAGACATCTCTCAACTAACAAGCCCGCCAGCCTGTATAATATTCACAATGGCACT
AGCCATAAAACTAGGCCTTGCCCCCCTCCACTTCTGATTACCTGAAGTATTACAGGGCAC
CTCACTTAGCACAGCCTTAATCATCACAACATGACAAAAACTTGCCCCAATGACCCTAAT
ATTTTTAACACACAGCTCACTTAACCCAGCAACCCTAATGATTCTAGGACTACTATCAGC
CCTGACTGGGGGATGAGGCGGCCTAAACCAAACACAAACACGAAAAATTATAGCATTCTC
ATCAATCGCCAAAACTTGGCGGATACGGAATTATCCGTGTTACCCCTCTGCTCAACCCAG
TTTCAACAAAACTCTACTACCCATTCATCATACTAGCCATCTGGGGCATCATTATAACAA
GCTCCATTTGCCTACGACAAACAGACTTAAAGTCCTTAATTGCCTATTCATCCGTTAGCC
ATATGGGACTTGTTATTGCCGCCACTCTCATTCAAACCCCATGAAGTTTAGCCGGCTCAG
TAGCACTAATAATTGCTCACGGCCTTACATCCTCAGTATTATTCTGCCTGGCTAACTCTA
ACTATGAACGAACACACAGTCGAACCATACTCCTTACACGAGGACTACAACTCATCCTCC
CCCTAATAACAACATGATGACTTCTAGCTAACCTGATAAACATAGCCCTACCACCAACAA
TTAACCTAACAGGCGAACTTTTAATTATTACCTCTCTATTTAACTGATCCAACACCACAA
TCATTATAACCGGAACCGGAACCCTTCTAACAGCAGCCTACTCCCTATACATATTTTTAA
CCACCCAACGAAACAAACTGTCAACGAACACTATCAACATCTCCCCAACTCAAACACGAG
AGCACATCCTCATGGCACTCCACATCCTCCCCCTACTCCTCCTACTTACAAAACCCGAGC
TAATTATAGGCCCCTTCACGTTTGGTCCTAAACTTGCCGTTGTTTTTAATAAAAATTACA
CATGCAAGCCTCAACAAACCAGTGAGAATGCCCACAAATTCC-TAAACAGAAAGCAGGAG
CAGGCATCAGGAACACCAATCA-ATTAGCCTACAACGCCTTGCTACGCCACACCCACAAG
GGCCCTCAGCAGTGAAAAGTATTAA-AAATAAGCGAAAGCTTGATTTAGTTATTATTAA-
TTTGGTTGGTTAATTTCGTGCCAGCCACCGCGGTTATACGAAAAACCAGAAACAACAGCC
CACGGCGTAAAGAGTGATAAAAGATCCAATCTTCTTAAAGAAAAACTACAGCAGAGTTGT
AAAACACTACTGACTGCAAGAACCACAACA-AAAAC-AAGCCTTTAAACCACTTAACCTC
ACGAAAGCTAAGAAACAAACTGGGATTAGATACCCCACTATGCTTAGCCGTAAACAAAAA
CAGTACAAACACAACACTGTTCGCCAGAGAACTACAAGCA-AAAACTCAAAACTCTAAGG
ACTTGGCGGTGTCCCATATCAACCTAGAGGAGCCTGTCCTATAATCGATACCCCACGATC
TACCTAGCCCTCCCTCGAAACTCAGCCTATATACCGCCGTCGCCAGCCTACCCCATGAGG
GGGTTAAAGTAAGCAAAACAGCCACAGGCTAGAACGTCAGGTCAAGGTGTAGCACATGGA
AGGGAAGAGGAAAC-TTT-AAACGGCCGCGGTATCCTAACCGTGCAAAGGTAGCGTAATC
ACTTGTCTTTTAAATAAAGACTCGTATGAAAGGCCAAATGAGAACGGACCTGTCTCCTAT
AGTTGACCAGTTAAACTGATCTTCAAGTACAAAAGCTTGAATAAACACATAAGACGAGAA
GACCCTGTGGAGCTTAAAACCAATACTATAATAAACCAC-AAATAGCACAGGTTTTAAGT
TGGGGCGACTTCGGAACAAAATAAAACTTCCGAGCAC-GAGCCA-AACCGCTCTCACTTA
GACAAACATGTCGAAGAAAGACACCCGACCCAGTCCTACTGAATAACGAACCAAGTTACC
CCAGGGATAACAGCGCCATCTTCTTCAAGAGACCATATCGACAAGAAGGTTTACGACCTC
GATGTTGGATCAGGACACCCAAACGGTGCAACAGCTGTTAAAGGTTCGTTTGTTCAACGA
TCAACAGTCCTACGTGATCTGAGTTC
>LDA129
CCCAATAACACTAACTATAATATTAACGAGCCTGGCTATTGGAACAATCATTACCATGTC
TAGCACCCACTGACTTATGGCCTGAGTGGGCTTGGAATTAAACACCTTATCAATTATCCC
CATTATTACCAAACACCACCACCCGCGCTCCACAGAAGCCACAACCAAATACTTCCTAAC
TCAAGCTGCAGCCTCCGCCATACTCTTATTTGCAAGCACAATAAACGCATGATACACCGG
AACCTGAGACATCTCTCAACTAACAAGCCCGCCAGCCTGTACAATATTCACAATAGCACT
AGCCATAAAACTAGGCCTTGCCCCCCTCCACTTCTGACTACCTGAAGTATTACAGGGCAC
CTCACTTAGCACAGCCTTAATCATCACAACATGACAAAAACTTGCCCCAATGACCCTAAT
ATTTTTAACACACAGCTCACTTAACCCAACAATCCTAATGATTCTAGGACTACTATCAGC
CCTGACTGGGGGATGAGGCGGCCTAAACCAAACACAAACACGAAAAATTATAGCATTCTC
ATCAATCGCCAAAACTTGGCGGATACGGAATTATCCGTATTACCCCTCTGCTCAACCCAA
TTTCAACAAAACTCTACTACCCATTCATCATACTAGCCATCTGGGGCATCATTATAACAA
GCTCCATTTGCCTACGACAAACAGACTTAAAGTCCTTAATTGCCTATTCATCCGTTAGCC
ATATGGGACTTGTTATTGCCGCCACTCTCATTCAAACCCCATGAAGTTTAGCCGGCTCAA
TAGCACTAATAATTGCTCACGGCCTTACATCCTCAGTATTATTCTGCCTGGCTAACTCTA
ACTATGAACGAACACACAGTCGAACCATACTCCTTACACGAGGACTACAACTCATCCTCC
CCCTAATAACAACATGATGACTTATAGCTAACCTGATAAACATAGCCCTACCACCAACAA
TTAACCTAACAGGCGAACTTTTAATTATCACCTCTCTATTTAACTGATCCAACACCACAA
TCGTTATAACCGGAGCTGGAACCCTTCTAACAGCAGCCTACTCCTTATACATATTTTTAA
CCACCCAACGAAACAAACTGTCAACGAACACTATCAACATCTCCCCAACTCAAACACGAG
AGCACATCCTTATGACACTCCACATCCTCCCCCTACTCCTCCTACTTACAAAACCCGAGC
TAATTATAGGCCCCTTCACGTTTGGTCCTAAACTTGCCGTTGTTTTTAATAAAAATTACA
CATGCAAGCCTCAACAAACCAGTGAGAATGCCCACAAATTCC-TAAACAGAAAGCAGGAG
CAGGCATCAGGAACACCAATCA-ATTAGCCTACAACGCCTTGCTACGCCACACCCACAAG
GGCCCTCAGCAGTGAAAAGTATTAA-AAATAAGCGAAAGCTTGATTTAGTTATTATTAAA
TTTGGTTGGTTAATTTCGTGCCAGCCACCGCGGTTATACGAAAAACCAGAAACAACAGCC
CACGGCGTAAAGAGTGATAAAAGATCCCATCTTCTTAAAGAAAAACTACAGCAGAGTTGT
AAAACACTACTGACTGCAAGAACCACAACA-AAAAC-AAGCCTTTAAACCACTTAACCTC
ACGAAAGCTAAGAAACAAACTGGGATTAGATACCCCACTATGCTTAGCCGTAAACAAAAA
CAGTACAAACACAACACTGTTCGCCAGAGAACTACAAGCA-AAAACTCAAAACTCTAAGG
ACTTGGCGGTGTCCCATATCAACCTAGAGGAGCCTGTCCTATAATCGATACCCCACGATC
TACCCAACCCTCCCTCGAAACTCAGCCTATATACCGCCGTCGCCAGCCTACCCCATGAGG
GGGTTAAAGTAAGCAAAACAGCCACAGGCTAGAACGTCAGGTCAAGGTGTAGCACATGGA
AGGGAAGAGGAGAT-TTT-AAACGGCCGCGGTATCCTAACCGTGCAAAGGTAGCGTAATC
ACTTGTCTTTTAAATAAAGACTCGTATGAAAGGCCAAATGAGAACGGACCTGTCTCCTAT
AGTTGACCAGTTAAACTGATCTTCAAGTACAAAAGCTTGAATAAACACATAAGACGAGAA
GACCCTGTGGAGCTTAAAACCAATACTATAATAAACCAC-AAATAGCACAGGTTTTAAGT
TGGGGCGACTTCGGAACAAAATAAAACTTCCGAGCAC-GAGCCA-AACCGCTCTCACTTA
GACAAACATGTCGAAGAAAGACACCCGACCCAGTCCTACTGAATAACGAACCAAGTTACC
CCAGGGATAACAGCGCCATCTTCTTCAAGAGACCATATCGACAAGAAGGTTTACGACCTC
GATGTTGGATCAGGACACCCAAACGGTGCAACAGCTGTTAAAGGTTCGTTTGTTCAACGA
TCAACAGTCCTACGTGATCTGAGTTC
>LDA13
CCCAATAACACTAACTATAATATTAACGAGCCTGGCTATTGGAACAATCATTACCATGTC
TAGCACCCACTGACTTATGGCCTGAGTGGGCTTGGAATTAAACACCTTATCAATTACCCC
CATTATTACCAAACACCACCACCCGCGCTCCACAGAAGCCACAACCAAATACTTCCTAAC
TCAAGCTGCAGCCTCCACCATACTCTTATTTGCAAGCACAGTAAACGCATGATACACCGG
AACCTGAGACATCTCTCAACTAACAAGCCCGCCAGCCTGTATAATATTCACAATAGCACT
AGCCATAAAACTAGGCCTTGCCCCCCTCCACTTCTGACTACCTGAAGTATTACAGGGCAC
CTCACTTAGCACAGCCTTAATCATCACAACATGACAAAAACTTGCCCCAATGACCCTAAT
ATTTTTAACACACAGCTCACTTAACCCAACAATCCTAATGATTCTAGGACTACTATCAGC
CCTGACTGGGGGATGAGGCGGCCTAAACCAAACACAAACACGAAAAATTATAGCATTCTC
ATCAATCGCCAAAACTTGGCGGATACGGAATTATCCGTATTACCCCTCTGCTCAACCCAA
TTTCAACAAAACTCTACTACCCATTCATCATACTAGCCATCTGGGGCATCATTATAACAA
GCTCCATTTGCCTACGACAAACAGACTTAAAGTCCTTAATTGCCTATTCATCCGTTAGCC
ATATGGGACTTGTTATTGCCGCCACTCTCATTCAAACCCCATGAAGTTTAGCCGGCTCAA
TAGCACTAATAATTGCTCACGGCCTTACATCCTCAGTATTATTCTGCCTGGCTAACTCTA
ACTATGAACGAACACACAGTCGAACCATACTCCTTACACGAGGACTACAACTCATCCTCC
CCCTAATAACAACATGATGACTTATAGCTAACCTGATAAACATAGCCCTACCACCAACAA
TTAACCTAACAGGCGAACTTTTAATTATCACCTCTCTATTTAACTGATCCAACACCACAA
TCGTTATAACCGGAACTGGGACCCTTCTAACAGCAGCCTACTCCTTATACATATTTTTAA
CCACCCAACGAAACAAACTGTCAACGAACACTATCAACATCTCCCCAACTCAAACACGAG
AGCACATCCTTATGATACTCCACATCCTCCCCCTACTCCTCCTACTTACAAAACCCGAGC
TAATTATAGGCCCCTTCACGTTTGGTCCTAAACTTGCCGTTGTTTTTAATAAAAATTACA
CATGCAAGCCTCAACAAACCAGTGAGAATGCCCACAAATTCC-TAAACAGAAAGCAGGAG
CAGGCATCAGGAACACCAATCA-ATTAGCCCACAACGCCTTGCTACGCCACACCCACAAG
GGCCCTCAGCAGTGAAAAGTATTAA-AAATAAGCGAAAGCTTGATTTAGTTATTATTAAA
TTTGGTTGGTTAATTTCGTGCCAGCCACCGCGGTTATACGAAAAACCAGAAACAACAGCC
CACGGCGTAAAGAGTGATAAAAGATCCCATCTTCTTAAAGAAAAACTACAGCAGAGTTGT
AAAACACTACTGACTGCAAGAACCACAACA-AAAAC-AAGCCTTTAAACCACTTAACCTC
ACGAAAGCTAAGAAACAAACTGGGATTAGATACCCCACTATGCTTAGCCGTAAACAAAAA
CAGTACAAACACAACACTGTTCGCCAGAGAACTACAAGCA-AAAACTCAAAACTCTAAGG
ACTTGGCGGTGTCCCATATCAACCTAGAGGAGCCTGTCCTATAATCGATACCCCACGATC
TACCCAACCCTCCCTCGAAACTCAGCCTATATACCGCCGTCGCCAGCCTACCCCATGAGG
GGGTTAAAGTAAGCAAAACAGCCACAGGCTAGAACGTCAGGTCAAGGTGTAGCACATGGA
AGGGAAGAGGAGAT-TTT-AAACGGCCGCGGTATCCTAACCGTGCAAAGGTAGCGTAATC
ACTTGTCTTTTAAATAAAGACTCGTATGAAAGGCCAAATGAGAACGGACCTGTCTCCTAT
AGTTGACCAGTTAAACTGATCTTCAAGTACAAAAGCTTGAATAAACACATAAGACGAGAA
GACCCTGTGGAGCTTAAAACCAATACTATAATAAACCAC-AAATAGCACAGGTTTTAAGT
TGGGGCGACTTCGGAACAAAATAAAACTTCCGAGCAC-GAGCCA-AACCGCTCTCACTTA
GACAAACATGTCGAAGAAAGACACCCGACCCAGTCCTACTGAATAACGAACCAAGTTACC
CCAGGGATAACAGCGCCATCTTCTTCAAGAGACCATATCGACAAGAAGGTTTACGACCTC
GATGTTGGATCAGGACACCCAAACGGTGCAACAGCTGTTAAAGGTTCGTTTGTTCAACGA
TCAACAGTCCTACGTGATCTGAGTTC
>LDA130
CCCAATAACACTAACTATAATATTAACGAGCCTGGCTATTGGAACAATCATTACCATGTC
TAGCACCCACTGACTTATGGCCTGAGTGGGCTTGGAATTAAACACCTTATCAATTATCCC
CATTATTACCAAACACCACCACCCGCGCTCCACAGAAGCCACAACCAAATACTTCCTAAC
TCAAGCTGCAGCCTCCGCCATACTCTTATTTGCAAGCACAATAAACGCATGATACACCGG
AACCTGAGACATCTCTCAACTAACAAGCCCGCCAGCCTGTATAATATTCACAATAGCACT
AGCCATAAAACTAGGCCTTGCCCCCCTCCACTTCTGACTACCTGAAGTATTACAGGGCAC
CTCACTTAGCACAGCCTTAATCATCACAACATGACAAAAACTTGCCCCAATGACCCTAAT
ATTTTTAACACACAGCTCACTTAACCCAACAATCCTAATGATTCTAGGACTACTATCAGC
CCTGACTGGGGGATGAGGCGGCCTAAACCAAACACAAACACGAAAAATTATAGCATTCTC
ATCAATCGCCAAAACTTGGCGGATACGGAATTATCCGTATTACCCCTCTGCTCAACCCAA
TTTCAACAAAACTCTACTACCCATTCATCATACTAGCCATCTGGGGCATCATTATAACAA
GCTCTATTTGCCTACGACAAACAGACTTAAAGTCCTTAATTGCCTATTCATCCGTTAGCC
ATATGGGACTTGTTATTGCCGCCACTCTCATTCAAACCCCATGAAGTTTAGCCGGCTCAA
TAGCACTAATAATTGCTCACGGCCTTACATCCTCAGTATTATTCTGCCTGGCTAACTCTA
ACTATGAACGAACACACAGTCGAACCATACTCCTTACACGAGGACTACAACTCATCCTCC
CCCTAATAACAACATGATGACTTATAGCTAACCTGATAAACATAGCCCTACCACCAACAA
TTAACCTAACAGGCGAACTTTTAATTATCACCTCTCTATTTAACTGATCCAACACCACAA
TCGTTATAACCGGAGCTGGAACCCTTCTAACAGCAGCCTACTCCTTATACATATTTTTAA
CCACCCAACGAAACAAACTGTCAACGAACACTATCAACATCTCCCCAACTCAAACACGAG
AGCACATCCTTATGACACTCCACATCCTCCCCCTACTCCTCCTACTTACAAAACCCGAGC
TAATTATAGGCCCCTTCACGTTTGGCCCTAAACTTGCCGTTGTTTTTAATAAAAATTACA

CATGCAAGCCTCAACAAACCAGTGAGAATGCCCACAAATTCC-TAAACAGAAAGCAGGAG
CAGGCATCAGGAACACCAATCA-ATTAGCCTACAACGCCTTGCTACGCCACACCCACAAG
GGCCCTCAGCAGTGAAAAGTATTAA-AAATAAGCGAAAGCTTGATTTAGTTATTATTAAA
TTTGGTTGGTTAATTTCGTGCCAGCCACCGCGGTTATACGAAAAACCAGAAACAACAGCC
CACGGCGTAAAGAGTGATAAAAGATCCCATCTTCTTAAAGAAAAACTACAGCAGAGTTGT
AAAACACTACTGACTGCAAGAACCACAACA-AAAAC-AAGCCTTTAAACCACTTAACCTC
ACGAAAGCTAAGAAACAAACTGGGATTAGATACCCCACTATGCTTAGCCGTAAACAAAAA
CAGTACAAACACAACACTGTTCGCCAGAGAACTACAAGCA-AAAACTCAAAACTCTAAGG
ACTTGGCGGTGTCCCATATCAACCTAGAGGAGCCTGTCCTATAATCGATACCCCACGATC
TACCCAACCCTCCCTCGAAACTCAGCCTATATACCGCCGTCGCCAGCCTACCCCATGAGG
GGGTTAAAGTAAGCAAAACAGCCACAGGCTAGAACGTCAGGTCAAGGTGTAGCACATGGA
AGGGAAGAGGAGAT-TTT-AAACGGCCGCGGTATCCTAACCGTGCAAAGGTAGCGTAATC
ACTTGTCTTTTAAATAAAGACTCGTATGAAAGGCCAAATGAGAACGGACCTGTCTCCTAT
AGTTGACCAGTTAAACTGATCTTCAAGTACAAAAGCTTGAATAAACACATAAGACGAGAA
GACCCTGTGGAGCTTAAAACCAATACTATAATAAACCAC-AAATAGCACAGGTTTTAAGT
TGGGGCGACTTCGGAACAAAATAAAACTTCCGAGCAC-GAGCCA-AACCGCTCTCACTTA
GACAAACATGTCGAAGAAAGACACCCGACCCAGTCCTACTGAATAACGAACCAAGTTACC
CCAGGGATAACAGCGCCATCTTCTTCAAGAGACCATATCGACAAGAAGGTTTACGACCTC
GATGTTGGATCAGGACACCCAAACGGTGCAACAGCTGTTAAAGGTTCGTTTGTTCAACGA
TCAACAGTCCTACGTGATCTGAGTTC
>seSA_2
CCCAATAACACTAACTATAATATTAACGAGCCTGGCTATTGGAACAATCATTACCATGTC
TAGCACCCACTGACTTATGGCCTGAGTGGGCTTGGAATTAAACACCTTATCAATTATCCC
CATTATTACCAAACACCACCACCCGCGCTCCACAGAAGCCACAACCAAATACTTCCTAAC
TCAAGCTGCAGCCTCCGCCATACTCTTATTTGCAAGCACAATAAACGCATGATACACCGG
AACCTGAGACATCTCTCAACTAACAAGCCCGCCAGCCTGTATAATATTCACAATAGCACT
AGCCATAAAACTAGGCCTTGCCCCCCTCCACTTCTGACTACCTGAAGTATTACAGGGCAC
CTCACTTAGCACAGCCTTAATCATCACAACATGACAAAAACTTGCCCCAATGACCCTAAT
ATTTTTAACACACAGCTCACTTAACCCAACAATCCTAATGATTCTAGGACTACTATCAGC
CCTGACTGGGGGATGAGGCGGCCTAAACCAAACACAAACACGAAAAATTATAGCATTCTC
ATCAATCGCCAAAACTTGGCGGATACGGAATTATCCGTATTACCACCCTGCTCAACCCAA
TTTCAACAAAACTCTACTACCCATTCATCATACTAGCCATCTGGGGCATCATTATAACAA
GCTCCATTTGCCTACGACAAACAGACTTAAAGTCCTTAATTGCCTATTCATCCGTTAGCC
ATATGGGACTTGTTATTGCCGCCACTCTCATTCAAACCCCATGAAGTTTAGCCGGCTCAA
TAGCACTAATAATTGCTCACGGCCTTACATCCTCAGTATTATTCTGCCTGGCTAACTCTA
ACTATGAACGAACACACAGTCGAACCATACTCCTTACACGAGGACTACAACTCATCCTCC
CCCTAATAACAACATGATGACTTATAGCTAACCTGATAAACATAGCCCTACCACCAACAA
TTAACCTAACAGGCGAACTTTTAATTATCACCTCTCTATTTAACTGATCCAACACCACAA
TCGTTATAACCGGAGCTGGAACCCTTCTAACAGCAGCCTACTCCTTATACATATTTTTAA
CCACCCAACGAAACAAACTGTCAACGAACACTATCAACATCTCCCCAACTCAAACACGAG
AGCACATCCTTATGACACTCCACATCCTCCCCCTACTCCTCCTACTTACAAAACCCGAGC
TAATTATAGGCCCCTTCACGTTTGGTCCTAAACTTGCCGTTGTTTTTAATAAAAATTACA
CATGCAAGCCTCAACAAACCAGTGAGAATGCCCACAAATTCC-TAAACAGAAAGCAGGAG
CAGGCATCAGGAACACCAATCA-ATTAGCCTACAACGCCTTGCTACGCCACACCCACAAG
GGCCCTCAGCAGTGAAAAGTATTAA-AAATAAGCGAAAGCTTGATTTAGTTATTATTAAA
TTTGGTTGGTTAATTTCGTGCCAGCCACCGCGGTTATACGAAAAACCAGAAACAACAGCC
CACGGCGTAAAGAGTGATAAAAGATCCCATCTTCTTAAAGAAAAACTACAGCAGAGTTGT
AAAACACTACTGACTGCAAGAACCACAACA-AAAAC-AAGCCTTTAAACCACTTAACCTC
ACGAAAGCTAAGAAACAAACTGGGATTAGATACCCCACTATGCTTAGCCGTAAACAAAAA
CAGTACAAACACAACACTGTTCGCCAGAGAACTACAAGCA-AAAACTCAAAACTCTAAGG
ACTTGGCGGTGTCCCATATCAACCTAGAGGAGCCTGTCCTATAATCGATACCCCACGATC
TACCCAACCCTCCCTCGAAACTCAGCCTATATACCGCCGTCGCCAGCCTACCCCATGAGG
GGGTTAAAGTAAGCAAAACAGCCACAGGCTAGAACGTCAGGTCAAGGTGTAGCACATGGA
AGGGAAGAGGAGAT-TTT-AAACGGCCGCGGTATCCTAACCGTGCAAAGGTAGCGTAATC
ACTTGTCTTTTAAATAAAGACTCGTATGAAAGGCCAAATGAGAACGGACCTGTCTCCTAT
AGTTGACCAGTTAAACTGATCTTCAAGTACAAAAGCTTGAATAAACACATAAGACGAGAA
GACCCTGTGGAGCTTAAAACCAATACTATAATAAACCAC-AAATAGCACAGGTTTTAAGT
TGGGGCGACTTCGGAACAAAATAAAACTTCCGAGCAC-GAGCCA-AACCGCTCTCACTTA
GACAAACATGTCGAAGAAAGACACCCGACCCAGTCCTACTGAATAACGAACCAAGTTACC
CCAGGGATAACAGCGCCATCTTCTTCAAGAGACCATATCGACAAGAAGGTTTACGACCTC
GATGTTGGATCAGGACACCCAAACGGTGCAACAGCTGTTAAAGGTTCGTTTGTTCAACGA
TCAACAGTCCTACGTGATCTGAGTTC
>seSA_3
CCCAATAACACTAACTATAATATTAACGAGCCTGGCTATTGGAACAATCATTACCATGTC
TAGCACCCACTGACTTATGGCCTGAGTGGGCTTGGAATTAAACACCTTATCAATTATCCC
CATTATTACCAAACACCACCACCCGCGCTCCACAGAAGCCACAACCAAATACTTCCTAAC
TCAAGCTGCAGCCTCCGCCATACTCTTATTTGCAAGCACAATAAACGCATGATACACCGG
AACCTGAGACATCTCTCAACTAACAAGCCCGCCAGCCTGTATAATATTCACAATAGCACT
AGCCATAAAACTAGGCCTTGCCCCCCTCCACTTCTGACTACCTGAAGTATTACAGGGCAC
CTCACTTAGCACAGCCTTAATCATCACAACATGACAAAAACTTGCCCCAATGACCCTAAT
ATTTTTAACACACAGCTCACTTAACCCAACAATCCTAATGATTCTAGGACTACTATCAGC
CCTGACTGGGGGATGAGGCGGCCTAAACCAAACACAAACACGAAAAATTATAGCATTCTC
ATCAATCGCCAAAACTTGGCGGATACGGAATTATCCGTATTACCACTCTGCTCAACCCAA

TTTCAACAAAACTCTACTACCCATTCATCATACTAGCCATCTGGGGCATCATTATAACAA
GCTCCATTTGCCTACGACAAACAGACTTAAAGTCCTTAATTGCCTATTCATCCGTTAGCC
ATATGGGACTTGTTATTGCCGCCACTCTCATTCAAACCCCATGAAGTTTAGCCGGCTCAA
TAGCACTAATAATTGCTCACGGCCTTACATCCTCAGTATTATTCTGCCTGGCTAACTCTA
ACTATGAACGAACACACAGTCGAACCATACTCCTTACACGAGGACTACAACTCATCCTCC
CCCTAATAACAACATGATGACTTATAGCTAACCTGATAAACATAGCCCTACCACCAACAA
TTAACCTAACAGGCGAACTTTTAATTATCACCTCTCTATTTAACTGATCCAACACCACAA
TCGTTATAACCGGAGCTGGAACCCTTCTAACAGCAGCCTACTCCTTATACATATTTTTAA
CCACCCAACGAAACAAACTGTCAACGAACACTATCAACATCTCCCCAACTCAAACACGAG
AGCACATCCTTATGACACTCCACATCCTCCCCCTACTCCTCCTACTTACAAAACCCGAGC
TAATTATAGGCCCCTTCACGTTTGGTCCTAAACTTGCCGTTGTTTTTAATAAAAATTACA
CATGCAAGCCTCAACAAACCAGTGAGAATGCCCACAAATTCC-TAAACAGAAAGCAGGAG
CAGGCATCAGGAACACCAATCA-ATTAGCCTACAACGCCTTGCTACGCCACACCCACAAG
GGCCCTCAGCAGTGAAAAGTATTAA-AAATAAGCGAAAGCTTGATTTAGTTATTATTAAA
TTTGGTTGGTTAATTTCGTGCCAGCCACCGCGGTTATACGAAAAACCAGAAACAACAGCC
CACGGCGTAAAGAGTGATAAAAGATCCCATCTTCTTAAAGAAAAACTACAGCAGAGTTGT
AAAACACTACTGACTGCAAGAACCACAACA-AAAAC-AAGCCTTTAAACCACTTAACCTC
ACGAAAGCTAAGAAACAAACTGGGATTAGATACCCCACTATGCTTAGCCGTAAACAAAAA
CAGTACAAACACAACACTGTTCGCCAGAGAACTACAAGCA-AAAACTCAAAACTCTAAGG
ACTTGGCGGTGTCCCATATCAACCTAGAGGAGCCTGTCCTATAATCGATACCCCACGATC
TACCCAACCCTCCCTCGAAACTCAGCCTATATACCGCCGTCGCCAGCCTACCCCATGAGG
GGGTTAAAGTAAGCAAAACAGCCACAGGCTAGAACGTCAGGTCAAGGTGTAGCACATGGA
AGGGAAGAGGAGAT-TTT-AAACGGCCGCGGTATCCTAACCGTGCAAAGGTAGCGTAATC
ACTTGTCTTTTAAATAAAGACTCGTATGAAAGGCCAAATGAGAACGGACCTGTCTCCTAT
AGTTGACCAGTTAAACTGATCTTCAAGTACAAAAGCTTGAATAAACACATAAGACGAGAA
GACCCTGTGGAGCTTAAAACCAATACTATAATAAACCAC-AAATAGCACAGGTTTTAAGT
TGGGGCGACTTCGGAACAAAATAAAACTTCCGAGCAC-GAGCCA-AACCGCTCTCACTTA
GACAAACATGTCGAAGAAAGACACCCGACCCAGTCCTACTGAATAACGAACCAAGTTACC
CCAGGGATAACAGCGCCATCTTCTTCAAGAGACCATATCGACAAGAAGGTTTACGACCTC
GATGTTGGATCAGGACACCCAAACGGTGCAACAGCTGTTAAAGGTTCGTTTGTTCAACGA
TCAACAGTCCTACGTGATCTGAGTTC
>seSA_4
CCCAATAACACTAACTATAATATTAACGAGCCTGGCTATTGGAACAATCATTACCATGTC
TAGCACCCACTGACTTATGGCCTGAGTGGGCTTGGAATTAAACACCTTATCAATTATCCC
CATTATTACCAAACACCACCACCCGCGCTCCACAGAAGCCACAACCAAATACTTCCTAAC
TCAAGCTGCAGCCTCCGCCATACTCTTATTTGCAAGCACAATAAACGCATGATACACCGG
AACCTGAGACATCTCTCAACTAACAAGCCCGCCAGCCTGTATAATATTCACAATAGCACT
AGCCATAAAACTAGGCCTTGCCCCCCTCCACTTCTGACTACCTGAAGTATTACAGGGCAC
CTCACTTAGCACAGCCTTAATCATCACAACATGACAAAAACTTGCCCCAATGACCCTAAT
ATTTTTAACACACAGCTCACTTAACCCAACAATCCTAATGATTCTAGGACTACTATCAGC
CCTGACTGGGGGATGAGGCGGCCTAAACCAAACACAAACACGAAAAATTATAGCATTCTC
ATCAATCGCCAAAACTTGGCGGATACGGAATTATCCGTATTACCCCTCTGCTCAACCCAA
TTTCAACAAAACTCTACTACCCATTCATCATACTAGCCATCTGGGGCATCATTATAACAA
GCTCCATTTGCCTACGACAAACAGACTTAAAGTCCTTAATTGCCTATTCATCCGTTAGCC
ATATGGGACTTGTTATTGCCGCCACTCTCATTCAAACCCCATGAAGTTTAGCCGGCTCAA
TAGCACTAATAATTGCTCACGGCCTTACATCCTCAGTATTATTCTGCCTGGCTAACTCTA
ACTATGAACGAACACACAGTCGAACCATACTCCTTACACGAGGACTACAACTCATCCTCC
CCCTAATAACAACATGATGACTTATAGCTAACCTGATAAACATAGCCCTACCACCAACAA
TTAACCTAACAGGCGAACTTTTAATTATCACCTCTCTATTTAACTGATCCAACACCACAA
TCGTTATAACCGGAGCTGGAACCCTTCTAACAGCAGCCTACTCCTTATACATATTTTTAA
CCACCCAACGAAACAAACTGTCAACGAACACTATCAACATCTCCCCAACTCAAACACGAG
AGCACATCCTTATGACACTCCACATCCTCCCCCTACTCCTCCTACTTACAAAACCCGAGC
TAATTATAGGCCCCTTCACGTTTGGTCCTAAACTTGCCGTTGTTTTTAATAAAAATTACA
CATGCAAGCCTCAACAAACCAGTGAGAATGCCCACAAATTCC-TAAACAGAAAGCAGGAG
CAGGCATCAGGAACACCAATCA-ATTAGCCTACAACGCCTTGCTACGCCACACCCACAAG
GGCCCTCAGCAGTGAAAAGTATTAA-AAATAAGCGAAAGCTTGATTTAGTTATTATTAAA
TTTGGTTGGTTAATTTCGTGCCAGCCACCGCGGTTATACGAAAAACCAGAAACAACAGCC
CACGGCGTAAAGAGTGATAAAAGATCCCATCTTCTTAAAGAAAAACTACAGCAGAGTTGT
AAAACACTACTGACTGCAAGAACCACAACA-AAAAC-AAGCCTTTAAACCACTTAACCTC
ACGAAAGCTAAGAAACAAACTGGGATTAGATACCCCACTATGCTTAGCCGTAAACAAAAA
CAGTACAAACACAACACTGTTCGCCAGAGAACTACAAGCA-AAAACTCAAAACTCTAAGG
ACTTGGCGGTGTCCCATATCAACCTAGAGGAGCCTGTCCTATAATCGATACCCCACGATC
TACCCAACCCTCCCTCGAAACTCAGCCTATATACCGCCGTCGCCAGCCTACCCCATGAGG
GGGTTAAAGTAAGCAAAACAGCCACAGGCTAGAACGTCAGGTCAAGGTGTAGCACATGGA
AGGGAAGAGGAGAT-TTT-AAACGGCCGCGGTATCCTAACCGTGCAAAGGTAGCGTAATC
ACTTGTCTTTTAAATAAAGACTCGTATGAAAGGCCAAATGAGAACGGACCTGTCTCCTAT
AGTTGACCAGTTAAACTGATCTTCAAGTACAAAAGCTTGAATAAACACATAAGACGAGAA
GACCCTGTGGAGCTTAAAACCAATACTATAATAAACCAC-AAATAGCACAGGTTTTAAGT
TGGGGCGACTTCGGAACAAAATAAAACTTCCGAGCAC-GAGCCA-AACCGCTCTCACTTA
GACAAACATGTCGAAGAAAGACACCCGACCCAGTCCTACTGAATAACGAACCAAGTTACC
CCAGGGATAACAGCGCCATCTTCTTCAAGAGACCATATCGACAAGAAGGTTTACGACCTC
GATGTTGGATCAGGACACCCAAACGGTGCAACAGCTGTTAAAGGTTCGTTTGTTCAACGA
TCAACAGTCCTACGTGATCTGAGTTC
>LDA138
CCCAATAACACTAACTATAATATTAACGAGCCTGGCTATTGGAACAATCATTACCATGTC
TAGCACCCACTGACTTATGGCCTGAGTGGGCTTGGAATTAAACACCTTATCAATTATCCC
CATTATTACCAAACACCACCACCCGCGCTCCACAGAAGCCACAACCAAATACTTCCTAAC
TCAAGCTGCAGCCTCCGCCATACTCTTATTTGCAAGCACAATAAACGCATGATACACCGG
AACCTGAGACATCTCTCAACTAACAAGCCCGCCAGCCTGTATAATATTCACAATAGCACT
AGCCATAAAACTAGGCCTTGCCCCCCTCCACTTCTGACTACCTGAAGTATTACAGGGCAC
CTCACTTAGCACAGCCTTAATCATCACAACATGACAAAAACTTGCCCCAATGACCCTAAT
ATTTTTAACACACAGCTCACTTAACCCAACAATCCTAATGATTCTAGGACTACTATCAGC
CCTGACTGGGGGATGAGGCGGCCTAAACCAAACACAAACACGAAAAATTATAGCATTCTC
ATCAATCGCCAAAACTTGGCGGATACGGAATTATCCGTATTACCCCTCTGCTCAACCCAA
TTTCAACAAAACTCTACTACCCATTCATCATACTAGCCATCTGGGGCATCATTATAACAA
GCTCCATTTGCCTACGACAAACAGACTTAAAGTCCTTAATTGCCTATTCATCCGTTAGCC
ATATGGGACTTGTTATTGCCGCCACCCTCATTCAAACCCCATGAAGTTTAGCCGGCTCAA
TAGCACTAATAATTGCTCACGGCCTTACATCCTCAGTATTATTCTGCCTGGCTAACTCTA
ACTATGAACGAACACACAGTCGAACCATACTCCTTACACGAGGACTACAACTCATCCTCC
CCCTAATAACAACATGATGACTTATAGCTAACCTGATAAACATAGCCCTACCACCAACAA
TTAACCTAACAGGCGAACTTTTAATTATCACCTCTCTATTTAACTGATCCAACACCACAA
TCGTTATAACCGGAGCTGGAACCCTTCTAACAGCAGCCTACTCCTTATACATATTTTTAA
CCACCCAACGAAACAAACTGTCAACGAACACTATCAACATCTCCCCAACTCAAACACGAG
AACACATCCTTATGACACTCCACATCCTCCCCCTACTCCTCCTACTTACAAAACCCGAGC
TAATTATAGGCCCCTTCACGTTTGGTCCTAAACTTGCCGTTGTTTTTAATAAAAATTACA
CATGCAAGCCTCAACAAACCAGTGAGAATGCCCACAAATTCC-TAAACAGAAAGCAGGAG
CAGGCATCAGGAACACCAATCA-ATTAGCCTACAACGCCTTGCTACGCCACACCCACAAG
GGCCCTCAGCAGTGAAAAGTATTAA-AAATAAGCGAAAGCTTGATTTAGTTATTATTAAA
TTTGGTTGGTTAATTTCGTGCCAGCCACCGCGGTTATACGAAAAACCAGAAACAACAGCC
CACGGCGTAAAGAGTGATAAAAGATCCCATCTTCTTAAAGAAAAACTACAGCAGAGTTGT
AAAACACTACTGACTGCAAGAACCACAACA-AAAAC-AAGCCTTTAAACCACTTAACCTC
ACGAAAGCTAAGAAACAAACTGGGATTAGATACCCCACTATGCTTAGCCGTAAACAAAAA
CAGTACAAACACAACACTGTTCGCCAGAGAACTACAAGCA-AAAACTCAAAACTCTAAGG
ACTTGGCGGTGTCCCATATCAACCTAGAGGAGCCTGTCCTATAATCGATACCCCACGATC
TACCCAACCCTCCCTCGAAACTCAGCCTATATACCGCCGTCGCCAGCCTACCCCATGAGG
GGGTTAAAGTAAGCAAAACAGCCACAGGCTAGAACGTCAGGTCAAGGTGTAGCACATGGA
AGGGAAGAGGAGAT-TTT-AAACGGCCGCGGTATCCTAACCGTGCAAAGGTAGCGTAATC
ACTTGTCTTTTAAATAAAGACTCGTATGAAAGGCCAAATGAGAACGGACCTGTCTCCTAT
AGTTGACCAGTTAAACTGATCTTCAAGTACAAAAGCTTGAATAAACACATAAGACGAGAA
GACCCTGTGGAGCTTAAAACCAATACTATAATAAACCAC-AAATAGCACAGGTTTTAAGT
TGGGGCGACTTCGGAACAAAATAAAACTTCCGAGCAC-GAGCCA-AACCGCTCTCACTTA
GACAAACATGTCGAAGAAAGACACCCGACCCAGTCCTACTGAATAACGAACCAAGTTACC
CCAGGGATAACAGCGCCATCTTCTTCAAGAGACCATATCGACAAGAAGGTTTACGACCTC
GATGTTGGATCAGGACACCCAAACGGTGCAACAGCTGTTAAAGGTTCGTTTGTTCAACGA
TCAACAGTCCTACGTGATCTGAGTTC
>LDA139
CCCAATAACACTAACTATAATATTAACGAGCCTGGCTATTGGAACAATCATTACCATGTC
TAGCACCCACTGACTTATGGCCTGAGTGGGCTTGGAATTAAACACCTTATCAATTATCCC
CATTATTACCAAACACCACCACCCGCGCTCCACAGAAGCCACAACCAAATACTTCCTAAC
TCAAGCTGCAGCCTCCGCCATACTCTTATTTGCAAGCACAATAAACGCATGATACACCGG
AACCTGAGACATCTCTCAACTAACAAGCCCGCCAGCCTGTATAATATTCACAATAGCACT
AGCCATAAAACTAGGCCTTGCCCCCCTCCACTTCTGACTACCTGAAGTATTACAGGGCAC
CTCACTTAGCACAGCCTTAATCATCACAACATGACAAAAACTTGCCCCAATGACCCTAAT
ATTTTTAACACACAGCTCACTTAACCCAACAATCCTAATGATTCTAGGACTACTATCAGC
CCTGACTGGGGGATGGGGCGGCCTAAACCAAACACAAACACGAAAAATTATAGCATTCTC
ATCAATCGCCAAAACTTGGCGGATACGGAATTATCCGTATTACCCCTCTGCTCAACCCAA
TTTCAACAAAACTCTACTACCCATTCATCATACTAGCCATCTGGGGCATCATTATAACAA
GCTCCATTTGCCTACGACAAACAGACTTAAAGTCCTTAATTGCCTATTCATCCGTTAGCC
ATATGGGACTTGTTATTGCCGCCACTCTCATTCAAACCCCATGAAGTTTAGCCGGCTCAA
TAGCACTAATAATTGCTCACGGCCTTACATCCTCAGTATTATTCTGCCTGGCTAACTCTA
ACTATGAACGAACACACAGTCGAACCATACTCCTTACACGAGGACTACAACTCATCCTCC
CCCTAATAACAACATGATGACTTATAGCTAACCTGATAAACATAGCCCTACCACCAACAA
TTAACCTAACAGGCGAACTTTTAATTATCACCTCTCTATTTAACTGATCCAACACCACAA
TCGTTATAACCGGAGCTGGAACCCTTCTAACAGCAGCCTACTCCTTATACATATTTTTAA
CCACCCAACGAAACAAACTGTCAACGAACACTATCAACATCTCCCCAACTCAAACACGAG
AGCACATCCTTATGACACTCCACATCCTCCCCCTACTCCTCCTACTTACAAAACCCGAGC
TAATTATAGGCCCCTTCACGTTTGGTCCTAAACTTGCCGTTGTTTTTAATAAAAATTACA
CATGCAAGCCTCAACAAACCAGTGAGAATGCCCACAAATTCC-TAAACAGAAAGCAGGAG
CAGGCATCAGGAACACCAATCA-ATTAGCCTACAACGCCTTGCTACGCCACACCCACAAG
GGCCCTCAGCAGTGAAAAGTATTAA-AAATAAGCGAAAGCTTGATTTAGTTATTATTAAA
TTTGGTTGGTTAATTTCGTGCCAGCCACCGCGGTTATACGAAAAACCAGAAACAACAGCC
CACGGCGTAAAGAGTGATAAAAGATCCCATCTTCTTAAAGAAAAACTACAGCAGAGTTGT
AAAACACTACTGACTGCAAGAACCACAACA-AAAAC-AAGCCTTTAAACCACTTAACCTC
ACGAAAGCTAAGAAACAAACTGGGATTAGATACCCCACTATGCTTAGCCGTAAACAAAAA
CAGTACAAACACAACACTGTTCGCCAGAGAACTACAAGCA-AAAACTCAAAACTCTAAGG
ACTTGGCGGTGTCCCATATCAACCTAGAGGAGCCTGTCCTATAATCGATACCCCACGATC
TACCCAACCCTCCCTCGAAACTCAGCCTATATACCGCCGTCGCCAGCCTACCCCATGAGG
GGGTTAAAGTAAGCAAAACAGCCACAGGCTAGAACGTCAGGTCAAGGTGTAGCACATGGA
AGGGAAGAGGAGAT-TTT-AAACGGCCGCGGTATCCTAACCGTGCAAAGGTAGCGTAATC
ACTTGTCTTTTAAATAAAGACTCGTATGAAAGGCCAAATGAGAACGGACCTGTCTCCTAT
AGTTGACCAGTTAAACTGATCTTCAAGTACAAAAGCTTGAATAAACACATAAGACGAGAA
GACCCTGTGGAGCTTAAAACCAATACTATAATAAACCAC-AAATAGCACAGGTTTTAAGT
TGGGGCGACTTCGGAACAAAATAAAACTTCCGAGCAC-GAGCCA-AACCGCTCTCACTTA
GACAAACATGTCGAAGAAAGACACCCGACCCAGTCCTACTGAATAACGAACCAAGTTACC
CCAGGGATAACAGCGCCATCTTCTTCAAGAGACCATATCGACAAGAAGGTTTACGACCTC
GATGTTGGATCAGGACACCCAAACGGTGCAACAGCTGTTAAAGGTTCGTTTGTTCAACGA
TCAACAGTCCTACGTGATCTGAGTTC
>LDA14
CCCAATAACACTAACTATAATATTAACGAGCCTGGCTATTGGAACAATCATTACCATGTC
TAGCACCCACTGACTTATGGCCTGAGTGGGCTTGGAATTAAACACCTTATCAATTATCCC
CATTATTACCAAACACCACCACCCGCGCTCCACAGAAGCCACAACCAAATACTTCCTAAC
TCAAGCTGCAACCTCCGCCATACTCTTATTTGCAAGCACAATAAACGCATGATACACCGG
AACCTGAGACATCTCTCAACTAACAAGCCCGCCAGCCTGTATAATATTCACAATAGCACT
AGCCATAAAACTAGGCCTTGCCCCCCTCCACTTCTGACTACCTGAAGTATTACAGGGCAC
CTCACTTAGCACAGCCTTAATCATCACAACATGACAAAAACTTGCCCCAATGACCCTAAT
ATTTTTAACACACAGCTCACTTAACCCAACAATCCTAATGATTCTAGGACTACTATCAGC
CCTGACTGGGGGATGAGGCGGCCTAAACCAAACACAAACACGAAAAATTATAGCATTCTC
ATCAATCGCCAAAACTTGGCGGATACGGAATTATCCGTATTACCCCCCTGCTCAACCCAA
TTTCAACAAAACTCTACTACCCATTCATCATACTAGCCATCTGGGGCATCATTATAACAA
GCTCCATTTGCCTACGACAAACAGACTTAAAGTCCTTAATTGCCTATTCATCCGTTAGCC
ATATGGGACTTGTTATTGCCGCCACTCTCATTCAAACCCCATGAAGTTTAGCCGGCTCAA
TAGCACTAATAATTGCTCACGGCCTTACATCCTCAGTATTATTCTGCCTGGCTAACTCTA
ACTATGAACGAACACACAGTCGAACCATACTCCTTACACGAGGACTACAACTCATCCTCC
CCCTAATAACAACATGATGACTTATAGCTAACCTGATAAACATAGCCCTACCACCAACAA
TTAACCTAACAGGCGAACTTTTAATTATCACCTCTCTATTTAACTGATCCAACACCACAA
TCGTTATAACCGGAACTGGGACCCTTCTAACAGCAGCCTACTCCTTATACATGTTTTTAA
CCACCAAACGAAACAAACTGTCAACGAACACTATCAACATCTCCCCAACTCAAACACGAG
AGCACATCCTTATGACACTCCACATCCTCCCCCTACTCCTCCTACTTACAAAACCCGAGC
TAATTATAGGCCCCTTCACGTTTGGTCCTAAACTTGCCGTTGTTTTTAATAAAAATTACA
CATGCAAGCCTCAACAAACCAGTGAGAATGCCCACAAATTCC-TAAACAGAAAGCAGGAG
CAGGCATCAGGAACACCAATCA-ATTAGCCTACAACGCCTTGCTACGCCACACCCACAAG
GGCCCTCAGCAGTGAAAAGTATTAA-AAATAAGCGAAAGCTTGATTTAGTTATTATTAAA
TTTGGTTGGTTAATTTCGTGCCAGCCACCGCGGTTATACGAAAAACCAGAAACAACAGCC
CACGGCGTAAAGAGTGATAAAAGATCCCATCTTCTTAAAGAAAAACTACAGCAGAGTTGT
AAAACACTACTGACTGCAAGAACCACAACA-AAAAC-AAGCCTTTAAACCACTTAACCTC
ACGAAAGCTAAGAAACAAACTGGGATTAGATACCCCACTATGCTTAGCCGTAAACAAAAA
CAGTACAAACACAACACTGTTCGCCAGAGAACTACAAGCA-AAAACTCAAAACTCTAAGG
ACTTGGCGGTGTCCCATATCAACCTAGAGGAGCCTGTCCTATAATCGATACCCCACGATC
TACCCAACCCTCCCTCGAAACTCAGCCTATATACCGCCGTCGCCAGCCTACCCCATGAGG
GGGTTAAAGTAAGCAAAACAGCCACAGGCTAGAACGTCAGGTCAAGGTGTAGCACATGGA
AGGGAAGAGGAGAT-TTT-AAACGGCCGCGGTATCCTAACCGTGCAAAGGTAGCGTAATC
ACTTGTCTTTTAAATAAAGACTCGTATGAAAGGCCAAATGAGAACGGACCTGTCTCCTAT
AGTTGACCAGTTAAACTGATCTTCAAGTACAAAAGCTTGAATAAACACATAAGACGAGAA
GACCCTGTGGAGCTTAAAACCAATACTATAATAAACCAC-AAATAGCACAGGTTTTAAGT
TGGGGCGACTTCGGAACAAAATAAAACTTCCGAGCAC-GAGCCA-AACCGCTCTCACTTA
GACAAACATGTCGAAGAAAGACACCCGACCCAGTCCTACTGAATAACGAACCAAGTTACC
CCAGGGATAACAGCGCCATCTTCTTCAAGAGACCATATCGACAAGAAGGTTTACGACCTC
GATGTTGGATCAGGACACCCAAACGGTGCAACAGCTGTTAAAGGTTCGTTTGTTCAACGA
TCAACAGTCCTACGTGATCTGAGTTC
>LDA145
CCCAATAACATTAACCATAATACTAACTAGCCTAGCTATTGGAACCACCATTACCATGTC
TAGCACCCATTGACTAATAGCCTGAGTGGGCCTAGAACTAAACACCTTATCAATCATCCC
AATTATTACTAAACCCCACCATCCCCGCTCAACAGAAGCCTCAACTAAATACTTCCTAAC
CCAAGCTGCAGCCTCCGCCATACTCTTATTCGCAAGCACAATAAATGCATGACACACCGG
AACCTGAGACATCTCTCAACTAACAAACCCGCCAGCCTGTGTAATATTTACAATAGCTCT
AGCCATAAAACTAGGCCTTGCCCCCCTCCACTTCTGATTACCTGAGGTACTACAAGGCGC
CTCACTCAGCACGGCTTTAATCATCACAACATGACAAAAACTTGCCCCAATAGCCCTAAT
ATTTTTAACACATAGCTCACTTAACCCAACAATCCTGATGATCCTAGGACTACTATCAGC
CCTAACTGGCGGGTGGGGCGGCCTAAACCAAACACAAACACGAAAAATCATAGCATTCTC
TTCAATCGCCAAAACTCGGCGGATATGGAATCATCCGTGTCACCCCCCTGCTCAACCCAA
TTTCAACAAAACTTTATTACCCGTTCATCATGTTGGCCATCTGAGGCATCATCATGACAA
GTTCCATCTGCCTACGACAAACAGACTTAAAGTCATTAATTGCCTATTCATCCGTTAGCC
ATATAGGGCTCGTTATTGCCGCTACTCTTATTCAAACCCCATGAAGCTTGGCCGGCTCAA
TAGCACTGATAGTTGCTCACGGCCTAACATCCTCAGTACTGTTCTGCCTAGCAAATACTA
ACTATGAACGAACACACAGTCGAACTATACTCCTCACACGAGGACTTCAGCTAGTCCTGC
CCCTAATAACAACATGATGACTCCTAGCCAACCTGATAAATATAGCCCTACCACCAACAA
TCAACCTAACAGGCGAACTTTTAATTATTACATCCCTATTCAACTGATCCAACACCACAA
TTATTATAACCGGAGCAGGAACCCTTCTAACAGCCACCTATTCCCTATACATATTTTTAA
CTACTCAACGAAACAAACCGCCAACGAACATTATTAACATCTCCCCTACTCAAACACGAG
AACACATCCTCATAACACTTCACATTATCCCTTTACTCCTTTTATTAACAAAACCTGCCC
TAATTATAGGCCCCTTTACATTTGGTCCTAAACTTGCCGTTGTTTTTAATGAAAATTACA
CATGCAAGCCTCAACAAACCAGTGAGAATGCCCACAAATTCC-TAAACAGAAAGCAGGAG
CAGGCATCAGGAACACCTACCA-ATTAGCCTACGACGCCTTGCTACGCCACACCCACAAG
GGCCCTCAGCAGTGAAAAGTATTAA-AAATAAGCGAAAGCCTGATTTAGTTATTATTAGA
CCTGGTTGGTTAATTTCGTGCCAGCCACCGCGGTTATACGAAAAACCAGAAACAACAGCC
CACGGCGTAAAGAGTGATAAAAGACCCCATTTACTTAAAGAGAAACTGCAGCACAGTTGT
AAAACACTACTGACTGCAAGAACCCCAACA-AAA-C-AAGCCTTTAAACCACTTAATCTC
ACGAAAGCTAAGAAACAAACTGGGATTAGATACCCCACTATGCCTAGCCGTAAACAAAAA
CAGTACAAATACAACACTGTTCGCCAGAGAACTACAAGCA-AAAACTTGAAACTCTAAGG
ACTTGGCGGTGTCCCATATCAACCTAGAGGAGCCTGTCCTATAATCGATACCCCCCGATC
CACCCAACCCTCCCTCGAAACTCAGCCTATATACCGCCGTCGCCAGCCTACCCCATGAGG
GGGTTAAAGTAAGCAAAACAGCCACAAGCTAGGACGTCAGGTCAAGGTGTAGCACATGGA
AGGGAAGAGGAAAC-TTT-AAACGGCCGCGGTATCCTAACCGTGCAAAGGTAGCGTAATC
ACTTGTCTTTTAAATAAAGACTAGTATGAAAGGCCAAATGAGAACGGACCTGTCTCCTAT
AGTTAACCAGTTAAACTGATCTTCAAGTACAAAAGCTTGAATAAACACATAAGACGAGAA
GACCCTGTGGAGCTTAAAACTAACACTATAATAAACCAC-AAATAGCATAAGTTTTAAGT
TGGGGCGACTTCGGAACAAAATAAAACTTCCGAGCACGGAGCCA-AACCGCTCTCACCTA
GACGAACACGTCAAAGTAAAACATCCGACCCAGTCTAACTGAATAACGAACCAAGTTACC
CCAGGGATAACAGCGCCATCTTCTTCAAGAGGCCATATCGACAAGAAGGTTTACGACCTC
GATGTTGGATCAGGACACCCAAACGGTGCAACAGCTGTTAAAGGTTCGTTTGTTCAACGA
TCAACAGTCCTACGTGATCTGAGTTC
>seSA_5
CCCAATAACACTAACTATAATATTAACGAGCCTGGCTATTGGAACAATCATTACCATGTC
TAGCACCCACTGACTTATGGCCTGAGTGGGCTTGGAATTAAACACCTTATCAATTATCCC
CATTATTACCAAACACCACCACCCGCGCTCCACAGAAGCCACAACCAAATACTTCCTAAC
TCAAGCTGCAGCCTCCGCCATACTCTTATTTGCAAGCACAATAAACGCATGATACACCGG
AACCTGAGACATCTCTCAACTAACAAGCCCGCCAGCCTGTATAATATTCACAATAGCACT
AGCCATAAAACTAGGCCTTGCCCCCCTCCACTTCTGACTACCTGAAGTATTACAGGGCAC
CTCACTTAGCACAGCCTTAATCATCACAACATGACAAAAACTTGCCCCAATGACCCTAAT
ATTTTTAACACACAGCTCACTTAACCCAACAATCCTAATGATTCTAGGACTACTATCAGC
CCTGACTGGGGGATGAGGCGGCCTAAACCAAACACAAACACGAAAAATTATAGCATTCTC
ATCAATCGCCAAAACTTGGCGGATACGGAATTATCCGTATTACCCCTCTGCTCAACCCAA
TTTCAACAAAACTCTACTACCCATTCATCATACTAGCCATCTGGGGCATCATTATAACAA
GCTCCATTTGCCTACGACAAACAGACTTAAAGTCCTTAATTGCCTATTCATCCGTTAGCC
ATATGGGACTTGTTATTGCCGCCACTCTCATTCAAACCCCATGAAGTTTAGCCGGCTCAA
TAGCACTAATAATTGCTCACGGCCTTACATCCTCAGTATTATTCTGCCTGGCTAACTCTA
ACTATGAACGAACACACAGTCGAACCATACTCCTTACACGAGGACTACAACTCATCCTCC
CCCTAATAACAACATGATGACTTATAGCTAACCTGATAAACATAGCCCTACCACCAACAA
TTAACCTAACAGGCGAACTTTTAATTATCACCTCTCTATTTAACTGATCCAACACCACAA
TCGTTATAACCGGAGCTGGAACCCTTCTAACAGCAGCCTACTCCTTATACATATTTTTAA
CCACCCAACGAAACAAACTGTCAACGAACACTATCAACATCTCCCCAACTCAAACACGAG
AGCACATCCTTATGACACTCCACATCCTCCCCCTACTCCTCCTACTTACAAAACCCGAAC
TAATTATAGGCCCCTTCACGTTTGGTCCTAAACTTGCCGTTGTTTTTAATAAAAATTACA
CATGCAAGCCTCAACAAACCAGTGAGAATGCCCACAAATTCC-TAAACAGAAAGCAGGAG
CAGGCATCAGGAACACCAATCA-ATTAGCCTACAACGCCTTGCTACGCCACACCCACAAG
GGCCCTCAGCAGTGAAAAGTATTAA-AAATAAGCGAAAGCTTGATTTAGTTATTATTAAA
TTTGGTTGGTTAATTTCGTGCCAGCCACCGCGGTTATACGAAAAACCAGAAACAACAGCC
CACGGCGTAAAGAGTGATAAAAGATCCCATCTTCTTAAAGAAAAACTACAGCAGAGTTGT
AAAACACTACTGACTGCAAGAACCACAACA-AAAAC-AAGCCTTTAAACCACTTAACCTC
ACGAAAGCTAAGAAACAAACTGGGATTAGATACCCCACTATGCTTAGCCGTAAACAAAAA
CAGTACAAACACAACACTGTTCGCCAGAGAACTACAAGCA-AAAACTCAAAACTCTAAGG
ACTTGGCGGTGTCCCATATCAACCTAGAGGAGCCTGTCCTATAATCGATACCCCACGATC
TACCCAACCCTCCCTCGAAACTCAGCCTATATACCGCCGTCGCCAGCCTACCCCATGAGG
GGGTTAAAGTAAGCAAAACAGCCACAGGCTAGAACGTCAGGTCAAGGTGTAGCACATGGA
AGGGAAGAGGAGAT-TTT-AAACGGCCGCGGTATCCTAACCGTGCAAAGGTAGCGTAATC
ACTTGTCTTTTAAATAAAGACTCGTATGAAAGGCCAAATGAGAACGGACCTGTCTCCTAT
AGTTGACCAGTTAAACTGATCTTCAAGTACAAAAGCTTGAATAAACACATAAGACGAGAA
GACCCTGTGGAGCTTAAAACCAATACTATAATAAACCAC-AAATAGCACAGGTTTTAAGT
TGGGGCGACTTCGGAACAAAATAAAACTTCCGAGCAC-GAGCCA-AACCGCTCTCACTTA
GACAAACATGTCGAAGAAAGACACCCGACCCAGTCCTACTGAATAACGAACCAAGTTACC
CCAGGGATAACAGCGCCATCTTCTTCAAGAGACCATATCGACAAGAAGGTTTACGACCTC
GATGTTGGATCAGGACACCCAAACGGTGCAACAGCTGTTAAAGGTTCGTTTGTTCAACGA
TCAACAGTCCTACGTGATCTGAGTTC
>LDA147
CCCAATAACACTAACCATAATACTAACTAGCCTAGCTATTGGAACCGTCATTACCATGTC
TAGCACCCACTGACTAATAGCCTGGGTGGGCCTAGAACTAAACACCCTATCAATCATCCC
CATTATCTCTAAACCCCACCACCCCCGCTCAACAGAAGCCACAACTAAGTATTTCCTAAC
CCAAGCTGCAGCCTCCGCCATACTCTTATTTGCAAGCACAATAAATGCATGACACACCGG
AACCTGAGATATTTCTCAACTAACAAACCCGCCAGCCTGTGTAATATTTACAGCGGCCCT
AGCCATAAAACTAGGCCTCGCCCCTCTCCACTTCTGACTACCTGAGGTATTACAGGGCGC
CTCACTCAGTACGGCTTTAATCATCACAACATGACAAAAACTTGCCCCAATAGCCCTAAT
ATTTTTAACACACAGCTCACTTAACCCAACAATCCTAATGACCCTAGGACTACTTTCAGC
CCTGACTGGCGGGTGGGGCGGCCTAAACCAAACACAAACACGAAAAATCATAGCTTTCTC
ATCAATCGCCAAAACTTGGCGGGTACGGAATCATCCGTGTCACCCCCCTGCTTAACCCAA
TTTCAACAAAACTTTATTACCCATTCATCATACTAGCCATCTGAGGTATCATCATAACGA
GCTCCATTTGCCTACGACAAACAGACTTAAAATCACTAATTGCCTATTCATCCGTTAGCC
ACATGGGACTTGTTGTTGCCGCTACTCTCATTCAAACCCCATGAAGCTTGGCCGGCTCAA
TAACACTTATAGTTGCTCACGGCCTAACATCCTCAGTACTCTTCTGCCTAGCAAACACTA
ACTATGAACGAACACACAGTCGAACCATACTCCTCACACGAGGACTTCAGCTAGTCCTGC
CCCTAATAACAACATGATGACTCCTAGCCAACCTGATAAACATGGCCCTACCACCAACAA
TCAACCTAACAGGCGAACTTTTGATTATCACATCCCTATTTAACTGATCCAACACCACAA
TCATTATAACCGGAGTTGGTACCCTTCTAACAGCCACCTATTCCTTATACATATTTTTAA
CCACTCAACGAAACAAACCACCAACAAACACTATTAACATCTCCCCAACTCAAACACGAG
AACACATCCTCATAACACTTCACATTCTCCCTTTACTCCTCCTACTAACAAAACCTGCCC
TAATTATGGGCCCCTTCACATTTGGTCCTAAACTTGCCGTTGTTTTTAATAAAAATTACA
CATGCAAGCCTCAACAAACCAGTGAGAATGCCCATAAATTCC-TAAACAGAAAGCAGGAG
CAGGCATCAGGAACACCTACCA-ATTAGCCTACGACGCCTTGCTACGCCACACCCACAAG
GGCCCTCAGCAGTGAAAAGTATTAA-AAATAGACGAAAGCCTGATTTAGTTATTATTAAA
CCTGGTTGGTTAATTTCGTGCCAGCCACCGCGGTTATACGAAAAACCAGAAACAACAGCC
CACGGCGTAAAGAGTGATAAAAGAGCCCATTTACTTAAAGAAAAATTACAGCATGGTTGT
AAAACACTACTGACTGCAAGAACTACAACA-AAA-C-AAGCCTTTAAACCACTTAACCTC
ACGAAAGCTAAGAAACAAACTGGGATTAGATACCCCACTATGCTTAGCCATAAACAAAAA
CAGTGCAAATACAACACTGTTCGCCGGAGAACTACAAGCA-AAAACTTGAAACTCTAAGG
ACTTGGCGGTGTCCCATATCAACCTAGAGGAGCCTGTCCTATAATCGATACCCCCCGATC
CACCCAACCCTCCCTCGAAATTCAGCCTATATACCGCCGTCGCCAGCCTACCCTATGAGG
GAGTTAAAGTAAGCAAAACAGCCACAGGCTAGGACGTCAGGTCAAGGTGTAGCACATGGA
AGGGAAGAGGAAAC-TTT-AAACGGCCGCGGTATCCTAACCGTGCAAAGGTAGCGTAATC
ACTTGTCTTTTAAATAAAGACTAGTATGAAAGGCCAAATGAGGACGGACCTGTCTCCTAT
AGTTAACCAGTTAAACTGATCTTCAAGTACAAAAGCTTGAATAAACACATAAGACGAGAA
GACCCTGTGGAGCTTAAAACTAACACTATAATAAACCAC-AAATAGCATAAGTTTTAAGT
TGGGGCGACTTCGGAACAAAATAAAACTTCCGAGCACAGAGCCA-AACCGCTCTCACTTA
GACGAACATGTCAAAGTAAA-CACCCGACCCAGTCCTACTGAATAACGAACCAAGTTACC
CCAGGGATAACAGCGCCATCTTCTTCAAGAGGCCATATCGACAAGAAGGTTTACGACCTC
GATGTTGGATCAGGACACCCAAACGGTGCAACAGCTGTTAAAGGTTCGTTTGTTCAACGA
TCAACAGTCCTACGTGATCTGAGTTC
>LDA149
CCCAATAACATTAACCATAATACTAACTAGCCTAGCTATTGGAACCACCATTACCATGTC
TAGCACCCATTGACTAATAGCCTGAGTGGGCCTAGAACTAAACACCTTATCAATCATTCC
AATTATTACTAAACCCCACCACCCCCGCTCAACAGAAGCCTCAACTAAATACTTCCTAAC
CCAAGCTGCAGCCTCCGCCATACTCTTATTCGCAAGCACAATAAATGCATGACACACCGG
AACCTGAGACATCTCTCAACTAACAAACCCACCAGCCTGTGTAATATTTACAATAGCTCT
AGCCATAAAACTAGGCCTTGCCCCCCTCCACTTCTGATTACCTGAGGTATTACAAGGCGC
CTCACTCAGCACGGCTTTAATCATCACAACATGACAAAAACTTGCCCCAATAGCCCTAAT
ATTTTTAACACATAGCTCACTTAACCCAACAATCCTGATGATCCTAGGACTACTATCAGC
CCTAACTGGCGGGTGGGGCGGCCTAAACCAAACACAAACACGAAAAATCATAGCATTCTC
TTCAATCGCCAAAACTCGGCGGATATGGAATTATCCGTGTCACCCCCCTGCTCAACCCAA
TTTCAACAAAACTTTATTATCCGTTCATCATGTTGGCCATCTGAGGCATCATCATGACAA
GTTCCATCTGCCTACGACAAACAGACTTAAAGTCATTAATTGCCTATTCATCCGTTAGCC
ATATAGGGCTCGTTATTGCCGCTACTCTTATTCAAACCCCATGAAGCTTGGCCGGCTCAA
TAGCACTGATAGTTGCTCACGGCCTAACATCCTCAGTACTGTTCTGCCTAGCAAATACTA
ACTATGAACGAACACACAGTCGAACTATACTCCTCACACGAGGACTTCAGCTAGTCCTGC
CCCTAATAACAACATGATGACTCCTAGCCAACCTGATAAATATAGCCCTACCACCAACAA
TCAACCTAACAGGCGAACTTTTAATTATTACATCCCTATTCAACTGATCCAACACCACAA
TTATTATAACCGGAGCAGGAACCCTTCTAACAGCCACCTATTCCCTATACATATTTTTAA
CTACTCAACGAAACAAACCGCCAACGAACATTATTAACATCTCCCCTACTCAAACACGAG
AACACATCCTCATAACACTTCACATTATCCCTTTACTCCTTTTATTAACAAAACCTGCCC
TAATTATAGGCCCCTTTACATTTGGTCCTAAACTTGCCGTTGTTTTTAATGAAAATTACA
CATGCAAGCCTCAACAAACCAGTGAGAATGCCCACAAATTCC-TAAACAGAAAGCAGGAG
CAGGCATCAGGAACACCTACCA-ATTAGCCTACGACGCCTTGCTACGCCACACCCACAAG
GGCCCTCAGCAGTGAAAAGTATTAA-AAATAAGCGAAAGCCTGATTTAGTTATTATTAGA
CCTGGTTGGTTAATTTCGTGCCAGCCACCGCGGTTATACGAAAAACCAGAAACAACAGCC
CACGGCGTAAAGAGTGATAAAAGACCCCATTTACTTAAAGAGAAACTGCAGCACAGTTGT
AAAACACTACTGACTGCAAGAACCCCAACA-AAA-C-AAGCCTTTAAACCACTTAATCTC
ACGAAAGCTAAGAAACAAACTGGGATTAGATACCCCACTATGCCTAGCCGTAAACAAAAA
CAGTACAAATACAACACTGTTCGCCAGAGAACTACAAGCA-AAAACTTGAAACTCTAAGG
ACTTGGCGGTGTCCCATATCAACCTAGAGGAGCCTGTCCTATAATCGATACCCCCCGATC
CACCCAACCCTCCCTCGAAACTCAGCCTATATACCGCCGTCGCCAGCCTACCCCATGAGG
GGGTTAAAGTAAGCAAAACAGCCACAAGCTAGGACGTCAGGTCAAGGTGTAGCACATGGA
AGGGAAGAGGAAAC-TTT-AAACGGCCGCGGTATCCTAACCGTGCAAAGGTAGCGTAATC
ACTTGTCTTTTAAATAAAGACTAGTATGAAAGGCCAAATGAGAACGGACCTGTCTCCTAT
AGTTAACCAGTTAAACTGATCTTCAAGTACAAAAGCTTGAATAAACACATAAGACGAGAA
GACCCTGTGGAGCTTAAAACTAACACTATAATAAACCAC-AAATAGCATAAGTTTTAAGT
TGGGGCGACTTCGGAACAAAATAAAACTTCCGAGCACGGAGCCA-AACCGCTCTCACCTA
GACGAACACGTCAAAGTAAAACATCCGACCCAGTCTAACTGAATAACGAACCAAGTTACC
CCAGGGATAACAGCGCCATCTTCTTCAAGAGGCCATATCGACAAGAAGGTTTACGACCTC
GATGTTGGATCAGGACACCCAAACGGTGCAACAGCTGTTAAAGGTTCGTTTGTTCAACGA
TCAACAGTCCTACGTGATCTGAGTTC
>LDA15
CCCAATAACACTAACTATAATACTAACTAGCCTAGCTATTGGAACAATCATTACCATATC
TAGCACCCATTGACTCATGGCCTGGGTGGGCTTAGAGCTAAACACCTTATCAATTATTCC
CATTATCACTAAATATCACCACCCACGCTCCACAGAAGCCACAACCAAGTATTTCCTAAC
TCAGGCTGCAGCCTCCGCCATACTCTTATTTGCAAGCACAATAAACGCATGATACGCCGG
AACCTGGGACATCTCTCAACTAACAAACCCCCAAGCCTGTGTTATATTCACAATAGCTCT
GGCCATAAAACTAGGCCTTGCCCCCCTCCACTTCTGACTGCCTGAGGTATTACAGGGCAC
CTCACTTAGCACAGCCCTAATCATTACAACATGACAAAAACTTGCCCCAATAGCCCTGAT
ATTTTTAACACACAGCTCACTTAACCCTACGACCCTAATGATTTTAGGACTACTATCAGC
CTTAACTGGCGGGTGAGGCGGCCTAAACCAAACACAAACACGAAAAATCATAGCATTCTC
ATCAATCGCCAAAACTTGGCGGATACGGAATTATCCGTATTACCCCTCTGCTCAACCCAA
TTTCAACAAAACTTTATTATCCATTCATCATACTAGCCATCTGAGGCATTATTATAACAA
GCTCCATTTGCCTACGACAAACAGACTTAAAGTCCTTAATTGCCTATTCATCCGTTAGCC
ATATAGGACTTGTTATTGCCGCTACTCTTATTCAAACCCCATGAAGCCTAGCCGGCTCAA
TAGCACTAATAATTGCTCACGGCCTAACATCCTCAGTACTATTCTGCCTAGCAAACACTA
ACTATGAACGAACACACAGTCGAACCATACTCCTCACACGAGGATTACAGCTTATCCTAC
CCCTAACGACAACATGATGACTTCTAGCCAACCTAATAAACATAGCCCTACCACCAACAA
TTAACCTAACAGGCGAACTTTTAATTATTACATCCCTATTTAACTGATCCAACACCACAA
TCATTATAACCGGAATAGGAACCCTTCTAACAGCAGCCTACTCCTTATATATATTTTTAA
CCACCCAACGAAACAAAATATCAACGAACACTATTAACATCTCTCCAACCCAAACACGAG
AACACATCCTCATAACACTTCACATCCTCCCACTTCTCCTCCTACTAGCAAAACCCGAGC
TAATTATAGGCCCTTTCACATTTGGTCCTAAACTTGCCGTTGTTTTTAATAAAAATTACA
CATGCAAGCCTCAACAAACCAGTGAGAATGCCCACAAATTCC-TAAACAGAAAGCAGGAG
CAGGCATCAGGAGCACCAGCCA-ATTAGCCTACAACGCCTTGCTACGCCACACCCACAAG
GGCCCTCAGCAGTGAAAAGTATTAA-AAATGAGCGAAAGCTTGATTTAGTTATTATTAAA
GCTGGTTGGTTAATTTCGTGCCAGCCACCGCGGTTATACGAAAAACCAGAAACAACAGCC
CACGGCGTAAAGAGTGATAAAAGACCCTATTCACTTAAAGAAAAACTACAGCAGAGTTGT
AAAACACTACTGACTGCAAGAACCACAACA-AAAAC-AAGCCTTTAAACCACTTAATCTC
ACGAAAGCTAAGAAACAAACTGGGATTAGATACCCCACTATGCTTAGCCGTAAACAAAAA
CAGTACAGATACAACACTGTTCGCCAGAGAACTACAAGCA-AAAACTCAAAACTCTAAGG
ACTTGGCGGTGTCCCACATCAACCTAGAGGAGCCTGTCCTATAATCGATACCCCCCGATC
CACCCAACCCTCCCTAGAAACTCAGCCTATATACCGCCGTCGCCAGCCTACCCTATGAAG
GGGTTAAAGTAAGCAAAATAGCCACAGGCTAGAACGTCAGGTCAAGGTGTAGCACATGGA
AGGGAAGAGGAAAC-TTT-AAACGGCCGCGGTATCCTAACCGTGCAAAGGTAGCGTAATC
ACTTGTCTTTTAAATAAAGACTAGTATGAAAGGCCAAATGAGAACGGACCTGTCTCCTAT
AGTCGACCAGTTAAACTGATCTTCAAGTACAAAAGCTTGAATAAACACATAAGACGAGAA
GACCCTGTGGAGCTTAAAACTAACACTATAATAAACCAC-AAATAGCATAGGTTTTAAGT
TGGGGCGACTTCGGAACAAAATAAAACTTCCGAGCACAGAGCCA-AACCGCTCTCACTTA
GACAAACATGTCAAAGAA-GACACCCGACCCAGTCTTACTGAATAACGAACCAAGTTACC
CCAGGGATAACAGCGCCATCTTCTTCAAGAGGCCATATCGACAAGAAGGTTTACGACCTC
GATGTTGGATCAGGACACCCAAACGGTGCAACAGCTGTTAAAGGTTCGTTTGTTCAACGA
TCAACAGTCCTACGTGATCTGAGTTC
>seSA_6
CCCAATAACACTAACTATAATATTAACGAGCCTGGCTATTGGAACAATCATTACCATGTC
TAGCACCCACTGACTCATGGCCTGAGTGGGCTTGGAATTAAACACCTTATCAATTATCCC
CATTATTACCAAACACCACCACCCGCGCTCCACAGAAGCCACAACCAAATACTTCCTAAC
TCAAGCTGCAGCCTCCGCCATACTCTTATTTGCAAGCACAATAAACGCATGATACACCGG
AACCTGAGACATCTCTCAACTAACAAGCCCGCCAGCCTGTATAATATTCACAATAGCACT
AGCCATAAAACTAGGCCTTGCCCCCCTCCACTTCTGACTACCTGAAGTATTACAGGGCAC
CTCACTTAGCACAGCCTTAATCATCACAACATGACAAAAACTTGCCCCAATGACCCTAAT
ATTTTTAACACACAGCTCACTTAACCCAACAATCCTAATGATTCTAGGACTACTATCAGC
CCTGACTGGGGGATGAGGCGGCCTAAACCAAACACAAACACGAAAAATTATAGCATTCTC
ATCAATCGCCAAAACTTGGCGGATACGGAATTATCCGTATTACCCCTCTGCTCAACCCAA
TTTCAACAAAACTCTACTACCCATTCATCATACTAGCCATCTGGGGCATCATTATAACAA
GCTCCATTTGCCTACGACAAACAGACTTAAAGTCCTTAATTGCCTATTCATCCGTTAGCC
ATATGGGACTTGTTATTGCCGCCACTCTCATTCAAACCCCATGAAGTTTAGCCGGCTCAA
TAGCACTAATAATTGCTCACGGCCTTACATCCTCAGTATTATTCTGCCTGGCTAACTCTA
ACTATGAACGAACACACAGTCGAACCATACTCCTTACACGAGGACTACAACTCATCCTCC
CCCTAATAACAACATGATGACTTATAGCTAACCTGATAAACATAGCCCTACCACCAACAA
TTAACCTAACAGGCGAACTTTTAATTATCACCTCTCTATTTAACTGATCCAACACCACAA
TCGTTATAACCGGAGCTGGAACCCTTCTAACAGCAGCCTACTCCTTATACATATTTTTAA
CCACCCAACGAAACAAACTGTCAACGAACACTATCAACATCTCCCCAACTCAAACACGAG
AGCACATCCTTATGACACTCCACATCCTCCCCCTACTCCTCCTACTTACAAAACCCGAGC
TAATTATAGGCCCCTTCACGTTTGGTCCTAAACTTGCCGTTGTTTTTAATAAAAATTACA
CATGCAAGCCTCAACAAACCAGTGAGAATGCCCACAAATTCC-TAAACAGAAAGCAGGAG
CAGGCATCAGGAACACCAATCA-ATTAGCCTACAACGCCTTGCTACGCCACACCCACAAG
GGCCCTCAGCAGTGAAAAGTATTAA-AAATAAGCGAAAGCTTGATTTAGTTATTATTAAA
TTTGGTTGGTTAATTTCGTGCCAGCCACCGCGGTTATACGAAAAACCAGAAACAACAGCC
CACGGCGTAAAGAGTGATAAAAGATCCCATCTTCTTAAAGAAAAACTACAGCAGAGTTGT
AAAACACTACTGACTGCAAGAACCACAACA-AAAAC-AAGCCTTTAAACCACTTAACCTC
ACGAAAGCTAAGAAACAAACTGGGATTAGATACCCCACTATGCTTAGCCGTAAACAAAAA
CAGTACAAACACAACACTGTTCGCCAGAGAACTACAAGCA-AAAACTCAAAACTCTAAGG
ACTTGGCGGTGTCCCATATCAACCTAGAGGAGCCTGTCCTATAATCGATACCCCACGATC
TACCCAACCCTCCCTCGAAACTCAGCCTATATACCGCCGTCGCCAGCCTACCCCATGAGG
GGGTTAAAGTAAGCAAAACAGCCACAGGCTAGAACGTCAGGTCAAGGTGTAGCACATGGA
AGGGAAGAGGAGAT-TTT-AAACGGCCGCGGTATCCTAACCGTGCAAAGGTAGCGTAATC
ACTTGTCTTTTAAATAAAGACTCGTATGAAAGGCCAAATGAGAACGGACCTGTCTCCTAT
AGTTGACCAGTTAAACTGATCTTCAAGTACAAAAGCTTGAATAAACACATAAGACGAGAA
GACCCTGTGGAGCTTAAAACCAATACTATAATAAACCAC-AAATAGCACAGGTTTTAAGT
TGGGGCGACTTCGGAACAAAATAAAACTTCCGAGCAC-GAGCCA-AACCGCTCTCACTTA
GACAAACATGTCGAAGAAAGACACCCGACCCAGTCCTACTGAATAACGAACCAAGTTACC
CCAGGGATAACAGCGCCATCTTCTTCAAGAGACCATATCGACAAGAAGGTTTACGACCTC
GATGTTGGATCAGGACACCCAAACGGTGCAACAGCTGTTAAAGGTTCGTTTGTTCAACGA
TCAACAGTCCTACGTGATCTGAGTTC
>LDA151
CCCAATAACACTAACTATAATATTAACGAGCCTGGCTATTGGAACAATCATTACCATGTC
TAGCACCCACTGACTTATGGCCTGAGTGGGCTTGGAATTAAACACCTTATCAATTATCCC
CATTATTACCAAACACCACCACCCGCGCTCCACAGAAGCCACAACCAAATACTTCCTAAC
TCAAGCTGCAGCCTCCGCCACACTCTTATTTGCAAGCACAATAAACGCATGATACACCGG
AACCTGAGACATCTCTCAACTAACAAGCCCGCCAGCCTGTATAATATTCACAATAGCACT
AGCCATAAAACTAGGCCTTGCCCCCCTCCACTTCTGACTACCTGAGGTATTACAGGGCAC
CTCACTTAGCACAGCCTTAATCATCACAACATGACAAAAACTTGCCCCAATGACCCTAAT
ATTTTTAACACACAGCTCACTTAACCCAACAATCCTAATGATTCTAGGATTACTATCAGC
CCTGACTGGGGGATGAGGCGGCCTAAACCAAACACAAACACGAAAAATTATAGCATTCTC
ATCAATCGCCAAAACTTGGCGGATACGGAATTATCCGTATTACCCCTCTGCTCAACCCAA
TTTCAACAAAACTCTACTACCCATTCATCATACTAGCCATCTGGGGCATCATTATAACAA
GCTCCATTTGCCTACGACAAACAGACTTAAAGTCCTTAATTGCCTATTCATCCGTTAGCC
ATATGGGACTTGTTATTGCCGCCACTCTCATTCAAACCCCATGAAGTTTAGCCGGCTCAA
TAGCACTAATAATTGCTCACGGCCTTACATCCTCAGTGTTATTCTGCCTGGCTAACTCTA
ACTATGAACGAACACACAGTCGAACCATACTCCTTACACGAGGACTACAACTCATCCTCC
CCCTAATAACAACATGATGACTTCTAGCTAACCTGATAAACATAGCCCTACCACCAACAA
TTAACCTAACAGGCGAACTTTTAATTATCACCTCTCTATTTAACTGATCCAACACCACAA
TCGTTATAACCGGAGCTGGAACCCTTCTAACAGCAACCTACTCCTTATACATATTTTTAA
CCACCCAACGAAACAAACTGTCAACGAACACTATCAACATCTCCCCAACTCAAACACGAG
AGCACATCCTTATGACACTCCACATCCTCCCCCTACTCCTCCTACTTACAAAACCCGAGC
TAATTATAGGCCCCTTCACGTTTGGTCCTAAACTTGCCGTTGTTTTTAATAAAAATTACA
CATGCAAGCCTCAACAAACCAGTGAGAATGCCCACAAATTCC-TAAACAGAAAGCAGGAG
CAGGCATCAGGAACACCAATCA-ATTAGCCTACAACGCCTTGCTACGCCACACCCACAAG
GGCCCTCAGCAGTGAAAAGTATTAA-AAATAAGCGAAAGCTTGATTTAGTTATTATTAAA
TTTGGTTGGTTAATTTCGTGCCAGCCACCGCGGTTATACGAAAAACCAGAAACAACAGCC
CACGGCGTAAAGAGTGATAAAAGATCCCATCTTCTTAAAGAAAAACTACAGCAGAGTTGT
AAAACACTACTGACTGCAAGAACCACAACA-AAAAC-AAGCCTTTAAACCACTTAACCTC
ACGAAAGCTAAGAAACAAACTGGGATTAGATACCCCACTATGCTTAGCCGTAAACAAAAA
CAGTATAAACACAACACTGTTCGCCAGAGAACTACAAGCA-AAAACTCAAAACTCTAAGG
ACTTGGCGGTGTCCCATATCAACCTAGAGGAGCCTGTCCTATAATCGATACCCCACGATC
TACCCAACCCTCCCTCGAAACTCAGCCTATATACCGCCGTCGCCAGCCTACCCCATGAGG
GGGTTAAAGTAAGCAAAACAGCCACAAGCTAGAACGTCAGGTCAAGGTGTAGCACATGGA
AGGGAAGAGGAGAT-TTT-AAACGGCCGCGGTATCCTAACCGTGCAAAGGTAGCGTAATC
ACTTGTCTTTTAAATAAAGACTCGTATGAAAGGCCAAATGAGAACGGACCTGTCTCCTAT
AGTTGACCAGTTAAACTGATCTTCAAGTACAAAAGCTTGAATAAACACATAAGACGAGAA
GACCCTGTGGAGCTTAAAACCAATACTATAATAAACCAC-AAATAGCACAGGTTTTAAGT
TGGGGCGACTTCGGAACAAAATAAAACTTCCGAGCAC-GAGCCA-AACCGCTCTCACTTA
GACAAACATGTCGAAGAAAGACACCCGACCCAGTCCTACTGAATAACGAACCAAGTTACC
CCAGGGATAACAGCGCCATCTTCTTCAAGAGACCATATCGACAAGAAGGTTTACGACCTC
GATGTTGGATCAGGACACCCAAACGGTGCAACAGCTGTTAAAGGTTCGTTTGTTCAACGA
TCAACAGTCCTACGTGATCTGAGTTC
>LDA153
CCCAATAACACTAACTATAATATTAACGAGCCTGGCTATTGGAACAATCATTACCATGTC
TAGCACCCACTGACTTATGGCCTGAGTGGGCTTGGAATTAAACACCTTATCAATTATCCC
CATTATTACCAAACACCACCACCCGCGCTCCACAGAAGCCACAACCAAATACTTCCTAAC
TCAAGCTGCAGCCTCCGCCATACTCTTATTTGCAAGCACAATAAACGCATGATACACCGG
AACCTGAGACATCTCTCAACTAACAAGCCCGCCAGCCTGTATAATATTCACAATAGCACT
AGCCATAAAACTAGGCCTTGCCCCCCTCCACTTCTGACTACCTGAAGTATTACAGGGCAC
CTCACTTAGCACAGCCTTAATCATCACAACATGACAAAAACTTGCCCCAATGACCCTAAT
ATTTTTAACACACAGCTCACTTAACCCAACAATCCTAATGATTCTAGGACTACTATCAGC
CCTGACTGGGGGATGAGGCGGCCTAAACCAAACACAAACACGAAAAATTATAGCATTCTC
ATCAATCGCCAAAACTTGGCGGATACGGAATTATCCGTATTACCCCTCTGCTCAACCCAA
TTTCAACAAAACTCTACTACCCATTCATCATACTAGCCATCTGGGGCATCATTATAACAA
GCTCCATTTGCCTACGACAAACAGACTTAAAGTCCTTAATTGCCTATTCATCCGTTAGCC
ATATGGGACTTGTTATTGCCGCCACTCTCATTCAAACCCCATGAAGTTTAGCCGGCTCAA
TAGCACTAATAATTGCTCACGGCCTTACATCCTCAGTATTATTCTGCCTGGCTAACTCTA
ACTATGAACGAACACACAGTCGAACCATACTCCTTACACGAGGACTACAACTCATCCTCC
CCCTAATAACAACATGATGACTTATAGCTAACCTGATAAACATAGCCCTACCACCAACAA
TTAACCTAACAGGCGAACTTTTAATTATCACCTCTCTATTTAACTGATCCAACACCACAA
TCGTTATAACCGGAGCTGGAACCCTTCTAACAGCAGCCTACTCCTTATACATATTTTTAA
CCACCCAACGAAACAAACTGTCAACGAACACTATCAACATCTCCCCAACTCAAACACGAG
AGCACATCCTTATGACACTCCACATCCTCCCCCTACTCCTCCTACTTACAAAACCCGAGC
TAATTATAGGCCCCTTCACGTTTGGTCCTAAACTTGCCGTTGTTTTTAATAAAAATTACA
CATGCAAGCCTCAACAAACCAGTGAGAATGCCCACAAATTCC-TAAACAGAAAGCAGGAG
CAGGCATCAGGAACACCAATCA-ATTAGCCTACAACGCCTTGCTACGCCACACCCATAAG
GGCCCTCAGCAGTGAAAAGTATTAA-AAATAAGCGAAAGCTTGATTTAGTTATTATTAAA
TTTGGTTGGTTAATTTCGTGCCAGCCACCGCGGTTATACGAAAAACCAGAAACAACAGCC
CACGGCGTAAAGAGTGATAAAAGATCCCATCTTCTTAAAGAAAAACTACAGCAGAGTTGT
AAAACACTACTGACTGCAAGAACCACAACA-AAAAC-AAGCCTTTAAACCACTTAACCTC
ACGAAAGCTAAGAAACAAACTGGGATTAGATACCCCACTATGCTTAGCCGTAAACAAAAA
CAGTACAAACACAACACTGTTCGCCAGAGAACTACAAGCA-AAAACTCAAAACTCTAAGG
ACTTGGCGGTGTCCCATATCAACCTAGAGGAGCCTGTCCTATAATCGATACCCCACGATC
TACCCAACCCTCCCTCGAAACTCAGCCTATATACCGCCGTCGCCAGCCTACCCCATGAGG
GGGTTAAAGTAAGCAAAACAGCCACAGGCTAGAACGTCAGGTCAAGGTGTAGCACATGGA
AGGGAAGAGGAGAT-TTT-AAACGGCCGCGGTATCCTAACCGTGCAAAGGTAGCGTAATC
ACTTGTCTTTTAAATAAAGACTCGTATGAAAGGCCAAATGAGAACGGACCTGTCTCCTAT
AGTTGACCAGTTAAACTGATCTTCAAGTACAAAAGCTTGAATAAACACATAAGACGAGAA
GACCCTGTGGAGCTTAAAACCAATACTATAATAAACCAC-AAATAGCACAGGTTTTAAGT
TGGGGCGACTTCGGAACAAAATAAAACTTCCGAGCAC-GAGCCA-AACCGCTCTCACTTA
GACAAACATGTCGAAGAAAGACACCCGACCCAGTCCTACTGAATAACGAACCAAGTTACC
CCAGGGATAACAGCGCCATCTTCTTCAAGAGACCATATCGACAAGAAGGTTTACGACCTC
GATGTTGGATCAGGACACCCAAACGGTGCAACAGCTGTTAAAGGTTCGTTTGTTCAACGA
TCAACAGTCCTACGTGATCTGAGTTC
>LDA155
CCCAATAACACTAACTATAATATTAACGAGCCTGGCTATTGGAACAATCATTACCATGTC
TAGCACCCACTGACTTATGGCCTGAGTGGGCTTGGAATTAAACACCTTATCAATTATCCC
CATTATTACCAAACACCACCACCCGCGCTCCACAGAAGCCACAACCAAATACTTCCTAAC
TCAAGCTGCAGCCTCCACCATACTCTTATTTGCAAGCACAATAAACGCATGATATACCGG
AACCTGAGACATCTCTCAACTAACAAGCCCGCCAGCCTGTATAATATTCACAATAGCACT
AGCCATAAAACTAGGCCTTGCCCCCCTCCACTTCTGACTACCTGAAGTATTACAGGGCAC
CTCACTTAGCACAGCCTTAATCATCACAACATGACAAAAACTTGCCCCAATGACCCTAAT
ATTTTTAACACACAGCTCACTTAACCCAACAATCCTAATGATTCTAGGACTACTATCAGC
CCTGACTGGGGGATGAGGCGGCCTAAACCAAACACAAACACGAAAAATTATAGCATTCTC
ATCAATCGCCAAAACTTGGCGGATACGGAATTATCCGTATTACCCCTCTGCTCAACCCAA
TTTCAACAAAACTCTACTACCCATTCATCATACTAGCCATCTGGGGCATCATTATAACAA
GCTCCATTTGCCTACGACAAACAGACTTAAAGTCCTTAATTGCCTATTCATCCGTTAGCC
ATATGGGACTTGTTATTGCCGCCACTCTCATTCAAACCCCATGAAGTTTAGCCGGCTCAA
TAGCACTAATAATTGCTCACGGCCTTACATCCTCAGTATTATTCTGCCTGGCTAACTCTA
ACTATGAACGAACACACAGTCGAACCATACTCCTTACACGAGGACTACAACTCATCCTCC
CCCTAATAACAACATGATGACTTATAGCTAACCTGATAAACATAGCCCTACCACCAACAA
TTAACCTAACAGGCGAACTTTTAATTATCACCTCTCTATTTAACTGATCCAACACCACAA
TCGTTATAACCGGAGCTGGAACCCTTCTAACAGCAGCCTACTCCTTATACATATTTTTAA
CCACCCAACGAAACAAACTGTCAACGAACACTATCAACATCTCCCCAACTCAAACACGAG
AGCACATCCTTATGACACTCCACATCCTCCCCCTACTCCTCCTACTTACAAAACCCGAGC
TAATTATAGGCCCCTTCACGTTTGGTCCTAAACTTGCCGTTGTTTTTAATAAAAATTACA
CATGCAAGCCTCAACAAACCAGTGAGAATGCCCACAAATTCC-TAAACAGAAAGCAGGAG
CAGGCATCAGGAACACCAATCA-ATTAGCCTACAACGCCTTGCTACGCCACACCCACAAG
GGCCCTCAGCAGTGAAAAGTATTAA-AAATAAGCGAAAGCTTGATTTAGTTATTATTAAA
TTTGGTTGGTTAATTTCGTGCCAGCCACCGCGGTTATACGAAAAACCAGAAACAACAGCC
CACGGCGTAAAGAGTGATAAAAGATCCCATCTTCTTAAAGAAAAACTACAGCAGAGTTGT
AAAACACTACTGACTGCAAGAACCACAACA-AAAAC-AAGCCTTTAAACCACTTAACCTC
ACGAAAGCTAAGAAACAAACTGGGATTAGATACCCCACTATGCTTAGCCGTAAACAAAAA
CAGTACAAACACAACACTGTTCGCCAGAGAACTACAAGCA-AAAACTCAAAACTCTAAGG
ACTTGGCGGTGTCCCATATCAACCTAGAGGAGCCTGTCCTATAATCGATACCCCACGATC
TACCCAACCCTCCCTCGAAACTCAGCCTATATACCGCCGTCGCCAGCCTACCCCATGAGG
GGGTTAAAGTAAGCAAAACAGCCACAGGCTAGAACGTCAGGTCAAGGTGTAGCACATGGA
AGGGAAGAGGAGAT-TTT-AAACGGCCGCGGTATCCTAACCGTGCAAAGGTAGCGTAATC
ACTTGTCTTTTAAATAAAGACTCGTATGAAAGGCCAAATGAGAACGGACCTGTCTCCTAT
AGTTGACCAGTTAAACTGATCTTCAAGTACAAAAGCTTGAATAAACACATAAGACGAGAA
GACCCTGTGGAGCTTAAAACCAATACTATAATAAACCAC-AAATAGCACAGGTTTTAAGT
TGGGGCGACTTCGGAACAAAATAAAACTTCCGAGCAC-GAGCCA-AACCGCTCTCACTTA
GACAAACATGTCGAAGAAAGACACCCGACCCAGTCCTACTGAATAACGAACCAAGTTACC
CCAGGGATAACAGCGCCATCTTCTTCAAGAGACCATATCGACAAGAAGGTTTACGACCTC
GATGTTGGATCAGGACACCCAAACGGTGCAACAGCTGTTAAAGGTTCGTTTGTTCAACGA
TCAACAGTCCTACGTGATCTGAGTTC
>LDA156
CCCAATAACACTAACTATAATATTAATTAGCCTAGCTATTGGAACAATCATTACCATGTC
TAGCACCCATTGACTTATGGCCTGAATGGGCTTGGAATTAAACACCTTATCAATTACCCC
CATTATTACTAAACACCACCACCCACGCTCCACAGAAGCCACAACCAAATACTTCCTTAC
TCAAGCTGCAGCCTCCGCCATACTCTTATTTGCAAGCACAATAAACGCATGACACACCGG
AACCTGAGACATCTCTCAACTAACAAACCCGACAGCCTGTGTAATATTAACAACAGCTCT
AGCCATAAAACTAGGCCTTGCCCCCCTCCACTTCTGACTACCTGAGGTATTACAGGGCAC
CTCACTTAGCACAGCTTTAATTATCACAACATGACAAAAACTTGCCCCAATAGCCCTAAT
ATTTTTAACACACAGCTCACTTAACCCACCAATCCTAATGACTCTAGGATTACTATCAGC
CCTAACTGGAGGATGGGGCGGCCTAAACCAAACACAAACACGAAAAATCATAGCATTCTC
ATCAATCGCCAAAACTTGGCGGGTACGGAATTATCCGTGTCACCCCTCTGCTCAACCCAA
TTTCAACAAAACTCTATTACCCATTCATCATACTAGCCATCTGAGGCATCATTATAACAA
GCTCCATTTGCCTACGACAAACAGACTTAAAGTCCTTAATTGCCTATTCATCCGTTAGCC
ATATGGGGCTTGTTATTGCCGCCACCCTCATTCAAACCCCATGAAGCTTAGCCGGCTCAA
TAGCACTAATAATTGCTCACGGCCTTACATCCTCAGTATTATTCTGCCTGGCCAACTCTA
ACTATGAACGAACACACAGTCGAACCATGCTCCTTACACGAGGACTTCAACTCATCCTAC
CCCTAATAACAACATGATGACTTCTAGCTAACCTGTTAAACATAGCCCTACCACCAACAA
TCAACCTAACAGGCGAACTTTTAATTATTACCTCTCTATTTAACTGATCCAACACCACAA
TCGTTATAACCGGGGTGGGAACCCTTCTAACAGCAACCTACTCCTTATACATATTTTTAA
CCACCCAACGAAACAAACTGTCAACTAACACTACCAACATCTCCCCAACTCAAACACGAG
AGCACATCCTCATAACACTTCACATCCTTCCCCTACTCCTCCTACTAACAAAACCCGAGC
TAATCATAGGCCCCTTCACGTTTGGTCCTAAACTTGCCGTTGTTTTTAATAAAAATTACA
CATGCAAGCCTCAACAAACCAGTGAGAATGCCCACAAATTCC-TAAACAGAAAGCAGGAG
CAGGCATCAGGAACACCAATCA-GTTAGCCTACAACGCCTTGCTACGCCACACCCACAAG
GGCCCTCAGCAGTGAAAAGTGTTAA-AAATAAGCGAAAGCTTGATTTAGTTATTATTAAA
TCTGGTTGGTTAATTTCGTGCCAGCCACCGCGGTTATACGAAAAACCAGAAACAACAGCC
CACGGCGTAAAGAGTGATAAAAGACCCTATCTACTTAAAGAGAAATTACAGCAGAGTTGT
AAAACACTACTGACTGCAAGAACCACAACA-AAAAC-AAGCCTTTAAACCACTTAACCTC
ACGAAAGCTAAGAAACAAACTGGGATTAGATACCCCACTATGCTTAGCCGTAAACAAAAA
CAGTACAAACACAACACTGTTCGCCAGAGAACTACAAGCA-AAAACTCAAAACTCTAAGG
ACTTGGCGGTGTCCCACATCAACCTAGAGGAGCCTGTCCTATAATCGATACCCCACGATC
CACCCAACCCTCCCTCGAAACTCAGCCTATATACCGCCGTCGCCAGCCTACCCCATGAGG
GGGTTAAAGTAAGCAAAACAGCCACAGGCTAGAACGTCAGGTCAAGGTGTAGCACATGGA
AGGGAAGAGGAGAT-TTTTAAACGGCCGCGGTATCCTAACCGTGCAAAGGTAGCGTAATC
ACTTGTCTTTTAAATAAAGACTCGTATGAAAGGCCAAATGAGAACGGACCTGTCTCCTAT
AGTTGACCAGTTAAACTGATCTTCAAGTACAAAAGCTTGAATAAACACATAAGACGAGAA
GACCCTGTGGAGCTTAAAACCAACACTATAATAAACCAC-AAATAGCACAGGTTTTAAGT
TGGGGCGACTTCGGAACAAAATAAAACTTCCGAGCAC-GAGCCA-AACCGCTCTCACTTA
GACAAACATGTCAAAGAAAGACACCCGACCCAGTCCTACTGAATAACGAACCAAGTTACC
CCAGGGATAACAGCGCCATCTTCTTCAAGAGACCATATCGACAAGAAGGTTTACGACCTC
GATGTTGGATCAGGACACCCAAACGGCGCAACAGCTGTTAAAGGTTCGTTTGTTCAACGA
TCAACAGTCCTACGTGATCTGAGTTC

>LDA158
CCCAATAACATTAACCATAATACTAACTAGCCTAGCTATTGGAACCACCATTACCATGTC
TAGCACCCATTGACTAATAGCCTGAGTGGGCCTAGAACTAAACACCTTATCAATCATTCC
AATTATTACTAAACCCCACCACCCCCGCTCAACAGAAGCCTCAACTAAATACTTCCTAAC
CCAAGCTGCAGCCTCCGCCATACTCTTATTCGCAAGCACAATAAATGCATGACACACCGG
AACCTGAGACATCTCTCAACTAACAAACCCGCCAGCCTGTGTAATATTTACAATAGCTCT
AGCCATAAAACTAGGCCTTGCCCCCCTCCACTTCTGATTACCTGAGGTATTACAAGGCGC
CTCACTCAGCACGGCTTTAATCATCACAACATGACAAAAACTTGCCCCAATAGCCCTAAT
ATTTTTAACACATAGCTCACTTAACCCAACAATCCTGATGATCCTAGGACTACTATCAGC
CCTAACTGGCGGGTGGGGCGGCCTAAACCAAACACAAACACGAAAAATCATAGCATTCTC
TTCAATCGCCAAAACTCGGCGGATATGGAATCATCCGTGTCACCCCCCTGCTCAACCCAA
TTTCAACAAAACTTTATTACCCGTTCATCATGTTGGCCATCTGAGGCATCATCATGACAA
GTTCCATCTGCCTACGACAAACAGACTTAAAGTCATTAATTGCCTATTCATCCGTTAGCC
ACATAGGGCTCGTTATTGCCGCTACTCTTATTCAAACCCCATGAAGCTTGGCCGGCTCAA
TAGCACTGATAGTTGCTCACGGCCTAACATCCTCAGTACTGTTCTGCCTAGCAAATACTA
ACTATGAACGAACACACAGTCGAACTATACTCCTCACACGAGGACTTCAGCTAGTCCTGC
CCCTAATAACAACATGATGACTCCTAGCCAACCTGATAAATATAGCCCTACCACCAACAA
TCAACCTAACAGGCGAACTTTTAATTATTACATCCCTATTCAACTGATCCAACACCACAA
TTATTATAACCGGAGCAGGAACCCTTCTAACAGCCACCTATTCCCTATACATATTTTTAA
CTACTCAACGAAACAAACCGCCAACGAACATTATTAACATCTCCCCTACTCAAACACGAG
AACACATCCTCATAACACTTCACATTATCCCTTTACTCCTTTTATTAACAAAACCTGCCC
TAATTATAGGCCCCTTTACATTTGGTCCTAAACTTGCCGTTGTTTTTAATGAAAATTACA
CATGCAAGCCTCAACAAACCAGTGAGAATGCCCACAAATTCC-TAAACAGAAAGCAGGAG
CAGGCATCAGGAACACCTACCA-ATTAGCCTACGACGCCTTGCTACGCCACACCCACAAG
GGCCCTCAGCAGTGAAAAGTATTAA-AAATAAGCGAAAGCCTGATTTAGTTATTATTAGA
CCTGGTTGGTTAATTTCGTGCCAGCCACCGCGGTTATACGAAAAACCAGAAACAACAGCC
CACGGCGTAAAGAGTGATAAAAGACCCCATTTACTTAAAGAGAAACTGCAGCACAGTTGT
AAAACACTACTGACTGCAAGAACCCCAACA-AAA-C-AAGCCTTTAAACCACTTAATCTC
ACGAAAGCTAAGAAACAAACTGGGATTAGATACCCCACTATGCCTAGCCGTAAACAAAAA
CAGTACAAATACAACACTGTTCGCCAGAGAACTACAAGCA-AAAACTTGAAACTCTAAGG
ACTTGGCGGTGTCCCATATCAACCTAGAGGAGCCTGTCCTATAATCGATACCCCCCGATC
CACCCAACCCTCCCTCGAAACTCAGCCTATATACCGCCGTCGCCAGCCTACCCCATGAGG
GGGTTAAAGTAAGCAAAACAGCCACAAGCTAGGACGTCAGGTCAAGGTGTAGCACATGGA
AGGGAAGAGGAAAC-TTT-AAACGGCCGCGGTATCCTAACCGTGCAAAGGTAGCGTAATC
ACTTGTCTTTTAAATAAAGACTAGTATGAAAGGCCAAATGAGAACGGACCTGTCTCCTAT
AGTTAACCAGTTAAACTGATCTTCAAGTACAAAAGCTTGAATAAACACATAAGACGAGAA
GACCCTGTGGAGCTTAAAACTAACACTATAATAAACCAC-AAATAGCATAAGTTTTAAGT
TGGGGCGACTTCGGAACAAAATAAAACTTCCGAGCACGGAGCCA-AACCGCTCTCACCTA
GACGAACACGTCAAAGTAAAACATCCGACCCAGTCTAACTGAATAACGAACCAAGTTACC
CCAGGGATAACAGCGCCATCTTCTTCAAGAGGCCATATCGACAAGAAGGTTTACGACCTC
GATGTTGGATCAGGACACCCAAACGGTGCAACAGCTGTTAAAGGTTCGTTTGTTCAACGA
TCAACAGTCCTACGTGATCTGAGTTC
>LDA159
CCCAATAACACTAACTATAATATTAATTAGCCTAGCTATTGGAACAATCATTACCATGTC
TAGCACCCATTGACTTATGGCCTGAGTGGGCTTGGAATTAAACACCTTATCAATTACCCC
CATTATTACTAAACACCACCACCCACGCTCCACAGAAGCCACAACCAAATACTTCCTTAC
TCAAGCTGCAGCCTCCGCCATACTCTTATTTGCAAGCACAATAAACGCATGATACACCGG
AACCTGAGACATCTCTCAACTAACAAACCCGACAGCCTGTGTAATATTAACAACAGCTCT
AGCCATAAAACTAGGCCTTGCCCCCCTCCACTTCTGACTACCTGAGGTATTACAGGGCAC
CTCACTTAGCACAGCTTTAATTATCACAACATGACAAAAACTTGCCCCAATAGCCCTAAT
ATTTTTAACACACAGCTCACTTAACCCACCAATCCTAATGACTCTAGGATTACTATCAGC
CCTAACTGGAGGATGGGGCGGCCTAAACCAAACACAAACACGAAAAATCATAGCATTCTC
ATCAATCGCCAAAACTTGGCGGGTACGGAATTATCCGTGTCACCCCTCTGCTCAACCCAA
TTTCAACAAAACTCTATTACCCATTCATCATACTAGCCATCTGAGGCATCATTATAACAA
GCTCCATTTGCCTACGACAAACAGACTTAAAGTCCTTAATTGCCTATTCATCCGTTAGCC
ATATGGGGCTTGTTATTGCCGCCACCCTCATTCAAACCCCATGAAGCTTAGCCGGCTCAA
TAGCACTAATAATTGCTCACGGCCTTACATCCTCAGTATTATTCTGCCTGGCCAACTCTA
ACTATGAACGAACACACAGTCGAACCATGCTCCTTACACGAGGACTTCAACTCATCCTAC
CCCTAATAACAACATGATGACTTCTAGCTAACCTGTTAAACATAGCCCTACCACCAACAA
TCAACCTAACAGGCGAACTTTTAATTATTACCTCTCTATTTAACTGATCCAACACCACAA
TCGTTATAACCGGGGTGGGAACCCTTCTAACAGCAACCTACTCCTTATACATATTTTTAA
CCACCCAACGAAACAAACTGTCAACTAACACTACCAACATCTCCCCAACTCAAACACGAG
AGCACATCCTCATAACACTTCACATCCTTCCCCTACTCCTCCTACTAACAAAACCCGAGC
TAATCATAGGCCCCTTCACGTTTGGTCCTAAACTTGCCGTTGTTTTTAATAAAAATTACA
CATGCAAGCCTCAACAAACCAGTGAGAATGCCCACAAATTCC-TAAACAGAAAGCAGGAG
CAGGCATCAGGAACACCAATCA-GTTAGCCTACAACGCCTTGCTACGCCACACCCACAAG
GGCCCTCAGCAGTGAAAAGTATTAA-AAATAAGCGAAAGCTTGATTTAGTTATTATTAAA
TCTGGTTGGTTAATTTCGTGCCAGCCACCGCGGTTATACGAAAAACCAGAAACAACAGCC
CACGGCGTAAAGAGTGATAAAAGACCCTATCTACTTAAAGAGAAATTACAGCAGAGTTGT
AAAACACTACTGACTGCAAGAACCACAACA-AAAAC-AAGCCTTTAAACCACTTAACCTC
ACGAAAGCTAAGAAACAAACTGGGATTAGATACCCCACTATGCTTAGCCGTAAACAAAAA
CAGTACAAACACAACACTGTTCGCCAGAGAACTACAAGCA-AAAACTCAAAACTCTAAGG
ACTTGGCGGTGTCCCACATCAACCTAGAGGAGCCTGTCCTATAATCGATACCCCACGATC
CACCCAACCCTCCCTCGAAACTCAGCCTATATACCGCCGTCGCCAGCCTACCCCATGAGG
GGGTTAAAGTAAGCAAAACAGCCACAGGCTAGAACGTCAGGTCAAGGTGTAGCACATGGA
AGGGAAGAGGAGAT-TTT-AAACGGCCGCGGTATCCTAACCGTGCAAAGGTAGCGTAATC
ACTTGTCTTTTAAATAAAGACTCGTATGAAAGGCCAAATGAGAACGGACCTGTCTCCTAT
AGTTGACCAGTTAAACTGATCTTCAAGTACAAAAGCTTGAATAAACACATAAGACGAGAA
GACCCTGTGGAGCTTAAAACCGACACTATAATAAACCAC-AAATAGCACAGGTTTTAAGT
TGGGGCGACTTCGGAACAAAATAAAACTTCCGAGCAC-GAGCCA-AACCGCTCTCACTTA
GACAAACATGTCAAAGAAAGACACCCGACCCAGTCCTACTGAATAACGAACCAAGTTACC
CCAGGGATAACAGCGCCATCTTCTTCAAGAGACCATATCGACAAGAAGGTTTACGACCTC
GATGTTGGATCAGGACACCCAAACGGCGCAACAGCTGTTAAAGGTTCGTTTGTTCAACGA
TCAACAGTCCTACGTGATCTGAGTTC
>LDA16
CCCAATAACACTAACTATAATACTAACTAGCCTAGCTATTGGAACAATCATTACCATATC
TAGCACCCATTGACTCATGGCCTGGGTGGGCTTAGAGCTAAACACCTTATCAATTATTCC
CATTATCACTAAATATCACCACCCACGCTCCACAGAAGCCACAACCAAGTATTTCCTAAC
TCAGGCTGCAGCCTCCACCATACTCTTATTTGCAAGCACAATAAACGCATGATACGCCGG
AACCTGGGACATCTCTCAACTAACAAACCCCCAAGCCTGTGTTATATTCACAATAGCTCT
GGCCATAAAACTAGGCCTTGCCCCCCTCCACTTCTGACTGCCTGAGGTATTACAGGGCAC
CTCACTTAGCACAGCCCTAATCATTACAACATGACAAAAACTTGCCCCAATAGCCCTGAT
ATTTTTAACACACAGCTCACTTAACCCTACGACCCTAATGATTTTAGGACTACTATCAGC
CTTAACTGGCGGGTGAGGCGGCCTAAACCAAACACAAACACGAAAAATCATAGCATTCTC
ATCAATCGCCAAAACTTGGCGGATACGGAATTATCCGTATTACCCCTCTGCTCAACCCAA
TTTCAACAAAACTTTATTATCCATTCATCATACTAGCCATCTGAGGCATTATTATAACAA
GCTCCATTTGCCTACGACAAACAGACTTAAAGTCCTTAATTGCCTATTCATCCGTTAGCC
ATATAGGACTTGTTATTGCCGCTACTCTTATTCAAACCCCATGAAGCCTAGCCGGCTCAA
TAGCACTAATAATTGCTCACGGCCTAACATCCTCAGTACTATTCTGCCTAGCAAACACTA
ACTATGAACGAACACACAGTCGAACCATACTCCTCACACGAGGATTACAGCTTATCTTAC
CCCTAACGACAACATGATGACTTCTAGCCAACCTAATAAACATAGCCCTACCACCAACAA
TTAACCTAACAGGCGAACTTTTAATTATTACATCCCTATTTAACTGATCCAACACCACAA
TCATTATAACCGGAATAGGAACCCTTCTAACAGCAGCCTACTCCTTATATATATTTTTAA
CCACCCAACGAAACAAAATATCAACGAACACTATTAACATCTCTCCAACCCAAACACGAG
AACACATCCTCATAACACTTCACACCCTCCCACTTCTCCTCCTACTAGCAAAACCCGAGC
TAATTATAGGCCCTTTCACATTTGGTCCTAAACTTGCCGTTGTTTTTAATAAAAATTACA
CATGCAAGCCTCAACAAACCAGTGAGAATGCCCACAAATTCC-TAAACAGAAAGCAGGAG
CAGGCATCAGGAGCACCAGCCA-ATTAGCCTACAACGCCTTGCTACGCCACACCCACAAG
GGCCCTCAGCAGTGAAAAGTATTAA-AAATGAGCGAAAGCTTGATTTAGTTATTATTAAA
GCTGGTTGGTTAATTTCGTGCCAGCCACCGCGGTTATACGAAAAACCAGAAACAACAGCC
CACGGCGTAAAGAGTGATAAAAGACCCTATTCACTTAAAGAAAAACTACAGCAGAGTTGT
AAAACACTACTGACTGCAAGAACCACAACA-AAAAC-AAGCCTTTAAACCACTTAATCTC
ACGAAAGCTAAGAAACAAACTGGGATTAGATACCCCACTATGCTTAGCCGTAAACAAAAA
CAGTACAGATACAACACTGTTCGCCAGAGAACTACAAGCA-AAAACTCAAAACTCTAAGG
ACTTGGCGGTGTCCCACATCAACCTAGAGGAGCCTGTCCTATAATCGATACCCCCCGATC
CACCCAACCCTCCCTAGAAACTCAGCCTATATACCGCCGTCGCCAGCCTACCCTATGAAG
GGGTTAAAGTAAGCAAAATAGCCACAGGCTAGAACGTCAGGTCAAGGTGTAGCACATGGA
AGGGAAGAGGAAAC-TTT-AAACGGCCGCGGTATCCTAACCGTGCAAAGGTAGCGTAATC
ACTTGTCTTTTAAATAAAGACTAGTATGAAAGGCCAAATGAGAACGGACCTGTCTCCTAT
AGTCGACCAGTTAAACTGATCTTCAAGTACAAAAGCTTGAATAAACACATAAGACGAGAA
GACCCTGTGGAGCTTAAAACTAACACTATAATAAACCAC-AAATAGCATAGGTTTTAAGT
TGGGGCGACTTCGGAACAAAATAAAACTTCCGAGCACAGAGCCA-AACCGCTCTCACTTA
GACAAACATGTCAAAGAA-GACACCCGACCCAGTCTTACTGAATAACGAACCAAGTTACC
CCAGGGATAACAGCGCCATCTTCTTCAAGAGGCCATATCGACAAGAAGGTTTACGACCTC
GATGTTGGATCAGGACACCCAAACGGTGCAACAGCTGTTAAAGGTTCGTTTGTTCAACGA
TCAACAGTCCTACGTGATCTGAGTTC
>seSA_7
CCCAATAACACTAACTATAATATTAACGAGCCTGGCTATTGGAACAATCATTACCATGTC
TAGCACCCACTGACTTATGGCCTGAGTGGGCTTGGAATTAAACACCTTATCAATTATCCC
CATTATTACCAAACACCACCACCCGCGCTCCACAGAAGCCACAACCAAATACTTCCTAAC
TCAAGCTGCAGCCTCCGCCATACTCTTATTTGCAAGCACAATAAACGCATGATACACCGG
AACCTGAGACATCTCTCAACTAACAAGCCCGCCAGCCTGTATAATATTCACAATAGCACT
AGCCATAAAACTAGGCCTTGCCCCCCTCCACTTCTGACTACCTGAAGTATTACAGGGCAC
CTCACTTAGCACAGCCTTAATCATCACAACATGACAAAAACTTGCCCCAATGACCCTAAT
ATTTTTAACACACAGCTCACTTAACCCAACAATCCTAATGATTCTAGGACTACTATCAGC
CCTGACTGGGGGATGAGGCGGCCTAAACCAAACACAAACACGAAAAATTATAGCATTCTC
ATCAATCGCCAAAACTTGGCGGATACGGAATTATCCGTATTACCCCTCTGCTCAACCCAA
TTTCAACAAAACTCTACTACCCATTCATCATACTAGCCATCTGGGGCATCATTATAACAA
GCTCCATTTGCCTACGACAAACAGACTTAAAGTCCTTAATTGCCTATTCATCCGTTAGCC
ATATGGGACTTGTTATTGCCGCCACTCTCATTCAAACCCCATGAAGTTTAGCCGGCTCAA
TAGCACTAATAATTGCTCACGGCCTTACATCCTCAGTATTATTCTGCCTGGCTAACTCTA
ACTATGAACGAACACACAGTCGAACCATACTCCTTACACGAGGACTACAACTCATCCTCC
CCCTAATAACAACATGATGACTTATAGCTAACCTGATAAACATAGCCCTACCACCAACAA
TTAACCTAACAGGCGAACTTTTAATTATCACCTCTCTATTTAACTGATCCAACACCACAA
TCGTTATAACCGGAGCTGGAACCCTTCTAACAGCAGCCTACTCCTTATACATATTTTTAA
CCACCCAACGAAACAAACTGTCAACGAACACTATCAACATCTCCCCAACTCAAACACGAG
AGCACATCCTTATGACACTCCACATCCTCCCCCTACTCCTCCTACTTACAAAACCCGAGC
TAATTATAGGCCCCTTCACGTTTGGTCCTAAACTTGCCGTTGTTTTTAATAAAAATTACA
CATGCAAGCCTCAACAAACCAGTGAGAATGCCCACAAATTCC-TAAACAGAAAGCAGGAG
CAGGCATCAGGAACACCAATCA-ATTAGCCTACAACGCCTTGCTACGCCACACCCACAAG
GGCCCTCAGCAGTGAAAAGTATTAA-AAATAAGCGAAAGCTTGATTTAGTTATTATTAAA
TTTGGTTGGTTAATTTCGTGCCAGCCACCGCGGTTATACGAAAAACCAGAAACAACAGCC
CACGGCGTAAAGAGTGATAAAAGATCCCATCTTCTTAAAGAAAAACTACAGCAGAGTTGT
AAAACACTACTGACTGCAAGAACCACAACA-AAAAC-AAGCCTTTAAACCACTTAACCTC
ACGAAAGCTAAGAAACAAACTGGGATTAGATACCCCACTATGCTTAGCCGTAAACAAAAA
CAGTACAAACACAACACTGTTCGCCAGAGAACTACAAGCA-AAAACTCAAAACTCTAAGG
ACTTGGCGGTGTCCCATATCAACCTAGAGGAGCCTGTCCTATAATCGATACCCCACGATC
TACCCAACCCTCCCTCGAAACTCAGCCTATATACCGCCGTCGCCAGCCTACCCCATGAGG
GGGTTAAAGTAAGCAAAACAGCCACAGGCTAGAACGTCAGGTCAAGGTGTAGCACATGGA
AGGGAAGAGGAGAT-TTT-AAACGGCCGCGGTATCCTAACCGTGCAAAGGTAGCGTAATC
ACTTGTCTTTTAAATAAAGACTCGTATGAAAGGCCAAATGAGAACGGACCTGTCTCCTAT
AATTGACCAGTTAAACTGATCTTCAAGTACAAAAGCTTGAATAAACACATAAGACGAGAA
GACCCTGTGGAGCTTAAAACCAATACTATAATAAACCAC-AAATAGCACAGGTTTTAAGT
TGGGGCGACTTCGGAACAAAATAAAACTTCCGAGCAC-GAGCCA-AACCGCTCTCACTTA
GACAAACATGTCGAAGAAAGACACCCGACCCAGTCCTACTGAATAACGAACCAAGTTACC
CCAGGGATAACAGCGCCATCTTCTTCAAGAGACCATATCGACAAGAAGGTTTACGACCTC
GATGTTGGATCAGGACACCCAAACGGTGCAACAGCTGTTAAAGGTTCGTTTGTTCAACGA
TCAACAGTCCTACGTGATCTGAGTTC
>LDA161
CCCAATAACACTAACTATAATATTAACGAGCCTGGCTATTGGAACAATCATTACCATGTC
TAGCACCCACTGACTTATGGCCTGAGTGGGCTTGGAATTAAACACCTTATCAATTATCCC
CATTATTACCAAACACCACCACCCGCGCTCCACAGAAGCCACAACCAAATACTTCCTAAC
TCAAGCTGCAGCCTCCGCCATACTCTTATTTGCAAGCACAATAAACGCATGATACACCGG
AACCTGAGACATCTCTCAACTAACAAGCCCGCCAGCCTGTATAATATTCACAATAGCACT
AGCCATAAAACTAGGCCTTGCCCCCCTCCACTTCTGACTACCTGAAGTATTACAGGGCAC
CTCACTTAGCACAGCCTTAATCATCACAACATGACAAAAACTTGCCCCAATGACCCTAAT
ATTTTTAACACACAGCTCACTTAACCCAACAATCCTAATGATTCTAGGACTACTATCAGC
CCTGACTGGGGGATGAGGCGGCCTAAACCAAACACAAACACGAAAAATTATAGCATTCTC
ATCAATCGCCAAAACTTGGCGGATACGGAATTATCCGTATTACCCCTCTGCTCAACCCAA
TTTCAACAAAACTCTACTACCCATTCATCATACTAGCCATCTGGGGCATCATTATAACAA
GCTCCATTTGCCTACGACAAACAGACTTAAAGTCCTTAATTGCCTATTCATCCGTTAGCC
ATATGGGACTTGTTATTGCCGCCACTCTCATTCAAACCCCATGAAGTTTAGCCGGCTCAA
TAGCACTAATAATTGCTCACGGCCTTACATCCTCAGTATTATTCTGCCTGGCTAACTCTA
ACTATGAACGAACACACAGTCGAACCATACTCCTTACACGAGGACTACAACTCATCCTCC
CCCTAATAACAACATGATGACTTATAGCTAACCTGATAAACATAGCCCTACCACCAACAA
TTAACCTAACAGGCGAACTTTTAATTATCACCTCTCTATTTAACTGATCCAACACCACAA
TCGTTATAACCGGAGCTGGAACCCTTCTAACAGCAGCCTACTCCTTATACATATTTTTAA
CCACCCAACGAAACAAACTGTCAACGAACACTATCAACATCTCCCCAACTCAAACACGAG
AGCACATCCTTATGACACTCCACATCCTCCCCCTACTCCTCCTACTTACAAAACCCGAGC
TAATTATAGGCCCCTTCACGTTTGGTCCTAAACTTGCCGTTGTTTTTAATAAAAATTACA
CATGCAAGCCTCAACAAACCAGTGAGAATGCCCACAAATTCC-TAAACAGAAAGCAGGAG
CAGGCATCAGGAACACCAATCA-ATTAGCCTACAACGCCTTGCTACGCCACACCCACAAG
GGCCCTCAGCAGTGAAAAGTATTAA-AAATAAGCGAAAGCTTGATTTAGTTATTATTAAA
CTTGGTTGGTTAATTTCGTGCCAGCCACCGCGGTTATACGAAAAACCAGAAACAACAGCC
CACGGCGTAAAGAGTGATAAAAGATCCCATCTTCTTAAAGAAAAACTACAGCAGAGTTGT
AAAACACTACTGACTGCAAGAACCACAACA-AAAAC-AAGCCTTTAAACCACTTAACCTC
ACGAAAGCTAAGAAACAAACTGGGATTAGATACCCCACTATGCTTAGCCGTAAACAAAAA
CAGTACAAACACAACACTGTTCGCCAGAGAACTACAAGCA-AAAACTCAAAACTCTAAGG
ACTTGGCGGTGTCCCATATCAACCTAGAGGAGCCTGTCCTATAATCGATACCCCACGATC
TACCCAACCCTCCCTCGAAACTCAGCCTATATACCGCCGTCGCCAGCCTACCCCATGAGG
GGGTTAAAGTAAGCAAAACAGCCACAGGCTAGAACGTCAGGTCAAGGTGTAGCACATGGA
AGGGAAGAGGAGAT-TTT-AAACGGCCGCGGTATCCTAACCGTGCAAAGGTAGCGTAATC
ACTTGTCTTTTAAATAAAGACTCGTATGAAAGGCCAAATGAGAACGGACCTGTCTCCTAT
AGTTGACCAGTTAAACTGATCTTCAAGTACAAAAGCTTGAATAAACACATAAGACGAGAA
GACCCTGTGGAGCTTAAAACCAATACTATAATAAACCAC-AAATAGCACAGGTTTTAAGT
TGGGGCGACTTCGGAACAAAATAAAACTTCCGAGCAC-GAGCCA-AACCGCTCTCACTTA
GACAAACATGTCGAAGAAAGACACCCGACCCAGTCCTACTGAATAACGAACCAAGTTACC
CCAGGGATAACAGCGCCATCTTCTTCAAGAGACCATATCGACAAGAAGGTTTACGACCTC
GATGTTGGATCAGGACACCCAAACGGTGCAACAGCTGTTAAAGGTTCGTTTGTTCAACGA
TCAACAGTCCTACGTGATCTGAGTTC
>LDA164
CCCAATAACACTAACTATAATATTAACGAGCCTGGCTATTGGAACAATCATTACCATGTC
TAGCACCCACTGACTTATGGCCTGAGTGGGCTTGGAATTAAACACCTTATCAATTATCCC
CATTATTACCAAACACCACCACCCGCGCTCCACAGAAGCCACAACCAAATACTTCCTAAC
TCAAGCTGCAGCCTCCGCCATACTCTTATTTGCAAGCACAATAAACGCATGATACACCGG
AACCTGAGACATCTCTCAACTAACAAGCCCGCCAGCCTGTATAATATTCACAATAGCACT
AGCCATAAAACTAGGCCTTGCCCCCCTCCACTTCTGACTACCTGAAGTATTACAGGGCAC
CTCACTTAGCACAGCCTTAATCATCACAACATGACAAAAACTTGCCCCAATGACCCTAAT
ATTTTTAACACACAGCTCACTTAACCCAACAATCCTAATGATTCTAGGACTACTATCAGC
CCTGACTGGGGGATGAGGCGGCCTAAACCAAACACAAACACGAAAAATTATAGCATTCTC
ATCAATCGCCAAAACTTGGCGGATACGGAATTATCCGTATTACCCCTCTGCTCAACCCAA
TTTCAACAAAACTCTACTACCCATTCATCATACTAGCCATCTGGGGCATCATTATAACAA
GCTCCATTTGCCTACGACAAACAGACTTAAAGTCCTTAATTGCCTATTCATCCGTTAGCC
ATATGGGACTTGTTATTGCCGCCACTCTCATTCAAACCCCATGAAGTTTAGCCGGCTCAA
TAGCACTAATAATTGCTCACGGCCTTACATCCTCAGTATTATTCTGCCTGGCTAACTCTA
ACTATGAACGAACACACAGTCGAACCATACTCCTTACACGAGGACTACAACTCATCCTCC
CCCTAATAACAACATGATGACTTATAGCTAACCTGATAAACATAGCCCTACCACCAACAA
TTAACCTAACAGGCGAACTTTTAATTATCACCTCTCTATTTAACTGATCCAACACCACAA
TCGTTATAACCGGAGCTGGAACCCTTCTAACAGCAGCCTACTCCTTATACATATTTTTAA
CCGCCCAACGAAACAAACTGTCAACGAACACTATCAACATCTCCCCAACTCAAACACGAG
AGCACATCCTTATGACACTCCACATCCTCCCCCTACTCCTCCTACTTACAAAACCCGAGC
TAATTATAGGCCCCTTCACGTTTGGTCCTAAACTTGCCGTTGTTTTTAATAAAAATTACA
CATGCAAGCCTCAACAAACCAGTGAGAATGCCCACAAATTCC-TAAACAGAAAGCAGGAG
CAGGCATCAGGAACACCAATCA-ATTAGCCTACAACGCCTTGCTACGCCACACCCACAAG
GGCCCTCAGCAGTGAAAAGTATTAA-AAATAAGCGAAAGCTTGATTTAGTTATTATTAAA
TTTGGTTGGTTAATTTCGTGCCAGCCACCGCGGTTATACGAAAAACCAGAAACAACAGCC
CACGGCGTAAAGAGTGATAAAAGATCCCATCTTCTTAAAGAAAAACTACAGCAGAGTTGT
AAAACACTACTGACTGCAAGAACCACAACA-AAAAC-AAGCCTTTAAACCACTTAACCTC
ACGAAAGCTAAGAAACAAACTGGGATTAGATACCCCACTATGCTTAGCCGTAAACAAAAA
CAGTACAAACACAACACTGTTCGCCAGAGAACTACAAGCA-AAAACTCAAAACTCTAAGG
ACTTGGCGGTGTCCCATATCAACCTAGAGGAGCCTGTCCTATAATCGATACCCCACGATC
TACCCAACCCTCCCTCGAAACTCAGCCTATATACCGCCGTCGCCAGCCTACCCCATGAGG
GGGTTAAAGTAAGCAAAACAGCCACAGGCTAGAACGTCAGGTCAAGGTGTAGCACATGGA
AGGGAAGAGGAGAT-TTT-AAACGGCCGCGGTATCCTAACCGTGCAAAGGTAGCGTAATC
ACTTGTCTTTTAAATAAAGACTCGTATGAAAGGCCAAATGAGAACGGACCTGTCTCCTAT
AGTTGACCAGTTAAACTGATCTTCAAGTACAAAAGCTTGAATAAACACATAAGACGAGAA
GACCCTGTGGAGCTTAAAACCAATACTATAATAAACCAC-AAATAGCACAGGTTTTAAGT
TGGGGCGACTTCGGAACAAAATAAAACTTCCGAGCAC-GAGCCA-AACCGCTCTCACTTA
GACAAACATGTCGAAGAAAGACACCCGACCCAGTCCTACTGAATAACGAACCAAGTTACC
CCAGGGATAACAGCGCCATCTTCTTCAAGAGACCATATCGACAAGAAGGTTTACGACCTC
GATGTTGGATCAGGACACCCAAACGGTGCAACAGCTGTTAAAGGTTCGTTTGTTCAACGA
TCAACAGTCCTACGTGATCTGAGTTC
>LDA17
CCCAATAACACTAACTATAATACTAACTAGCCTAGCTATTGGAACAATCATTACCATATC
TAGCACCCATTGACTCATGGCCTGGGTGGGCTTAGAGCTAAACACCTTATCAATTATTCC
CATTATCACTAAATATCACCACCCACGCTCCACAGAAGCCACAACCAAGTATTTCCTAAC
TCAGGCTGCAGCCTCCGCCATACTCTTATTTGCAAGCACAATAAACGCATGATACGCCGG
AACCTGGGACATCTCTCAACTAACAAACCCCCAAGCCTGTGTTATATTCACAATAGCTCT
GGCCATAAAACTAGGCCTTGCCCCCCTCCACTTCTGACTGCCTGAGGTATTACAGGGCAC
CTCACTTAGCACAGCCCTAATCATTACAACATGACAAAAACTTGCCCCAATAGCCCTGAT
ATTTTTAACACACAGCTCACTTAACCCTACGACCCTAATGATTTTAGGACTACTATCAGC
CTTAACTGGCGGGTGAGGCGGCCTAAACCAAACACAAACACGAAAAATCATAGCATTCTC
ATCAATCGCCAAAACTTGGCGGATACGGAATTATCCGTATTACCCCTCTGCTCAACCCAA
TTTCAACAAAACTTTATTATCCATTCATCATACTAGCCATCTGAGGCATTATTATAACAA
GCTCCATTTGCCTACGACAAACAGACTTAAAGTCCTTAATTGCCTATTCATCCGTTAGCC
ATATAGGACTTGTTATTGCCGCTACTCTTATTCAAACCCCATGAAGCCTAGCCGGCTCAA
TAGCACTAATAATTGCTCACGGCCTAACATCCTCAGTACTATTCTGCCTAGCAAACACTA
ACTATGAACGAACACACAGTCGAACCATACTCCTCACACGAGGATTACAGCTTATCTTAC
CCCTAACGACAACATGATGACTTCTAGCCAACCTAATAAACATAGCCCTACCACCAACAA
TTAACCTAACAGGCGAACTTTTAATTATTACATCCCTATTTAACTGATCCAACACCACAA
TCATTATAACCGGAATAGGAACCCTTCTAACAGCAGCCTACTCCTTATATATATTTTTAA
CCACCCAACGAAACAAAATATCAACGAACACTATTAACATCTCTCCAACCCAAACACGAG
AACACATCCTCATAACACTTCACATCCTCCCACTTCTCCTCCTACTAGCAAAACCCGAGC
TAATTATAGGCCCTTTCACATTTGGTCCTAAACTTGCCGTTGTTTTTAATAAAAATTACA
CATGCAAGCCTCAACAAACCAGTGAGAATGCCCACAAATTCC-TAAACAGAAAGCAGGAG
CAGGCATCAGGAGCACCAGCCA-ATTAGCCTACAACGCCTTGCTACGCCACACCCACAAG
GGCCCTCAGCAGTGAAAAGTATTAA-AAATGAGCGAAAGCTTGATTTAGTTATTATTAAA
GCTGGTTGGTTAATTTCGTGCCAGCCACCGCGGTTATACGAAAAACCAGAAACAACAGCC
CACGGCGTAAAGAGTGATAAAAGACCCTATTCACTTAAAGAAAAACTACAGCAGAGTTGT
AAAACACTACTGACTGCAAGAACCACAACA-AAAAC-AAGCCTTTAAACCACTTAATCTC
ACGAAAGCTAAGAAACAAACTGGGATTAGATACCCCACTATGCTTAGCCGTAAACAAAAA
CAGTACAGATACAACACTGTTCGCCAGAGAACTACAAGCA-AAAACTCAAAACTCTAAGG
ACTTGGCGGTGTCCCACATCAACCTAGAGGAGCCTGTCCTATAATCGATACCCCCCGATC
CACCCAACCCTCCCTAGAAACTCAGCCTATATACCGCCGTCGCCAGCCTACCCTATGAAG
GGGTTAAAGTAAGCAAAATAGCCACAGGCTAGAACGTCAGGTCAAGGTGTAGCACATGGA
AGGGAAGAGGAAAC-TTT-AAACGGCCGCGGTATCCTAACCGTGCAAAGGTAGCGTAATC
ACTTGTCTTTTAAATAAAGACTAGTATGAAAGGCCAAATGAGAACGGACCTGTCTCCTAT
AGTCGACCAGTTAAACTGATCTTCAAGTACAAAAGCTTGAATAAACACATAAGACGAGAA
GACCCTGTGGAGCTTAAAACTAACACTATAATAAACCAC-AAATAGCATAGGTTTTAAGT
TGGGGCGACTTCGGAACAAAATAAAACTTCCGAGCACAGAGCCA-AACCGCTCTCACTTA
GACAAACATGTCAAAGAA-GACACCCGACCCAGTCTTACTGAATAACGAACCAAGTTACC
CCAGGGATAACAGCGCCATCTTCTTCAAGAGGCCATATCGACAAGAAGGTTTACGACCTC
GATGTTGGATCAGGACACCCAAACGGTGCAACAGCTGTTAAAGGTTCGTTTGTTCAACGA
TCAACAGTCCTACGTGATCTGAGTTC
>LDA171
CCCAATAACACTAACTATAATATTAACGAGCCTGGCTATTGGAACAATCATTACCATGTC
TAGCACCCACTGACTTATGGCCTGAGTGGGCTTGGAATTAAACACCTTATCAATTATCCC
CATTATTACCAAACACCACCACCCGCGCTCCACAGAAGCCACAACCAAATACTTCCTAAC
TCAAGCTGCAGCCTCCACCATACTCTTATTTGCAAGCACAATAAACGCATGATACACCGG
AACCTGAGACATCTCTCAACTAACAAGCCCGCCAGCCTGTATAATATTCACAATAGCACT
AGCCATAAAACTAGGCCTTGCCCCCCTCCACTTCTGACTACCTGAAGTATTACAGGGCAC
CTCACTTAGCACAGCCTTAATCATCACAACATGACAAAAACTTGCCCCAATGACCCTAAT
ATTTTTAACACACAGCTCACTTAACCCAACAACCCTAATGATTCTAGGACTACTATCAGC
CCTGACTGGGGGATGAGGCGGCCTAAACCAAACACAAACACGAAAAATTATAGCATTCTC
ATCAATCGCCAAAACTTGGCGGATACGGAATTATCCGTATTACCCCTCTGCTCAACCCAA
TTTCAACAAAACTCTACTACCCATTCATCATACTAGCCATCTGGGGCATCATTATAACAA
GCTCCATTTGCCTACGACAAACAGACTTAAAGTCCTTAATTGCCTATTCATCCGTTAGCC
ATATGGGACTTGTTATTGCCGCCACTCTCATTCAAACCCCATGAAGTTTAGCCGGCTCAA
TAGCACTAATAATTGCTCACGGCCTTACATCCTCAGTATTATTCTGCCTGGCTAACTCTA
ACTATGAACGAACACACAGTCGAACCATACTCCTTACACGAGGACTACAACTCATCCTCC
CCCTAATAACAACATGATGACTTATAGCTAACCTGATAAACATAGCCCTACCACCAACAA
TTAACCTAACAGGCGAACTTTTAATTATCACCTCTCTATTTAACTGATCCAACACCACAA
TCGTTATAACCGGAGCTGGAACCCTTCTAACAGCAGCCTACTCCTTATACATATTTTTAA
CCACCCAACGAAACAAACTGTCAACGAACACTATCAACATCTCCCCAACTCAAACACGAG
AGCACATCCTTATGACACTCCACATCCTCCCCCTACTCCTCCTACTTACAAAACCCGAGC
TAATTATAGGCCCCTTCACGTTTGGTCCTAAACTTGCCGTTGTTTTTAATAAAAATTACA
CATGCAAGCCTCAACAAACCAGTGAGAATGCCCACAAATTCC-TAAACAGAAAGCAGGAG
CAGGCATCAGGAACACCAATCA-ATTAGCCTACAACGCCTTGCTACGCCACACCCACAAG
GGCCCTCAGCAGTGAAAAGTATTAA-AAATAAGCGAAAGCTTGATTTAGTTATTATTAAA
TTTGGTTGGTTAATTTCGTGCCAGCCACCGCGGTTATACGAAAAACCAGAAACAACAGCC
CACGGCGTAAAGAGTGATAAAAGATCCCATCTTCTTAAAGAAAAACTACAGCAGAGTTGT
AAAACACTACTGACTGCAAGAACCACAACA-AAAAC-AAGCCTTTAAACCACTTAACCTC
ACGAAAGCTAAGAAACAAACTGGGATTAGATACCCCACTATGCTTAGCCGTAAACAAAAA
CAGTACAAACACAACACTGTTCGCCAGAGAACTACAAGCA-AAAACTCAAAACTCTAAGG
ACTTGGCGGTGTCCCATATCAACCTAGAGGAGCCTGTCCTATAATCGATACCCCACGATC
TACCCAACCCTCCCTCGAAACTCAGCCTATATACCGCCGTCGCCAGCCTACCCCATGAGG
GGGTTAAAGTAAGCAAAACAGCCACAGGCTAGAACGTCAGGTCAAGGTGTAGCACATGGA
AGGGAAGAGGAGAT-TTT-AAACGGCCGCGGTATCCTAACCGTGCAAAGGTAGCGTAATC
ACTTGTCTTTTAAATAAAGACTCGTATGAAAGGCCAAATGAGAACGGACCTGTCTCCTAT
AGTTGACCAGTTAAACTGATCTTCAAGTACAAAAGCTTGAATAAACACATAAGACGAGAA
GACCCTGTGGAGCTTAAAACCAATACTATAATAAACCAC-AAATAGCACAGGTTTTAAGT
TGGGGCGACTTCGGAACAAAATAAAACTTCCGAGCAC-GAGCCA-AACCGCTCTCACTTA
GACAAACATGTCGAAGAAAGACACCCGACCCAGTCCTACTGAATAACGAACCAAGTTACC
CCAGGGATAACAGCGCCATCTTCTTCAAGAGACCATATCGACAAGAAGGTTTACGACCTC
GATGTTGGATCAGGACACCCAAACGGTGCAACAGCTGTTAAAGGTTCGTTTGTTCAACGA
TCAACAGTCCTACGTGATCTGAGTTC
>LDA173
TCCAATAACACTAACTACTATACTAACTAGCCTAGCTATTGGAACAATCATTACCATATC
TAGCACCCATTGACTCATGGCATGAGTAGGCTTGGAACTAAATACCTTATCAATTATCCC
TATTATTACTAAGTATCATCACCCACGCTCCACAGAAGCCACAACCAAGTACTTCCTAAC
TCAAGCTGCAGCCTCCGCCATACTCTTATTTGCAAGCACAATAAACGCATGATATACCGG
AACCTGAGACATCTCTCAATTAACAAACCCCTCAGCCTCCGTAATATTCACAATAGCCCT
AGCCATAAAACTGGGCCTTGCCCCCCTCCACTTCTGACTACCTGAGGTATTACAAGGCAC
CTCACTTAGCACAGCTTTAATCATCACAACATGACAAAAACTTGCCCCAATAGCCCTAAT
ATTTTTAACACACAACTCACTTAACCCAATAATCCTAATAACTCTAGGACTTCTATCAGC
CCTAACTGGCGGATGGGGGGGCCTAAACCAAACACAAACACGAAAAATCATAGCATTTTC
ATCAATCGCCAAAACTTGGCGGATACGGAATCATCCGTGTTACCCCCCTACTCAACCCAA
TTTCAACAAAACTTTATTACCCATTCATCATACTAGCTATCTGAGGCATCATTATAACAA
GCTCCATTTGCCTACGACAAACAGACTTAAAGTCCTTAATTGCCTACTCATCCGTTAGCC
ATATAGGGCTTGTTATTGCCGCTGCCCTTATTCAAACCCCATGAAGCTTAGCTGGCTCAA
TAACACTAATAGTAGCTCACGGCCTCACATCCTCAGTACTATTCTGCCTAGCAAACACTA
ACTATGAACGAACACACAGTCGAACCATACTCCTCACACGAGGACTACAACTTATCCTGC
CATTAATGACAACATGGTGACTCCTAGCTAACCTAATAAATATGGCCCTACCACCAACAA
TTAACCTAACAGGCGAACTTTTAATTATTACATCCCTATTCAATTGATCTAACACCACAA
TCATCATAACCGGGGTGGGGACCCTTCTAACTGCAACCTACTCCTTATACATATTTTTAA
CCACCCAACGAAACAAACCATCAACGAACACTATTAACATCTCCCCAACCCAAACACGAG
AGCACATCCTTATAACACTTCACATCCTCCCCCTACTCCTCCTACTAACAAAACCCGAAC
TAGTCATAGGCCCCTTCACATTTGGTCCTAAACTTGCCGTTGTTTTTAATAAAAATTACA
CATGCAAGCCTCAACAAACCAGTGAGAATGCCCACAAATTCC-TAAACAGAAAGCAGGAG
CAGGCATCAGGAACACCAACCA-TTTAGCCTACAACGCCTTGCTACGCCACACCCACAAG
GGCCCTCAGCAGTGAAAAGTATTAA-AAATAAGCGAAAGCTTGATTTAGTTATTATTAAA
CCTGGTTGGTTAATTTCGTGCCAGCCACCGCGGTTATACGAAAAACCAGAAACAACAGCC
CACGGCGTAAAGAGTGATAAAAGACCCTGTTCACTTAAAGAAAAACTACAGCAAAGTTGT
AAAACACTACTGACTGCAAGAACCACAACA-AAAAC-AAGCCTTTAAACCACTTAACCTC
ACGAAAGCTAAGAAACAAACTGGGATTAGATACCCCACTATGCTTAGCCATAAACAAAAA
CAGTGTAAATACAACACTGTTCGCCAGAGAACTACAAGCA-AAAACTCAAAACTCTAAGG
ACTTGGCGGTGCCCCATATCAACCTAGAGGAGCCTGTCCTATAATCGATACCCCCCGATC
CACCCAACCCTCCCTAGAAACTCAGCCTATATACCGCCGTCGCCAGCCTACCCCATGAGG
GGGTTAAAGTAAGCAAAACAGCCACAGGCTAGAACGTCAGGTCAAGGTGTAGCACATGGA
AGGGAAGAGGAAAC-TTT-AAACGGCCGCGGTATCCTAACCGTGCAAAGGTAGCGTAATC
ACTTGTCTTTTAAATAAAGACTAGTATGAAAGGCCAAATGAGAACGGACCTGTCTCCTAT
AGTTGACCAGTTAAACTGATCTTCAAGTACAAAAGCTTGAATAAACACATAAGACGAGAA
GACCCTGTGGAGCTTAAAACCAACACTATAAT-AACCAC-AAATAGCATAGGTTTTAAGT
TGGGGCGACTTCGGAACAAAGTAAAACTTCCGAGCACAGAGCCA-AACCACTCTCACTTA
GACAAACATGTCAAAGAAAGACACCCGACCCAGTCTTACTGAGTAACGAACCAAGTTACC
CCAGGGATAACAGCGCCATCTTCTTCAAGAGACCATATCGACAAGAAGGTTTACGACCTC
GATGTTGGATCAGGACACCCAAACGGTGCAACAGCTGTTAAAGGTTCGTTTGTTCAACGA
TCAACAGTCCTACGTGATCTGAGTTC
>LDA175
TCCAATAACACTAACTACTATACTAACTAGCCTAGCTATTGGAACAATCATTACCATATC
TAGCACCCATTGACTCATGGCATGAGTAGGCTTGGAACTAAATACCTTATCAATTATCCC
TATTATTACTAAGTATCATCACCCACGCTCCACAGAAGCCACAACCAAGTACTTCCTAAC
TCAAGCTGCAGCCTCCGCCATACTCTTATTTGCAAGCACAATAAACGCATGATATACCGG
AACCTGAGACATCTCTCAATTAACAAACCCCTCAGCCTCCGTAATATTCACAATAGCCCT
AGCCATAAAACTGGGCCTTGCCCCCCTCCACTTCTGACTACCTGAGGTATTACAAGGCAC
CTCACTTAGCACAGCTTTAATCATCACAACATGACAAAAACTTGCCCCAATAGCCCTAAT
ATTTTTAACACACAACTCACTTAACCCAACAATCCTAATAACTCTAGGACTTCTATCAGC
CCTAACTGGCGGATGGGGGGGCCTAAACCAAACACAAACACGAAAAATCATAGCATTTTC
ATCAATCGCCAAAACTTGGCGGATACGGAATCATCCGTGTTACCCCCCTACTCAACCCAA
TTTCAACAAAACTTTATTACCCATTCATCATACTAGCTATCTGAGGCATCATTATAACAA
GCTCCATTTGCCTACGACAAACAGACTTAAAGTCCTTAATTGCCTACTCATCCGTTAGCC
ATATAGGGCTTGTTATTGCCGCTGCCCTTATTCAAACCCCATGAAGCTTAGCTGGCTCAA
TAACACTAATAGTAGCTCACGGCCTCACATCCTCAGTACTATTCTGCCTAGCAAACACTA
ACTATGAACGAACACACAGTCGAACCATACTCCTCACACGAGGACTACAACTTATCCTGC
CATTAATGACAACATGGTGACTCCTAGCTAACCTAATAAATATGGCCCTACCACCAACAA
TTAACCTAACAGGCGAACTTTTAATTATTACGTCCCTATTTAATTGATCTAACACCACAA
TCATCATAACCGGGGTGGGGACCCTTCTAACTGCAACCTACTCCTTATACATATTTTTAA
CCACCCAACGAAACAAACCATCAACGAACACTATTAACATCTCCCCAACCCAAACACGAG
AGCACATCCTTATAGCACTTCACATCCTCCCCCTACTCCTCCTACTAACAAAACCCGAAC
TAGTCATAGGCCCCTTCACATTTGGTCCTAAACTTGCCGTTGTTTTTAATAAAAATTACA
CATGCAAGCCTCAACAAACCAGTGAGAATGCCCACAAATTCC-TAAACAGAAAGCAGGAG
CAGGCATCAGGAACACCAACCA-TTTAGCCTACAACGCCTTGCTACGCCACACCCACAAG
GGCCCTCAGCAGTGAAAAGTATTAA-AAATAAGCGAAAGCTTGATTTAGTTATTATTAAA
CCTGGTTGGTTAATTTCGTGCCAGCCACCGCGGTTATACGAAAAACCAGAAACAACAGCC
CACGGCGTAAAGAGTGATAAAAGACCCTGTTCACTTAAAGAAAAACTACAGCAAAGTTGT
AAAACACTACTGACTGCAAGAACCACAACA-AAAAC-AAGCCTTTAAACCACTTAACCTC
ACGAAAGCTAAGAAACAAACTGGGATTAGATACCCCACTATGCTTAGCCATAAACAAAAA
CAGTGTAAATACAACACTGTTCGCCAGAGAACTACAAGCA-AAAACTCAAAACTCTAAGG
ACTTGGCGGTGCCCCATATCAACCTAGAGGAGCCTGTCCTATAATCGATACCCCCCGATC
CACCCAACCCTCCCTAGAAACTCAGCCTATATACCGCCGTCGCCAGCCTACCCCATGAGG
GGGTTAAAGTAAGCAAAACAGCCATAGGCTAGAACGTCAGGTCAAGGTGTAGCACATGGA
AGGGAAGAGGAAAC-TTT-AAACGGCCGCGGTATCCTAACCGTGCAAAGGTAGCGTAATC
ACTTGTCTTTTAAATAAAGACTAGTATGAAAGGCCAAATGAGAACGGACCTGTCTCCTAT
AGTTGACCAGTTAAACTGATCTTCAAGTACAAAAGCTTGAATAGACACATAAGACGAGAA
GACCCTGTGGAGCTTAAAACCAACACTATAAT-AACCAC-AAATAGCATAGGTTTTAAGT
TGGGGCGACTTCGGAACAAAGTAAAACTTCCGAGCACAGAGCCA-AACCACTCTCACTTA
GACAAACATGTCAAAGAAAGACACCCGACCCAGTCTTACTGAGTAACGAACCAAGTTACC
CCAGGGATAACAGCGCCATCTTCTTCAAGAGACCATATCGACAAGAAGGTTTACGACCTC
GATGTTGGATCAGGACACCCAAACGGTGCAACAGCTGTTAAAGGTTCGTTTGTTCAACGA
TCAACAGTCCTACGTGATCTGAGTTC
>LDA177
CCCAATAACACTAACTATAATATTAACGAGCCTGGCTATTGGAACAATCATTACCATGTC
TAGCACCCACTGACTTATGGCCTGAGTGGGCTTGGAATTAAACACCTTATCAATTATCCC
CATTATTACCAAACACCACCACCCGCGCTCCACAGAAGCCACAACCAAGTACTTCCTAAC
TCAAGCTGCAGCCTCCGCCATACTCTTATTTGCAAGCACAATAAACGCATGATACACCGG
AACCTGAAACATCTCTCAACTAACAAGCCCGCCAGCCTGTATAATATTTACAATAGCACT
AGCCATAAAACTAGGCCTTGCCCCCCTCCACTTCTGACTACCTGAAGTATTACAGGGCAC
CTCACTTAGCACAGCCTTAATCATCACAACATGACAAAAACTTGCCCCAATGACCCTAAT
ATTTTTAACACACAGCTCACTTAACCCAGCAATCCTAATGATTCTAGGACTACTATCAGC
CCTGACTGGGGGATGAGGCGGCCTAAACCAAACACAAACACGAAAAATTATAGCATTCTC
ATCAATCGCCAAAACTTGGCGGATACGGAATTATCCGTGTTACCCCTCTGCTCAACCCAA
TTTCAACAAAACTCTACTACCCATTCATCATACTAGCCATCTGGGGCATCATTATAACAA
GCTCCATTTGCCTACGACAAACAGACTTAAAATCCTTAATTGCCTATTCATCCGTTAGCC
ATATGGGACTTGTTATTGCCGCCACTCTCATTCAAACCCCATGAAGTTTAGCCGGCTCAA
TAGCACTAATAATTGCTCACGGCCTTACATCCTCAGTATTATTCTGCCTGGCTAACTCTA
ACTATGAACGAACACACAGTCGAACCATACTCCTTACACGAGGACTACAACTCATCCTCC
CCCTAATAACAACATGATGACTTCTAGCTAACCTGATAAACATAGCCCTACCACCAACAA
TTAACCTAACAGGCGAACTTTTAATTATTACCTCTCTATTTAACTGATCCAACACCACAA
TCATTATAACCGGAACTGGAACCCTTCTAACAGCAGCCTACTCCTTATACATATTTTTAA
CCACCCAACGAAACAAACTGTCAACGAACACTATCAACATCTCCCCAACTCAAACACGAG
AGCACATCCTCATGACACTCCACATCCTCCCCCTACTCCTCCTACTTACAAAACCCGAGC
TAATTATAGGCCCCTTCACGTTTGGTCCTAAACTTGCCGTTGTTTTTAATAAAAATTACA
CATGCAAGCCTCAACAAACCAGTGAGAATGCCCACAAATTCC-TAAACAGAAAGCAGGAG
CAGGCATCAGGAACACCTATCA-ATTAGCCTACAACGCCTTGCTACGCCACACCCACAAG
GGCCCTCAGCAGTGAAAAGTATTAA-AAATAAGCGAAAGCTTGATTTAGTTATTATTAAA
TTTGGTTGGTTAATTTCGTGCCAGCCACCGCGGTTATACGAAAAACCAAAAACAACAGCC
CACGGCGTAAAGAGTGATAAAAGATCCCATCTTCTTAAAGAAAAACTACAGCATAGTTGT
AAAACACTACTGACTGCAAGAACCACAACA-AAAAC-AAGCCTTTAAACCACTTAACCTC
ACGAAAGCTAAGAAACAAACTGGGATTAGATACCCCACTATGCTTAGCCGTAAACAAAAA
CAGTACAAACACAACACTGTTCGCCAGAGAACTACGAGCA-AAAACTCAAAACTCTAAGG
ACTTGGCGGTGTCCCATATCAACCTAGAGGAGCCTGTCCTATAATCGATACCCCACGATC
TACCTAACCCTCCCTCGAAACTCAGCCTATATACCGCCGTCGCCAGCCTACCCTATGAGG
GGGTTAAAGTAAGCAAAACAGCCACAGGCTAGAACGTCAGGTCAAGGTGTAGCACATGGA
AGGGAAGAGGAGAC-TTT-AAACGGCCGCGGTATCCTAACCGTGCAAAGGTAGCGTAATC
ACTTGTCTTTTAAATAAAGACTCGTATGAAAGGCCAAATGAGAACGGACCTGTCTCCTAT
AGTTGACCAGTTAAACTGATCTTCAAGTACAAAAGCTTGAATAAACACATAAGACGAGAA
GACCCTGTGGAGCTTAAAACCAATACTATAATAAACCAC-AAATAGCACAGGTTTTAAGT
TGGGGCGACTTCGGAACAAAATAAAACTTCCGAGCAC-GAGCCA-AACCGCTCTCACTTA
GACAAACATGTCGAAGAAAGACACCCGACCCAGTCCTACTGAATAACGAACCAAGTTACC
CCAGGGATAACAGCGCCATCTTCTTCAAGAGACCATATCGACAAGAAGGTTTACGACCTC
GATGTTGGATCAGGACACCCAAACGGTGCAACAGCTGTTAAAGGTTCGTTTGTTCAACGA
TCAACAGTCCTACGTGATCTGAGTTC
>LDA178
CCCAATAACACTAACTATAATATTAACGAGCCTGGCTATTGGAACAATCATTACCATGTC
TAGCACCCACTGACTTATGGCCTGAGTGGGCTTGGAATTAAACACCTTATCAATTATCCC
CATTATTACCAAACACCACCACCCGCGCTCCACAGAAGCCACAACCAAATACTTCCTAAC
TCAAGCTGCAGCCTCCGCCATACTCTTATTTGCAAGCACAATAAACGCATGATACACCGG
AACCTGAGACATCTCTCAACTAACAAACCCGCCAGCCTGTATAATATTCACAATAGCACT
AGCCATAAAACTAGGCCTTGCCCCCCTCCACTTCTGACTACCTGAAGTATTACAGGGCAC
CTCACTTAGCACAGCCTTAATCATCACAACATGACAAAAACTTGCCCCAATGACCCTAAT
ATTTTTAACACACAGCTCACTTAACCCAACAATCCTAATGATTCTAGGACTACTATCAGC
CCTGACTGGGGGATGGGGCGGCCTAAACCAAACACAAACACGAAAAATTATAGCATTCTC
ATCAATCGCCAAAACTTGGCGGATACGGAATTATCCGTATTACCCCTCTGCTCAACCCAA
TTTCAACAAAACTCTACTACCCATTCATCATACTAGCCATCTGGGGCATCATTATAACAA
GCTCCATTTGCCTACGACAAACAGACTTAAAGTCCTTAATTGCCTATTCATCCGTTAGCC
ATATGGGACTTGTTATTGCCGCCACTCTCATTCAAACCCCATGAAGTTTAGCCGGCTCAA
TAGCACTAATAATTGCTCACGGCCTTACATCCTCAGTATTATTCTGCCTGGCTAACTCTA
ACTATGAACGAACACACAGTCGAACCATACTCCTTACACGAGGACTACAACTCATCCTCC
CCCTAATAACAACATGATGACTTATAGCTAACCTGATAAACATAGCCCTACCACCAACAA
TTAACCTAACAGGCGAACTTTTAATTATCACCTCTCTATTTAACTGATCCAACACCACAA
TCGTTATAACCGGAGCTGGAACCCTTCTAACAGCAGCCTACTCCTTATACATATTTTTAA
CCACCCAACGAAACAAACTGTCAACGAACACTATCAACATCTCCCCAACTCAAACACGAG
AGCACATCCTTATGACACTCCACATCCTCCCCCTACTCCTCCTACTTACAAAACCCGAGC
TAATTATAGGCCCCTTCACGTTTGGTCCTAAACTTGCCGTTGTTTTTAATAAAAATTACA
CATGCAAGCCTCAACAAACCAGTGAGAATGCCCACAAATTCC-TAAACAGAAAGCAGGAG
CAGGCATCAGGAACACCAATCA-ATTAGCCTACAACGCCTTGCTACGCCACACCCACAAG
GGCCCTCAGCAGTGAAAAGTATTAA-AAATAAGCGAAAGCTTGATTTAGTTATTATTAAA
TTTGGTTGGTTAATTTCGTGCCAGCCACCGCGGTTATACGAAAAACCAGAAACAACAGCC
CACGGCGTAAAGAGTGATAAAAGATCCCATCTTCTTAAAGAAAAACTACAGCAGAGTTGT
AAAACACTACTGACTGCAAGAACCACAACA-AAAAC-AAGCCTTTAAACCACTTAACCTC
ACGAAAGCTAAGAAACAAACTGGGATTAGATACCCCACTATGCTTAGCCGTAAACAAAAA
CAGTACAAACACAACACTGTTCGCCAGAGAACTACAAGCA-AAAACTCAAAACTCTAAGG
ACTTGGCGGTGTCCCATATCAACCTAGAGGAGCCTGTCCTATAATCGATACCCCACGATC
TACCCAACCCTCCCTCGAAACTCAGCCTATATACCGCCGTCGCCAGCCTACCCCATGAGG
GGGTTAAAGTAAGCAAAACAGCCACAGGCTAGAACGTCAGGTCAAGGTGTAGCACATGGA
AGGGAAGAGGAGAT-TTT-AAACGGCCGCGGTATCCTAACCGTGCAAAGGTAGCGTAATC
ACTTGTCTTTTAAATAAAGACTCGTATGAAAGGCCAAATGAGAACGGACCTGTCTCCTAT
AGTTGACCAGTTAAACTGATCTTCAAGTACAAAAGCTTGAATAAACACATAAGACGAGAA
GACCCTGTGGAGCTTAAAACCAATACTATAATAAACCAC-AAATAGCACAGGTTTTAAGT
TGGGGCGACTTCGGAACAAAATAAAACTTCCGAGCAC-GAGCCA-AACCGCTCTCACTTA
GACAAACATGTCGAAGAAAGACACCCGACCCAGTCCTACTGAATAACGAACCAAGTTACC
CCAGGGATAACAGCGCCATCTTCTTCAAGAGACCATATCGACAAGAAGGTTTACGACCTC
GATGTTGGATCAGGACACCCAAACGGTGCAACAGCTGTTAAAGGTTCGTTTGTTCAACGA
TCAACAGTCCTACGTGATCTGAGTTC
>LDA179
CCCAATAACACTAACTATAATATTAACGAGCCTGGCTATTGGAACAATCATTACCATGTC
TAGCACCCACTGACTTATGGCCTGAGTGGGCTTGGAATTAAACACCTTATCAATTATCCC
CATTATTACCAAACACCACCACCCGCGCTCCACAGAAGCCACAACCAAATACTTCCTAAC
TCAAGCTGCAGCCTCCACCATACTCTTATTTGCAAGCACAATAAACGCATGATACACCGG
AACCTGAGACATCTCTCAACTAACAAGCCCGCCAGCCTGTATAATATTCACAATAGCACT
AGCCATAAAACTAGGCCTTGCCCCCCTCCACTTCTGACTACCTGAAGTATTACAGGGCAC
CTCACTTAGCACAGCCTTAATCATCACAACATGACAAAAACTTGCCCCAATGACCCTAAT
ATTTTTAACACACAGCTCACTTAACCCAACAATCCTAATGATTCTAGGACTACTATCAGC
CCTGACTGGGGGATGAGGCGGCCTAAACCAAACACAAACACGAAAAATTATAGCATTCTC
ATCAATCGCCAAAACTTGGCGGATACGGAATTATCCGTATTACCCCTCTGCTCAACCCAA
TTTCAACAAAACTCTACTACCCATTCATCATACTAGCCATCTGGGGCATCATTATAACAA
GCTCCATTTGCCTACGACAAACAGACTTAAAGTCCTTAATTGCCTATTCATCCGTTAGCC
ATATGGGACTTGTTATTGCCGCCACTCTCATTCAAACCCCATGAAGTTTAGCCGGCTCAA
TAGCACTAATAATTGCTCACGGCCTTACATCCTCAGTATTATTCTGCCTGGCTAACTCTA
ACTATGAACGAACACACAGTCGAACCATACTCCTTACACGAGGACTACAACTCATCCTCC
CCCTAATAACAACATGATGACTTATAGCTAACCTGATAAACATAGCCCTACCACCAACAA
TTAACCTAACAGGCGAACTTTTAATTATCACCTCTCTATTTAACTGATCCAACACCACAA
TCGTTATAACCGGAGCTGGGACCCTTCTAACAGCAGCCTACTCCTTATACATATTTTTAA
CCACCCAACGAAACAAACTGTCAACGAACACTATCAACATCTCCCCAACTCAAACACGAG
AGCACATCCTTATGACACTCCACATCCTCCCCCTACTCCTCCTACTTACAAAACCCGAGC
TAATTATAGGCCCCTTCACGTTTGGTCCTAAACTTGCCGTTGTTTTTAATAAAAATTACA
CATGCAAGCCTCAACAAACCAGTGAGAATGCCCACAAATTCC-TAAACAGAAAGCAGGAG
CAGGCATCAGGAACACCTATCA-ATTAGCCTACAACGCCTTGCTACGCCACACCCACAAG
GGCCCTCAGCAGTGAAAAGTATTAA-AAATAAGCGAAAGCTTGATTTAGTTATTATTAAA
TTTGGTTGGTTAATTTCGTGCCAGCCACCGCGGTTATACGAAAAACCAGAAACAACAGCC
CACGGCGTAAAGAGTGATAAAAGATCCCATCTTCTTAAAGAAAAACTACAGCAGAGTTGT
AAAACACTACTGACTGCAAGAACCACAACA-AAAAC-AAGCCTTTAAACCACTTAACCTC
ACGAAAGCTAAGAAACAAACTGGGATTAGATACCCCACTATGCTTAGCCGTAAACAAAAA
CAGTACAAACACAACACTGTTCGCCAGAGAACTACAAGCA-AAAACTCAAAACTCTAAGG
ACTTGGCGGTGTCCCATATCAACCTAGAGGAGCCTGTCCTATAATCGATACCCCACGATC
TACCCAACCCTCCCTCGAAACTCAGCCTATATACCGCCGTCGCCAGCCTACCCCATGAGG
GGGTTAAAGTAAGCAAAACAGCCACAGGCTAGAACGTCAGGTCAAGGTGTAGCACATGGA
AGGGAAGAGGAGAT-TTT-AAACGGCCGCGGTATCCTAACCGTGCAAAGGTAGCGTAATC
ACTTGTCTTTTAAATAAAGACTCGTATGAAAGGCCAAATGAGAACGGACCTGTCTCCTAT
AGTTGACCAGTTAAACTGATCTTCAAGTACAAAAGCTTGAATAAACACATAAGACGAGAA
GACCCTGTGGAGCTTAAAACCAATACTATAATAAACCAC-AAATAGCACAGGTTTTAAGT
TGGGGCGACTTCGGAACAAAATAAAACTTCCGAGCAC-GAGCCA-AACCGCTCTCACTTA
GACAAACATGTCGAAGAAAGACACCCGACCCAGTCCTACTGAATAACGAACCAAGTTACC
CCAGGGATAACAGCGCCATCTTCTTCAAGAGACCATATCGACAAGAAGGTTTACGACCTC
GATGTTGGATCAGGACACCCAAACGGTGCAACAGCTGTTAAAGGTTCGTTTGTTCAACGA
TCAACAGTCCTACGTGATCTGAGTTC
>Border_Ranges
CCCAATAACACTAACTATAATACTAACTAGCCTAGCTATTGGAACAATCATTACCATGTC
TAGCACCCATTGACTCATGGCCTGGGTCGGCTTAGAGCTAAATACCTTATCAATTATCCC
CATTATTACTAAATACCACCACCCACGCTCCACAGAAGCCACAACCAAGTACTTCCTAAC
TCAGGCTGCAGCCTCCGCCATACTTTTATTTGCAAGCACAATAAACGCATGATACACCGG
AACCTGAGACATCTCTCAATTAACAAACCCCCCAGCCTGCGTTATATTCACAATAGCCCT
AGCCATAAAACTGGGCCTTGCCCCCCTCCACTTCTGACTGCCTGAGGTATTACAGGGCAC
CTCACTTAGCACAGCTTTAATCATTACAACATGACAAAAACTTGCCCCAATAGCCCTGAT
ATTTTTAACACACAGCTCACTTAACCCGACAACCCTAATGATTCTAGGACTACTATCAGC
CTTAACTGGCGGGTGAGGCGGCCTAAACCAAACACAAACACGAAAAATCATAGCATTCTC
GTCAATCGCCAAAACTTGGCGGATATGGAATTATCCGTATTACCCCCCTGCTCAACCCAA
TTTCAACAAAACTTTATTACCCATTCATCATACTAGCCATCTGAGGCATCATTATAACAA
GCTCCATTTGCCTACGACAAACAGACTTAAAGTCCCTAATTGCCTATTCATCCGTCAGCC
ATATGGGACTTGTTATTGCCGCTACTCTTATTCAAACCCCATGAAGCCTAGCCGGCTCAA
TAGCACTAATAATTGCTCACGGCCTAACATCCTCAGTACTATTCTGCCTAGCAAACACTA
ACTATGAACGAACACACAGTCGAACCATACTCCTCACACGAGGGTTACAACTTATCCTAC
CCCTAATAACAACATGATGACTTCTAGCCAACCTAATAAACATAGCCTTACCACCAACAA
TTAACCTAACAGGCGAACTTTTAATTATTACATCCTTATTTAACTGATCCAACACCACAA
TCATTATAACCGGAGTAGGAACCCTTCTAACAGCAGCCTACTCCTTATACATGTTTTTAA
CCACCCAACGAAACAAACTATCAACGAACACTATTAATATCTCTCCAACCCAAACACGAG
AGCACATCCTCATAACACTTCACATCCTCCCACTACTCCTCCTACTAGCAAAACCCGAGC
TAATTATAGGCCCTTTCACATTTGGTCCTAAACTTGCCGTTGTTTTTAATAAAAATTACA
CATGCAAGCTTCAACAAACCAGTGAGAATGCCCACAAATTCC-TAAACAGAAAGCAGGAG
CAGGCATCAGGAACACCAGCCA-ATTAGCCTACAACGCCTTGCTACGCCACACCCACAAG
GGCCCTCAGCAGTGAAAAGTATTAA-AAATGAGCGAAAGCTTGATTTAGTTATTATTAAA
ACTGGTTGGTTAATTTCGTGCCAGCCACCGCGGTTATACGAAAAACCAGGAACAACAGCC
CACGGCGTAAAGAGTGATAAAAGACCCTATTTACTTAAAGAAAAACTACAGCAGAGTTGT
AAAACACTACTGACTGCAAGAACCACAACA-AAAAC-AAGCCTTTAAACCACTTAATCTC
ACGAAAGCTAAGAAACAAACTGGGATTAGATACCCCACTATGCTTAGCCGTAAACAAAAA
CAGTACAGATACAACACTGTTCGCCAGAGAACTACAAGCA-AAAACTCAAAACTCTAAGG
ACTTGGCGGTGTCCCATATCAACCTAGAGGAGCCTGTCCTATAATCGATACCCCCCGATC
CACCCAACCCTCCCTCGAAACTCAGCCTATATACCGCCGTCGCCAGCCTACCCTATGAAG
GGATTAAAGTAAGCAAAACAGCCACAGGCTAGAACGTCAGGTCAAGGTGTAGCACATGGA
AGGGAAGAGGAAAC-TTT-AAACGGCCGCGGTATCCTAACCGTGCAAAGGTAGCGTAATC
ACTTGTCTTTTAAATAAAGACTAGTATGAAAGGCCAAATGAGAACGGACCTGTCTCCTAT
AGTTGACCAGTTAAACTGATCTTCAAGTACAAAAGCTTGAATAAGCACATAAGACGAGAA
GACCCTGTGGAGCTTAAAACCAACACTATAATAAACCAC-AAATAGCATAGGTTTTAAGT
TGGGGCGACTTCGGAACAAAATAAAACTTCCGAGCACAGAGCCA-AACCGCTCTCACTTA
GACAAACATGTCAAAGAAA-ACACCCGACCCAGTCTTACTGAATAACGAACCAAGTTACC
CCAGGGATAACAGCGCCATCTTCTTCAAGAGGCCATATCGACAAGAAGGTTTACGACCTC
GATGTTGGATCAGGACACCCAAACGGTGCAACAGCTGTTAAAGGTTCGTTTGTTCAACGA
TCAACAGTCCTACGTGATCTGAGTTC
>LDA184
CCCAATAACACTAACTATAATATTAACTAGCCTAGCTACTGGAACAATCATTACTATATC
TAGCACCCATTGACTTATAGCCTGAGTGGGCTTAGAACTAAACACCCTATCTATTATTCC
CATTATTACTAAACATCACCACCCACGCTCCACAGAAGCCACAACCAAATACTTCCTAAC
TCAAGCCGCAGCCTCCACCATACTCTTATTTGCAAGCACAATAAACGCATGACACACCGG
AACCTGAGACATCTCTCAACTAACAAACCAGCCAGCCTGTGTAATATTCACAATAGCCTT
AGCCATAAAACTAGGCCTCGCCCCCCTCCACTTCTGATTACCTGAAGTATTACAGGGCAC
ATCACTTAGCACAGCTCTAATCATCACAACATGACAAAAACTTGCCCCAATAGCCCTGAT
ATTTTTAACACACAGCTCACTTAACCTAACAATCCTAATGATTCTAGGACTTCTATCAGC
CCTAACTGGCGGATGGGGCGGCCTAAACCAGACACAAACACGAAAAATCATAGCATTTTC
ATCAATCGCCAAAACTTGGTGGGTACGGAATTATCCGTGTCACCCCTCTACTCAACCCAA
TTTCAACAAAACTTTATTATCCACTCATCATACTAGCCATTTGAGGCATCATTATAACAA
GTTCTATTTGCCTACGACAAACAGACCTAAAATCACTAATTGCCTATTCATCCGTTAGCC
ATATAGGACTTGTTATTGCCGCTACCCTCATTCAAACCCCATGAAGCTTGGCCGGCTCAA
TAGCACTGATGATTGCTCACGGCCTTACATCCTCAGTACTATTCTGCCTAGCAAACACTA
ACTATGAACGAACACACAGTCGGACCATGCTCCTCACACGAGGACTACAACTCATCCTAC
CCCTAATAACAACATGATGACTCCTAGCTAACCTAATAAATATAGCCTTACCACCAACAA
TTAACCTAACAGGCGAACTTTTAATTATTACATCCCTATTTAACTGATCCAACACCACAA
TCATTATAACCGGAATAGGAACCCTTCTAACAGCAGCCTACTCCCTATACATATTTTTAA
CCACCCAACGAAACAAACTATCAACAAACACTATTAACATCTCCCCAGCTCAAACACGAG
AACATATCCTTATAACACTTCACATCCTCCCCTTACTCCTCCTACTAACAAAACCAGAGC
TAGTTATAGGCCCCTTCACATTTGGTCCTAAACTTGCCGTTGTTTTTTATAAAAATTACA
CATGCAAGCCTCTACAAACCAGTGAGAATGCCCACAAATTCC-TAAACAGAAAGCAGGAG
CAGGCATCAGGAACACCAACCA-GTTAGCCTACAACGCCTTGCTAAGCCACACCCACAAG
GGCCCTCAGCAGTGAAAAGTATTAA-AAATAAGCGAAAGCTTGATTTAGTTATTATTAAA
CCTGGTTGGTTAATTTCGTGCCAGCCACCGCGGTTATACGAAAAACCAGAAACAACAGCC
CACGGCGTAAAGAGTGATAAAAGATCCTGTTAACTTAAAGAAAAACTACAGCAGAGTTGT
AAAACACTACTGACTGCAAGAACCACAACA-AAAAC-AAGCCTTTAAACCTCTTAACCTC
ACGAAAGCTAAGAAACAAACTGGGATTAGATACCCCACTATGCTTAGCCCTAAACAAAAA
CAGTACAAACACAACACTGTTCGCCAGAGAACTACAAGCA-AAAACTCAAAACTCTAAGG
ACTTGGCGGTGTCCCATATCAACCTAGAGGAGCCTGTCCTATAATCGATATTCCCCGATC
CACCCAACCCCCCCTCGAAACTCAGCCTATATACCGCCGTCGCCAGCCTACCCCATGAGG
GGATTAAAGTAAGCAAAACAGCCACAGGCTAGAACGTCAGGTCAAGGTGTAGCACATGGG
AGGGAAGAGGAAAC-TTTTAAACGGCCGCGGTATTCTAACCGTGCAAAGGTAGCGTAATC
ACTTGTCTTTTAAATAAAGACTAGTATGAAAGGCCAAATGAGAACGGACCTGTCTCCTAT
AGTTGACCAGTTAAACTGATCTTCAAGTACAAAAGCTTGAATAAACACATAAGACGAGAA
GACCCTGTGGAGCTTAAAACCAACACTATAGT-AACCAC-GAATAGCATAGGTTTTAAGT
TGGGGCGACTTCGGAACAAAACAAAACTTCCGAGCACAGAGCCA--ACCACTCTCACTTA
GACAAACATGTCAAAGAAAAACACCCGACCCAGTCTTACTGAACAACGAACCAAGTTACC
CCAGGGATAACAGCGCCATCTTCTTCAAGAGACCATATCGACAAGAAGGTTTACGACCTC
GATGTTGGATCAGGACACCCAAACGGTGCAACAGCTGTTAAAGGTTCGTTTGTTCAACGA
TCAACAGTCCTACGTGATCTGAGTTC
>East_Gippsland_1
CCCAATAACACTAACTATAATATTAACTAGCCTAGCTACTGGAACAATCATTACTATATC
TAGCACCCATTGACTTATAGCCTGAGTGGGCTTAGAACTAAACACCCTGTCTATTATTCC
CATTATTACTAAACATCACCACCCACGCTCCACAGAAGCCACAACCAAATACTTCCTAAC
TCAAGCCGCAGCCTCCGCCATACTCTTATTTGCAAGCACAATAAACGCATGACACACCGG
AACCTGAGACATCTCTCAACTAACAAACCAACCAGCCTGTGTAATATTCACAATAGCCTT
AGCCATAAAACTAGGCCTTGCCCCCCTCCACTTCTGATTACCTGAAGTATTACAGGGCAC
ATCACTTAGCACAGCTCTAATCATCACAACATGACAAAAACTTGCCCCAATAGCCCTGAT
ATTTTTAACACACAGCTCACTTAACCTAACAATCCTAATGATTCTAGGACTTCTATCAGC
CCTAACTGGCGGATGGGGCGGCCTAAACCAGACACAAACACGAAAAATCATAGCATTTTC
ATCAATCGCCAAAACTTGGTGGGTACGGAATTATCCGTGTCACCCCTCTACTCAACCCAA
TTTCAACAAAACTTTATTATCCATTCATCATACTAGCCATTTGAGGCATCATTATAACAA
GTTCTATTTGCCTACGACAAACAGACCTAAAATCACTAATTGCCTATTCATCCGTTAGCC
ATATAGGACTTGTTATTGCCGCTACCCTCATTCAAACCCCATGAAGCTTGGCCGGCTCAA
TAGCACTGATGATTGCTCACGGCCTTACATCCTCAGTACTATTCTGCCTAGCAAACACTA
ACTATGAACGAACACACAGTCGGACCATGCTCCTCACACGAGGACTACAACTCATCCTAC
CCCTAATAACAACATGATGACTCCTAGCTAACCTAATAAATATAGCCCTACCACCAACAA
TTAACCTAACAGGCGAACTTTTAATTATTACATCCCTATTTAACTGATCCAACACCACAA
TCATTATAACCGGAATAGGAACCCTTCTAACAGCAGCCTACTCCCTATACATATTTTTAA
CCACCCAACGAAACAAACTATCAACAAACACTATTAACATCTCCCCAGCTCAAACACGAG
AACATATCCTTATAACACTTCACATCCTCCCCTTACTCCTCCTACTAACAAAACCAGAGC
TAGTTATAGGCCCCTTCACATTTGGTCCTAAACTTGCCGTTGTTTTTTATAAAAATTACA
CATGCAAGCCTCTACAAACCAGTGAGAATGCCCACAAATTCC-TAAACAGAAAGCAGGAG
CAGGCATCAGGAACACCAACCA-GTTAGCCTACAACGCCTTGCTACACCACACCCACAAG
GGCCCTCAGCAGTGAAAAGTATTAA-AAATAAGCGAAAGCTTGATTTAGTTATTATTAAA
CCTGGTTGGTTAATTTCGTGCCAGCCACCGCGGTTATACGAAAAACCAGAAACAACAGCC
CACGGCGTAAAGAGTGATAAAAGATCCTGTTAACTTAAAGAAAAACTACAGCAGAGTTGT
AAAACACTACTGACTGCAAGAACCACAACA-AAAAC-AAGCCTTTAAACCTCTTAACCTC
ACGAAAGCTAGGAAACAAACTGGGATTAGATACCCCACTATGCTTAGCCGTAAACAAAAA
CAGTACAAACACAACACTGTTCGCCAGAGAACTACAAGCA-AAAACTCAAAACTCTAAGG
ACTTGGCGGTGTCCCATATCAACCTAGAGGAGCCTGTCCTATAATCGATATTCCCCGATC
CACCCAACCCCCCCTCGAAACTCAGCCTATATACCGCCGTCGCCAGCCTACCCCATGAGG
GGATTAAAGTAAGCAAAACAGCCACAGGCTAGAACGTCAGGTCAAGGTGTAGCACATGGG
AGGGAAGAGGAAAC-TTTTAAACGGCCGCGGTATTCTAACCGTGCAAAGGTAGCGTAATC
ACTTGTCTTTTAAATAAAGACTAGTATGAAAGGCCAAATGAGAACGGACCTGTCTCCTAT
AGTTGACCAGTTAAACTGATCTTCAAGTACAAAAGCTTGAATAAACACATAAGACGAGAA
GACCCTGTGGAGCTTAAAACCAACACTATAGT-AACCAC-GAATAGCATAGGTTTTAAGT
TGGGGCGACTTCGGAACAAAATAAAACTTCCGAGCACAGAGCCA--ACCACTCTCACTTA
GACAAACATGTCAAAGAAAAACACCCGACCCAGTCTTACTGAACAACGAACCAAGTTACC
CCAGGGATAACAGCGCCATCTTCTTCAAGAGACCATATCGACAAGAAGGTTTACGACCTC
GATGTTGGATCAGGACACCCAAACGGTGCAACAGCTGTTAAAGGTTCGTTTGTTCAACGA
TCAACAGTCCTACGTGATCTGAGTTC
>LDA187
CCCAATAACACTAACTATAATATTAACTAGCCTAGCTACTGGAACAATCATTACTATATC
TAGCACCCATTGACTTATAGCCTGAGTGGGCTTAGAACTAAACACCCTGTCTATTATTCC
CATTATTACTAAACATCACCACCCACGCTCCACAGAAGCCACAACCAAATACTTCCTAAC
TCAAGCCGCAGCCTCCGCCATACTCTTATTTGCAAGCACAATAAACGCATGACACACCGG
AACCTGAGACATCTCTCAACTAACAAACCAGCCAGCCTGTGTAATATTCACAATAGCCTT
AGCCATAAAACTAGGCCTTGCCCCCCTCCACTTCTGATTACCTGAAGTATTACAGGGCAC
ATCACTTAGCACAGCTCTAATCATCACAACATGACAAAAACTTGCCCCAATAGCCCTGAT
ATTTTTAACACACAGCTCACTTAACCTAACAATCCTAATGATTCTAGGACTTCTATCAGC
CCTAACTGGCGGATGGGGCGGCCTAAACCAGACACAAACACGAAAAATCATAGCATTTTC
ATCAATCGCCAAAACTTGGTGGGTACGGAATTATCCGTGTCACCCCTCTACTCAACCCAA
TTTCAACAAAACTTTATTATCCATTCATCATACTAGCCATTTGAGGCATCATTATAACAA
GTTCTATTTGCCTACGACAAACAGACCTAAAATCACTAATTGCCTATTCATCCGTTAGCC
ATATAGGACTTGTTATTGCCGCTACCCTCATTCAAACCCCATGAAGCTTGGCCGGCTCAA
TAGCACTGATGATTGCTCACGGCCTTACATCCTCAGTACTATTCTGCCTAGCAAACACTA
ACTATGAACGAACACACAGTCGGACCATGCTCCTCACACGAGGACTACAACTCATCCTAC
CCCTAATAACAACATGATGACTCCTAGCTAACCTAATAAATATAGCCCTACCACCAACAA
TTAACCTAACAGGCGAACTTTTAATTATTACATCCCTATTTAACTGATCCAACACCACAA
TCATTATAACCGGAATAGGAACCCTTCTAACAGCAGCCTACTCCCTATACATATTTTTAA
CCACCCAACGAAACAAACTATCAACAAACACTATTAACATCTCCCCAGCTCAAACACGAG
AACATATCCTTATAACACTTCACATCCTCCCCTTACTCCTCCTACTAACAAAACCAGAGC
TAGTTATAGGCCCCTTCACATTTGGTCCTAAACTTGCCGTTGTTTTTTATAAAAATTACA
CATGCAAGCCTCTACAAACCAGTGAGAATGCCCACAAATTCC-TAAACAGAAAGCAGGAG
CAGGCATCAGGAACACCAACCA-GTTAGCCTACAACGCCTTGCTACACCACACCCACAAG
GGCCCTCAGCAGTGAAAAGTATTAA-AAATAAGCGAAAGCTTGATTTAGTTATTATTAAA
CCTGGTTGGTTAATTTCGTGCCAGCCACCGCGGTTATACGAAAAACCAGAAACAACAGCC
CACGGCGTAAAGAGTGATAAAAGATCCTGTTAACTTAAAGAAAAACTACAGCAGAGTTGT
AAAACACTACTGACTGCAAGAACCACAACA-AAAAC-AAGCCTTTAAACCTCTTAACCTC
ACGAAAGCTAGGAAACAAACTGGGATTAGATACCCCACTATGCTTAGCCGTAAACAAAAA
CAGTACAAACACAACACTGTTCGCCAGAGAACTACAAGCA-AAAACTCAAAACTCTAAGG
ACTTGGCGGTGTCCCATATCAACCTAGAGGAGCCTGTCCTATAATCGATATTCCCCGATC
CACCCAACCCCCCCTCGAAACTCAGCCTATATACCGCCGTCGCCAGCCTACCCCATGAGG
GGATTAAAGTAAGCAAAACAGCCACAGGCTAGAACGTCAGGTCAAGGTGTAGCACATGGG
AGGGAAGAGGAAAC-TTTTAAACGGCCGCGGTATTCTAACCGTGCAAAGGTAGCGTAATC
ACTTGTCTTTTAAATAAAGACTAGTATGAAAGGCCAAATGAGAACGGACCTGTCTCCTAT
AGTTAACCAGTTAAACTGATCTTCAAGTACAAAAGCTTGAATAAACACATAAGACGAGAA
GACCCTGTGGAGCTTAAAACCAACACTATAGT-AACCAC-GAATAGCATAGGTTTTAAGT
TGGGGCGACTTCGGAACAAAATAAAACTTCCGAGCACAGAGCCA--ACCACTCTCACTTA
GACAAACATGTCAAAGAAAAACACCCGACCCAGTCTTACTGAACAACGAACCAAGTTACC
CCAGGGATAACAGCGCCATCTTCTTCAAGAGACCATATCGACAAGAAGGTTTACGACCTC
GATGTTGGATCAGGACACCCAAACGGTGCAACAGCTGTTAAAGGTTCGTTTGTTCAACGA
TCAACAGTCCTACGTGATCTGAGTTC
>LDA188
CCCAATAACACTAACTATAATATTAACTAGCCTAGCTACTGGAACAATCATTACTATATC
TAGCACCCATTGACTTATAGCCTGAGTGGGCTTAGAACTAAACACCCTGTCTATTATCCC
CATTATTACTAAACATCACCACCCACGCTCCACAGAAGCCACAACCAAATACTTCCTAAC
TCAAGCCGCAGCCTCCGCCATACTCTTATTTGCAAGCACAATAAACGCATGACACACCGG
AACCTGAGACATCTCTCAACTAACAAACCAACCAGCCTGTGTAATATTCACAATAGCCTT
AGCCATAAAACTAGGCCTTGCCCCCCTCCACTTCTGATTACCTGAAGTATTACAGGGCAC
ATCACTTAGCACAGCTCTAATCATCACAACATGACAAAAACTTGCCCCAATAGCCCTGAT
ATTTTTAACACACAGCTCACTTAACCTAACAATCCTAATGATTCTAGGACTTCTATCAGC
CCTAACTGGCGGATGGGGCGGCCTAAACCAGACACAAACACGAAAAATCATAGCATTTTC
ATCAATCGCCAAAACTTGGTGGGTACGGAATTATCCGTGTCACCCCTCTACTCAACCCAA
TTTCAACAAAACTTTATTATCCATTCATCATACTAGCCATTTGAGGCATCATTATAACAA
GTTCTATTTGCCTACGACAAACAGACCTAAAATCACTAATTGCCTATTCATCCGTTAGCC
ATATAGGACTTGTTATTGCCGCTACCCTCATTCAAACCCCATGAAGCTTGGCCGGCTCAA
TAGCACTGATGATTGCTCACGGCCTTACATCCTCAGTACTATTCTGCCTAGCAAACACTA
ACTATGAACGAACACACAGTCGGACCATGCTCCTCACACGAGGACTACAACTCATCCTAC
CCCTAATAACAACATGATGACTCCTAGCTAACCTAATAAATATAGCCCTACCACCAACAA
TTAACCTAACAGGCGAACTTTTAATTATTACATCCCTATTTAACTGATCCAACACCACAA
TCATTATAACCGGAATAGGAACCCTTCTAACAGCAGCCTACTCCCTATACATATTTTTAA
CCACCCAACGAAACAAACTATCAACAAACACTATTAACATCTCCCCAGCTCAAACACGAG
AACATATCCTTATAACACTTCACATCCTCCCCTTACTCCTCCTACTAACAAAACCAGAGC
TAGTTATAGGCCCCTTCACATTTGGTCCTAAACTTGCCGTTGTTTTTTATAAAAATTACA
CATGCAAGCCTCTACAAACCAGTGAGAATGCCCACAAATTCC-TAAACAGAAAGCAGGAG
CAGGCATCAGGAACACCAACCA-GTTAGCCTACAACGCCTTGCTACACCACACCCACAAG
GGCCCTCAGCAGTGAAAAGTATTAA-AAATAAGCGAAAGCTTGATTTAGTTATTATTAAA
CCTGGTTGGTTAATTTCGTGCCAGCCACCGCGGTTATACGAAAAACCAGAAACAACAGCC
CACGGCGTAAAGAGTGATAAAAGATCCTGTTAACTTAAAGAAAAACTACAGCAGAGTTGT
AAAACACTACTGACTGCAAGAACCACAACA-AAAAC-AAGCCTTTAAACCTCTTAACCTC
ACGAAAGCTAGGAAACAAACTGGGATTAGATACCCCACTATGCTTAGCCGTAAACAAAAA
CAGTACAAACACAACACTGTTCGCCAGAGAACTACAAGCA-AAAACTCAAAACTCTAAGG
ACTTGGCGGTGTCCCATATCAACCTAGAGGAGCCTGTCCTATAATCGATATTCCCCGATC
CACCCAACCCCCCCTCGAAACTCAGCCTATATACCGCCGTCGCCAGCCTACCCCATGAGG
GGATTAAAGTAAGCAAAACAGCCACAGGCTAGAACGTCAGGTCAAGGTGTAGCACATGGG
AGGGAAGAGGAAAC-TTTTAAACGGCCGCGGTATTCTAACCGTGCAAAGGTAGCGTAATC
ACTTGTCTTTTAAATAAAGACTAGTATGAAAGGCCAAATGAGAACGGACCTGTCTCCTAT
AGTTGACCAGTTAAACTGATCTTCAAGTACAAAAGCTTGAATAAACACATAAGACGAGAA
GACCCTGTGGAGCTTAAAACCAACACTATAGT-AACCAC-GAATAGCATAGGTTTTAAGT
TGGGGCGACTTCGGAACAAAATAAAACTTCCGAGCACAGAGCCA--ACCACTCTCACTTA
GACAAACATGTCAAAGAAAAACACCCGACCCAGTCTTACTGAACAACGAACCAAGTTACC
CCAGGGATAACAGCGCCATCTTCTTCAAGAGACCATATCGACAAGAAGGTTTACGACCTC
GATGTTGGATCAGGACACCCAAACGGTGCAACAGCTGTTAAAGGTTCGTTTGTTCAACGA
TCAACAGTCCTACGTGATCTGAGTTC
>LDA19
CCCAATAACACTAACTATAATACTAACTAGCCTAGCTATTGGAACAATCATTACCATATC
TAGCACCCATTGACTCATGGCCTGGGTGGGCTTAGAGCTAAACACCTTATCAATTATTCC
CATTATCACTAAATATCACCACCCACGCTCCACAGAAGCCACAACCAAGTATTTCCTAAC
TCAGGCTGCAGCCTCCGCCATACTCTTATTTGCAAGCACAATAAACGCGTGATACGCCGG
AACCTGGGACATCTCTCAACTAACAAACCCCCAAGCCTGTGTTATATTCACAATAGCTCT
GGCCATAAAACTAGGCCTTGCCCCCCTCCACTTCTGACTGCCTGAGGTATTACAGGGCAC
CTCACTTAGCACAGCCCTAATCATTACAACATGACAAAAACTTGCCCCAATAGCCCTGAT
ATTTTTAACACACAGCTCACTTAACCCTACGACCCTAATGATTTTAGGACTACTATCAGC
CTTAACTGGCGGGTGAGGCGGCCTAAACCAAACACAAACACGAAAAATCATAGCATTCTC
ATCAATCGCCAAAACTTGGCGGATACGGAATTATCCGTATTACCCCTCTGCTCAACCCAA
TTTCAACAAAACTTTATTATCCATTCATCATACTAGCCATCTGAGGCATTATTATAACAA
GCTCCATTTGCCTACGACAAACAGACTTAAAGTCCTTAATTGCCTATTCATCCGTTAGCC
ATATAGGACTTGTTATTGCCGCTACTCTTATTCAAACCCCATGAAGCCTAGCCGGCTCAA
TAGCACTAATAATTGCTCACGGCCTAACATCCTCAGTACTATTCTGCCTAGCAAACACTA
ACTATGAACGAACACACAGTCGAACCATACTCCTCACACGAGGATTACAGCTTATCCTAC
CCCTAACGACAACATGATGACTTCTAGCCAACCTAATAAACATAGCCCTACCACCAACAA
TTAACCTAACAGGCGAACTTTTAATTATTACATCCCTATTTAACTGATCCAACACCACAA
TCATTATAACCGGAATAGGAACCCTTCTAACAGCAGCCTACTCCTTATATATATTTTTAA
CCACCCAACGAAACAAAATATCAACGAACACTATTAACATCTCTCCAACCCAAACACGAG
AACACATCCTCATAACACTTCACATCCTCCCACTTCTCCTCCTACTAGCAAAACCCGAGC
TAATTATAGGCCCTTTCACATTTGGTCCTAAACTTGCCGTTGTTTTTAATAAAAATTACA
CATGCAAGCCTCAACAAACCAGTGAGAATGCCCACAAATTCC-TAAACAGAAAGCAGGAG
CAGGCATCAGGAGCACCAGCCA-ATTAGCCTACAACGCCTTGCTACGCCACACCCACAAG
GGCCCTCAGCAGTGAAAAGTATTAA-AAATGAGCGAAAGCTTGATTTAGTTATTATTAAA
GCTGGTTGGTTAATTTCGTGCCAGCCACCGCGGTTATACGAAAAACCAGAAACAACAGCC
CACGGCGTAAAGAGTGATAAAAGACCCTATTTACTTAAAGAAAAACTACAGCAGAGTTGT
AAAACACTACTGACTGCAAGAACCACAACA-AAAAC-AAGCCTTTAAACCACTTAATCTC
ACGAAAGCTAAGAAACAAACTGGGATTAGATACCCCACTATGCTTAGCCGTAAACAAAAA
CAGTACAGATACAACACTGTTCGCCAGAGAACTACAAGCA-AAAACTCAAAACTCTAAGG
ACTTGGCGGTGTCCCACATCAACCTAGAGGAGCCTGTCCTATAATCGATACCCCCCGATC
CACCCAACCCTCCCTAGAAACTCAGCCTATATACCGCCGTCGCCAGCCTACCCTATGAAG
GGGTTAAAGTAAGCAAAATAGCCACAGGCTAGAACGTCAGGTCAAGGTGTAGCACATGGA
AGGGAAGAGGAAAC-TTT-AAACGGCCGCGGTATCCTAACCGTGCAAAGGTAGCGTAATC
ACTTGTCTTTTAAATAAAGACTAGTATGAAAGGCCAAATGAGAACGGACCTGTCTCCTAT
AGTCGACCAGTTAAACTGATCTTCAAGTACAAAAGCTTGAATAAACACATAAGACGAGAA
GACCCTGTGGAGCTTAAAACTAACACTATAATAAACCAC-AAATAGCATAGGTTTTAAGT
TGGGGCGACTTCGGAACAAAATAAAACTTCCGAGCACAGAGCCA-AACCGCTCTCACTTA
GACAAACATGTCAAAGAA-GACACCCGACCCAGTCTTACTGAATAACGAACCAAGTTACC
CCAGGGATAACAGCGCCATCTTCTTCAAGAGGCCATATCGACAAGAAGGTTTACGACCTC
GATGTTGGATCAGGACACCCAAACGGTGCAACAGCTGTTAAAGGTTCGTTTGTTCAACGA
TCAACAGTCCTACGTGATCTGAGTTC
>East_Gippsland_2
CCCAATAACACTAACTATAATATTAACTAGCCTAGCTACTGGAACAATCATTACTATATC
TAGCACCCATTGACTTATAGCCTGAGTGGGCTTAGAACTAAACACCCTGTCTATTATTCC
CATTATTACTAAACATCACCACCCACGCTCCACAGAAGCCACAACCAAATACTTCCTAAC
TCAAGCCGCAGCCTCCGCCATACTCTTATTTGCAAGCACAATAAACGCATGACACACCGG
AACCTGAGACATCTCTCAACTAACAAACCAACCAGCCTGTGTAATATTCACAATAGCCTT
AGCCATAAAACTAGGCCTTGCCCCCCTCCACTTCTGATTACCTGAAGTATTACAGGGCAC
ATCACTTAGCACAGCTCTAATCATCACAACATGACAAAAACTTGCCCCAATAGCCCTGAT
ATTTTTAACACACAGCTCACTTAACCTAACAATCCTAATGATTCTAGGACTTCTATCAGC
CCTAACTGGCGGATGGGGCGGCCTAAACCAGACACAAACACGAAAAATCATAGCATTTTC
ATCAATCGCCAAAACTTGGTGGGTACGGAATTATCCGTGTCACCCCTCTACTCAACCCAA
TTTCAACAAAACTTTATTATCCATTCATCATACTAGCCATTTGAGGCATCATTATAACAA
GTTCTATTTGCCTACGACAAACAGACCTAAAATCACTAATTGCCTATTCATCCGTTAGCC
ATATAGGACTTGTTATTGCCGCTACCCTCATTCAAACCCCATGAAGCTTGGCCGGCTCAA
TAGCACTGATGATTGCTCACGGCCTTACATCCTCAGTACTATTCTGCCTAGCAAACACTA
ACTATGAACGAACACACAGTCGGACCATGCTCCTCACACGAGGACTACAACTCATCCTAC
CCCTAATAACAACATGATGACTCCTAGCTAACCTAATAAATATAGCCCTACCACCAACAA
TTAACCTAACAGGCGAACTTTTAATTATTACATCCCTATTTAACTGATCCAACACCACAA
TCATTATAACCGGAATAGGAACCCTTCTAACAGCAGCCTACTCCCTATACATATTTTTAA
CCACCCAACGAAACAAACTATCAACAAACACTATTAGCATCTCCCCAGCTCAAACACGAG
AACATATCCTTATAACACTTCACATCCTCCCCTTACTCCTCCTACTAACAAAACCAGAGC
TAGTTATAGGCCCCTTCACATTTGGTCCTAAACTTGCCGTTGTTTTTTATAAAAATTACA
CATGCAAGCCTCTACAAACCAGTGAGAATGCCCACAAATTCC-TAAACAGAAAGCAGGAG
CAGGCATCAGGAACACCAACCA-GTTAGCCTACAACGCCTTGCTACACCACACCCACAAG
GGCCCTCAGCAGTGAAAAGTATTAA-AAATAAGCGAAAGCTTGATTTAGTTATTATTAAA
CCTGGTTGGTTAATTTCGTGCCAGCCACCGCGGTTATACGAAAAACCAGAAACAACAGCC
CACGGCGTAAAGAGTGATAAAAGATCCTGTTAACTTAAAGAAAAACTACAGCAGAGTTGT
AAAACACTACTGACTGCAAGAACCACAACA-AAAAC-AAGCCTTTAAACCTCTTAACCTC
ACGAAAGCTAGGAAACAAACTGGGATTAGATACCCCACTATGCTTAGCCGTAAACAAAAA
CAGTACAAACACAACACTGTTCGCCAGAGAACTACAAGCA-AAAACTCAAAACTCTAAGG
ACTTGGCGGTGTCCCATATCAACCTAGAGGAGCCTGTCCTATAATCGATATTCCCCGATC
CACCCAACCCCCCCTCGAAACTCAGCCTATATACCGCCGTCGCCAGCCTACCCCATGAGG
GGATTAAAGTAAGCAAAACAGCCACAGGCTAGAACGTCAGGTCAAGGTGTAGCACATGGG
AGGGAAGAGGAAAC-TTTTAAACGGCCGCGGTATTCTAACCGTGCAAAGGTAGCGTAATC
ACTTGTCTTTTAAATAAAGACTAGTATGAAAGGCCAAATGAGAACGGACCTGTCTCCTAT
AGTTGACCAGTTAAACTGATCTTCAAGTACAAAAGCTTGAATAAACACATAAGACGAGAA
GACCCTGTGGAGCTTAAAACCAACACTATAGT-AACCAC-GAATAGCATAGGTTTTAAGT
TGGGGCGACTTCGGAACAAAATAAAACTTCCGAGCACAGAGCCA--ACCACTCTCACTTA
GACAAACATGTCAAAGAAAAACACCCGACCCAGTCTTACTGAACAACGAACCAAGTTACC
CCAGGGATAACAGCGCCATCTTCTTCAAGAGACCATATCGACAAGAAGGTTTACGACCTC
GATGTTGGATCAGGACACCCAAACGGTGCAACAGCTGTTAAAGGTTCGTTTGTTCAACGA
TCAACAGTCCTACGTGATCTGAGTTC
>LDA193
CCCAATAACACTAACTATAATATTAACTAGCCTAGCTACTGGAACAATCATTACTATATC
TAGCACCCATTGACTTATAGCCTGAGTGGGCTTAGAACTAAACACCCTGTCTATTATTCC
CATTATTACTAAACATCACCACCCACGCTCCACAGAAGCCACAACCAAATACTTCCTAAC
TCAAGCCGCAGCCTCCGCCATACTCTTATTTGCAAGCACAATAAACGCATGACACACCGG
AACCTGAGACATCTCTCAACTAACAAACCAACCAGCCTGTGTAATATTCACAATAGCCTT
AGCCATAAAACTAGGCCTTGCCCCCCTCCACTTCTGATTACCTGAAGTATTACAGGGCAC
ATCACTTAGCACAGCTCTAATCATCACAACATGACAAAAACTTGCCCCAATAGCCCTGAT
ATTTTTAACACACAGCTCACTTAACCTAACAATCCTAATGATTCTAGGACTTCTATCAGC
CCTAACTGGCGGATGGGGCGGCCTAAACCAGACACAAACACGAAAAATCATAGCATTTTC
ATCAATCGCCAAAACTTGGTGGGTACGGAATTATCCGTGTCACCCCTCTACTCAACCCAA
TTTCAACAAAACTTTATTACCCATTCATCATACTAGCCATTTGAGGCATCATTATAACAA
GTTCTATTTGCCTACGACAAACAGACCTAAAATCACTAATTGCCTATTCATCCGTTAGCC
ATATAGGACTTGTTATTGCCGCTACCCTCATTCAAACCCCATGAAGCTTGGCCGGCTCAA
TAGCACTGATGATTGCTCACGGCCTTACATCCTCAGTACTATTCTGCCTAGCAAACACTA
ACTATGAACGAACACACAGTCGGACCATGCTCCTCACACGAGGACTACAACTCATCCTAC
CCCTAATAACAACATGATGACTCCTAGCTAACCTAATAAATATAGCCCTACCACCAACAA
TTAACCTAACAGGCGAACTTTTAATTATTACATCCCTATTTAACTGATCCAACACCACAA
TCATTATAACCGGAATAGGAACCCTTCTAACAGCAGCCTACTCCCTATACATATTTTTAA
CCACCCAACGAAACAAACTATCAACAAACACTATTAACATCTCCCCAGCTCAAACACGAG
AACATATCCTTATAACACTTCACATCCTCCCCTTACTCCTCCTACTAACAAAACCAGAGC
TAGTTATAGGCCCCTTCACATTTGGTCCTAAACTTGCCGTTGTTTTTTATAAAAATTACA
CATGCAAGCCTCTACAAACCAGTGAGAATGCCCACAAATTCC-TAAACAGAAAGCAGGAG
CAGGCATCAGGAACACCAACCA-GTTAGCCTACAACGCCTTGCTACGCCACACCCACAAG
GGCCCTCAGCAGTGAAAAGTATTAA-AAATAAGCGAAAGCTTGATTTAGTTATTATTAAA
CCTGGTTGGTTAATTTCGTGCCAGCCACCGCGGTTATACGAAAAACCAGAAACAACAGCC
CACGGCGTAAAGAGTGATAAAAGATCCTGTTAACTTAAAGAAAAACTACAGCAGAGTTGT
AAAACACTACTGACTGCAAGAACCACAACA-AAAAC-AAGCCTTTAAACCTCTTAACCTC
ACGAAAGCTAAGAAACAAACTGGGATTAGATACCCCACTATGCTTAGCCGTAAACAAAAA
CAGTACAAACACAACACTGTTCGCCAGAGAACTACAAGCA-AAAACTCAAAACTCTAAGG
ACTTGGCGGTGTCCCATATCAACCTAGAGGAGCCTGTCCTATAATCGATATTCCCCGATC
CACCCAACCCCCCCTCGAAACTCAGCCTATATACCGCCGTCGCCAGCCTACCCCATGAGG
GGATTAAAGTAAGCAAAACAGCCACAGGCTAGAACGTCAGGTCAAGGTGTAGCACATGGG
AGGGAAGAGGAAAC-TTTTAAACGGCCGCGGTATTCTAACCGTGCAAAGGTAGCGTAATC
ACTTGTCTTTTAAATAAAGACTAGTATGAAAGGCCAAATGAGAACGGACCTGTCTCCTAT
AGTTGACCAGTTAAACTGATCTTCAAGTACAAAAGCTTGAATAAACACATAAGACGAGAA
GACCCTGTGGAGCTTAAAACCAACACTATAGT-AACCAC-GAATAGCATAGGTTTTAAGT
TGGGGCGACTTCGGAACAAAATAAAACTTCCGAGCACAGAGCCA--ACCACTCTCACTTA
GACAAACATGTCAAAGAAAAACACCCGACCCAGTCTTACTGAACAACGAACCAAGTTACC
CCAGGGATAACAGCGCCATCTTCTTCAAGAGACCATATCGACAAGAAGGTTTACGACCTC
GATGTTGGATCAGGACACCCAAACGGTGCAACAGCTGTTAAAGGTTCGTTTGTTCAACGA
TCAACAGTCCTACGTGATCTGAGTTC
>LDA194
CCCAATAACACTAACTATAATATTAACTAGCCTAGCTACTGGAACAATCATTACTATATC
TAGCACCCATTGACTTATAGCCTGAGTGGGCTTAGAACTAAACACCCTGTCTATTATTCC
CATTATTACTAAACATCACCACCCACGCTCCACAGAAGCCACAACCAAATACTTCCTAAC
TCAAGCCGCAGCCTCCGCCATACTCTTATTTGCAAGCACAATAAACGCATGACACACCGG
AACCTGAGACATCTCTCAACTAACAAACCAACCAGCCTGTGTAATATTCACAATAGCCTT
AGCCATAAAACTAGGCCTTGCCCCCCTCCACTTCTGATTACCTGAAGTATTACAGGGCAC
ATCACTTAGCACAGCTCTAATCATCACAACATGACAAAAACTTCCCCCAATAGCCCTGAT
ATTTTTAACACACAGCTCACTTAACCTAACAATCCTAATGATTCTAGGACTTCTATCAGC
CCTAACTGGCGGATGGGGCGGCCTAAACCAGACACAAACACGAAAAATCATAGCATTTTC
ATCAATCGCCAAAACTTGGTGGGTACGGAATTATCCGTGTCACCCCTCTACTCAACCCAA
TTTCAACAAAACTTTATTATCCATTCATCATACTAGCCATTTGAGGCATCATTATAACAA
GTTCTATTTGCCTACGACAAACAGACCTAAAATCACTAATTGCCTATTCATCCGTTAGCC
ATATAGGACTTGTTATTGCCGCTACCCTCATTCAAACCCCATGAAGCTTGGCCGGCTCAA
TAGCACTGATGATTGCTCACGGCCTTACATCCTCAGTACTATTCTGCCTAGCAAACACTA
ACTATGAACGAACACACAGTCGGACCATGCTCCTCACACGAGGACTACAACTCATCCTAC
CCCTAATAACAACATGATGACTCCTAGCTAACCTAATAAATATAGCCCTACCACCAACAA
TTAACCTAACAGGCGAACTTTTAATTATTACATCCCTATTTAACTGATCCAACACCACAA
TCATTATAACCGGAATAGGAACCCTTCTAACAGCAGCCTACTCCCTATACATATTTTTAA
CCACCCAACGAAACAAACTATCAACAAACACTATTAACATCTCCCCAGCTCAAACACGAG
AACATATCCTTATAACACTTCACATCCTCCCCTTACTCCTCCTACTAACAAAACCAGAGC
TAGTTATAGGCCCCTTCACATTTGGTCCTAAACTTGCCGTTGTTTTTTATAAAAATTACA
CATGCAAGCCTCTACAAACCAGTGAGAATGCCCACAAATTCC-TAAACAGAAAGCAGGAG
CAGGCATCAGGAACACCAACCA-GTTAGCCTACAACGCCTTGCTACGCCACACCCACAAG
GGCCCTCAGCAGTGAAAAGTATTAA-AAATAAGCGAAAGCTTGATTTAGTTATTATTAAA
CCTGGTTGGTTAATTTCGTGCCAGCCACCGCGGTTATACGAAAAACCAGAAACAACAGCC
CACGGCGTAAAGAGTGATAAAAGATCCTGTTAACTTAAAGAAAAACTACAGCAGAGTTGT
AAAACACTACTGACTGCAAGAACCACAACA-AAAAC-AAGCCTTTAAACCTCTTAACCTC
ACGAAAGCTAAGAAACAAACTGGGATTAGATACCCCACTATGCTTAGCCGTAAACAAAAA
CAGTACAAACACAACACTGTTCGCCAGAGAACTACAAGCA-AAAACTCAAAACTCTAAGG
ACTTGGCGGTGTCCCATATCAACCTAGAGGAGCCTGTCCTATAATCGATATTCCCCGATC
CACCCAACCCCCCCTCGAAACTCAGCCTATATACCGCCGTCGCCAGCCTACCCCATGAGG
GGATTAAAGTAAGCAAAACAGCCACAGGCTAGAACGTCAGGTCAAGGTGTAGCACATGGG
AGGGAAGAGGAAAC-TTTTAAACGGCCGCGGTATTCTAACCGTGCAAAGGTAGCGTAATC
ACTTGTCTTTTAAATAAAGACTAGTATGAAAGGCCAAATGAGAACGGACCTGTCTCCTAT
AGTTGACCAGTTAAACTGATCTTCAAGTACAAAAGCTTGAATAAACACATAAGACGAGAA
GACCCTGTGGAGCTTAAAACCAACACTATAGT-AACCAC-GAATAGCATAGGTTTTAAGT
TGGGGCGACTTCGGAACAAAATAAAACTTCCGAGCACAGAGCCA--ACCACTCTCACTTA
GACAAACATGTCAAAGAAAAACACCCGACCCAGTCTTACTGAACAACGAACCAAGTTACC
CCAGGGATAACAGCGCCATCTTCTTCAAGAGACCATATCGACAAGAAGGTTTACGACCTC
GATGTTGGATCAGGACACCCAAACGGTGCAACAGCTGTTAAAGGTTCGTTTGTTCAACGA
TCAACAGTCCTACGTGATCTGAGTTC
>LDA195
CCCAATAACACTAACTATAATATTAACTAGCCTAGCTACTGGAACAATCATTACTATATC
TAGCACCCATTGACTTATAGCCTGAGTGGGCTTAGAACTAAACACCCTGTCTATTATTCC
CATTATTACTAAACATCACCACCCACGCTCCACAGAAGCCACAACCAAATACTTCCTAAC
TCAAGCCGCAGCCTCCGCCATACTCTTATTTGCAAGCACAATAAACGCATGACACACCGG
AACCTGAGACATCTCTCAACTAACAAACCAACCAGCCTGTGTAATATTCACAATAGCCTT
AGCCATAAAACTAGGCCTTGCCCCCCTCCACTTCTGATTACCTGAAGTATTACAGGGCAC
ATCACTTAGCACAGCTCTAATCATCACAACATGACAAAAACTTGCCCCAATAGCCCTGAT
ATTTTTAACACACAGCTCACTTAACCTAACAATCCTAATGATTCTAGGACTTCTATCAGC
CCTAACTGGCGGATGGGGCGGCCTAAACCAGACACAAACACGAAAAATCATAGCATTTTC
ATCAATCGCCAAAACTTGGTGGGTACGGAATTATCCGTGTCACCCCTCTACTCAACCCAA
TTTCAACAAAACTTTATTATCCATTCATCATACTAGCCATTTGAGGCATCATTATAACAA
GTTCTATTTGCCTACGACAAACAGACCTAAAATCACTAATTGCCTATTCATCCGTTAGCC
ATATAGGACTTGTTATTGCCGCTACCCTCATTCAAACCCCATGAAGCTTGGCCGGCTCAA
TAGCACTGATGATTGCTCACGGCCTTACATCCTCAGTACTATTCTGCCTAGCAAACACTA
ACTATGAACGAACACACAGTCGGACCATGCTCCTCACACGAGGACTACAACTCATCCTAC
CCCTAATAACAACATGATGACTCCTAGCTAACCTAATAAATATAGCCCTACCACCAACAA
TTAACCTAACAGGCGAACTTTTAATTATTACATCCCTATTTAACTGATCCAACACCACAA
TCATTATAACCGGAATAGGAACCCTTCTAACAGCAACCTACTCCCTATACATATTTTTAA
CCACCCAACGAAACAAACTATCAACAAACACTATTAACATCTCCCCAGCTCAAACACGAG
AACATATCCTTATAACACTTCACATCCTCCCCTTACTCCTCCTACTAACAAAACCAGAGC
TAGTTATAGGCCCCTTCACATTTGGTCCTAAACTTGCCGTTGTTTTTTATAAAAATTACA
CATGCAAGCCTCTACAAACCAGTGAGAATGCCCACAAATTCC-TAAACAGAAAGCAGGAG
CAGGCATCAGGAACACCAACCA-GTTAGCCTACAACGCCTTGCTACGCCACACCCACAAG
GGCCCTCAGCAGTGAAAAGTATTAA-AAATAAGCGAAAGCTTGATTTAGTTATTATTAAA
CCTGGTTGGTTAATTTCGTGCCAGCCACCGCGGTTATACGAAAAACCAGAAACAACAGCC
CACGGCGTAAAGAGTGATAAAAGATCCTGTTAACTTAAAGAAAAACTACAGCAGAGTTGT
AAAACACTACTGACTGCAAGAACCACAACA-AAAAC-AAGCCTTTAAACCTCTTAACCTC
ACGAAAGCTAAGAAACAAACTGGGATTAGATACCCCACTATGCTTAGCCGTAAACAAAAA
CAGTACAAACACAACACTGTTCGCCAGAGAACTACAAGCA-AAAACTCAAAACTCTAAGG
ACTTGGCGGTGTCCCATATCAACCTAGAGGAGCCTGTCCTATAATCGATATTCCCCGATC
CACCCAACCCCCCCTCGAAACTCAGCCTATATACCGCCGTCGCCAGCCTACCCCATGAGG
GGATTAAAGTAAGCAAAACAGCCACAGGCTAGAACGTCAGGTCAAGGTGTAGCACATGGG
AGGGAAGAGGAAAC-TTTTAAACGGCCGCGGTATTCTAACCGTGCAAAGGTAGCGTAATC
ACTTGTCTTTTAAATAAAGACTAGTATGAAAGGCCAAATGAGAACGGACCTGTCTCCTAT
AGTTGACCAGTTAAACTGATCTTCAAGTACAAAAGCTTGAATAAACACATAAGACGAGAA
GACCCTGTGGAGCTTAAAACCAACACTATAGT-AACCAC-GAATAGCATAGGTTTTAAGT
TGGGGCGACTTCGGAACAAAATAAAACTTCCGAGCACAGAGCCA--ACCACTCTCACTTA
GACAAACATGTCAAAGAAAAACACCCGACCCAGTCTTACTGAACAACGAACCAAGTTACC
CCAGGGATAACAGCGCCATCTTCTTCAAGAGACCATATCGACAAGAAGGTTTACGACCTC
GATGTTGGATCAGGACACCCAAACGGTGCAACAGCTGTTAAAGGTTCGTTTGTTCAACGA
TCAACAGTCCTACGTGATCTGAGTTC
>Tas_Vic
CCCAATAACACTAACTATAATATTAACTAGCCTAGCTACTGGAACAATCATTACTATATC
TAGCACCCATTGACTTATAGCCTGAGTGGGCTTAGAACTAAACACCCTATCTATTATTCC
CATTATTACTAAACATCACCACCCACGCTCCACAGAAGCCACAACCAAATACTTCCTAAC
TCAAGCCGCAGCCTCCACCATACTCTTATTTGCAAGCACAATAAACGCATGACACACCGG
AACCTGAGACATCTCTCAACTAACAAACCAGCCAGCCTGTGTAATATTCACAATAGCCTT
AGCCATAAAACTAGGCCTCGCCCCCCTCCACTTCTGATTACCTGAAGTATTACAGGGCAC
ATCACTTAGCACAGCTCTAATCATCACAACATGACAAAAACTTGCCCCAATAGCCCTGAT
ATTTTTAACACACAGCTCACTTAACCTAACAATCCTAATGATTCTAGGACTTCTATCAGC
CCTAACTGGCGGATGGGGCGGCCTAAACCAGACACAAACACGAAAAATCATAGCATTTTC
ATCAATCGCCAAAACTTGGTGGGTACGGAATTATCCGTGTCACCCCTCTACTCAACCCAA
TTTCAACAAAACTTTATTATCCATTCATCATACTAGCCATTTGAGGCATCATTATAACAA
GTTCTATTTGCCTACGACAAACAGACCTAAAATCACTAATTGCCTATTCATCCGTTAGCC
ATATAGGACTTGTTATTGCCGCTACCCTCATTCAAACCCCATGAAGCTTGGCCGGCTCAA
TAGCACTGATGATTGCTCACGGCCTTACATCCTCAGTACTATTCTGCCTAGCAAACACTA
ACTATGAACGAACACACAGTCGGACCATGCTCCTCACACGAGGACTACAACTCATCCTAC
CCCTAATAACAACATGATGACTCCTAGCTAACCTAATAAATATAGCCTTACCACCAACAA
TTAACCTAACAGGCGAACTTTTAATTATTACATCCCTATTTAACTGATCCAACACCACAA
TCATTATAACCGGAATAGGAACCCTTCTAACAGCAGCCTACTCCCTATACATATTTTTAA
CCACCCAACGAAACAAACTATCAACAAACACTATTAACATCTCCCCAGCTCAAACACGAG
AACATATCCTTATAACACTTCACATCCTCCCCTTACTCCTCCTACTAACAAAACCAGAGC
TAGTTATAGGCCCCTTCACATTTGGTCCTAAACTTGCCGTTGTTTTTTATAAAAATTACA
CATGCAAGCCTCTACAAACCAGTGAGAATGCCCACAAATTCC-TAAACAGAAAGCAGGAG
CAGGCATCAGGAACACCAACCA-GTTAGCCTACAACGCCTTGCTACGCCACACCCACAAG
GGCCCTCAGCAGTGAAAAGTATTAA-AAATAAGCGAAAGCTTGATTTAGTTATTATTAAA
CCTGGTTGGTTAATTTCGTGCCAGCCACCGCGGTTATACGAAAAACCAGAAACAACAGCC
CACGGCGTAAAGAGTGATAAAAGATCCTGTTAACTTAAAGAAAAACTACAGCAGAGTTGT
AAAACACTACTGACTGCAAGAACCACAACA-AAAAC-AAGCCTTTAAACCTCTTAACCTC
ACGAAAGCTAAGAAACAAACTGGGATTAGATACCCCACTATGCTTAGCCCTAAACAAAAA
CAGTACAAACACAACACTGTTCGCCAGAGAACTACAAGCA-AAAACTCAAAACTCTAAGG
ACTTGGCGGTGTCCCATATCAACCTAGAGGAGCCTGTCCTATAATCGATATTCCCCGATC
CACCCAACCCCCCCTCGAAACTCAGCCTATATACCGCCGTCGCCAGCCTACCCCATGAGG
GGATTAAAGTAAGCAAAACAGCCACAGGCTAGAACGTCAGGTCAAGGTGTAGCACATGGG
AGGGAAGAGGAAAC-TTTTAAACGGCCGCGGTATTCTAACCGTGCAAAGGTAGCGTAATC
ACTTGTCTTTTAAATAAAGACTAGTATGAAAGGCCAAATGAGAACGGACCTGTCTCCTAT
AGTTGACCAGTTAAACTGATCTTCAAGTACAAAAGCTTGAATAAACACATAAGACGAGAA
GACCCTGTGGAGCTTAAAACCAACACTATAGT-AACCAC-GAATAGCATAGGTTTTAAGT
TGGGGCGACTTCGGAACAAAATAAAACTTCCGAGCACAGAGCCA--ACCACTCTCACTTA
GACAAACATGTCAAAGAAAAACACCCGACCCAGTCTTACTGAACAACGAACCAAGTTACC
CCAGGGATAACAGCGCCATCTTCTTCAAGAGACCATATCGACAAGAAGGTTTACGACCTC
GATGTTGGATCAGGACACCCAAACGGTGCAACAGCTGTTAAAGGTTCGTTTGTTCAACGA
TCAACAGTCCTACGTGATCTGAGTTC
>LDA200
CCCAATAACACTAACTATAATATTAACTAGCCTAGCTACTGGAACAATCATTACTATATC
TAGCACCCATTGACTTATAGCCTGAGTGGGCTTAGAACTAAACACCCTATCTATTATTCC
CATTATTACTAAACATCACCACCCACGCTCCACAGAAGCCACAACCAAATACTTCCTAAC
TCAAGCCGCAGCCTCCACCATACTCTTATTTGCAAGCACAATAAACGCATGACACACCGG
AACCTGAGACATCTCTCAACTAACAAACCAGCCAGCCTGTGTAATATTCACAATAGCCTT
AGCCATAAAACTAGGCCTCGCCCCCCTCCACTTCTGATTACCTGAAGTATTACAGGGCAC
ATCACTTAGCACAGCTCTAATCATCACAACATGACAAAAACTTGCCCCAATAGCCCTGAT
ATTTTTAACACACAGCTCACTTAACCTAACAATCCTAATGATTCTAGGACTTCTATCAGC
CCTAACTGGCGGATGGGGCGGCCTAAACCAGACACAAACACGAAAAATCATAGCATTTTC
ATCAATCGCCAAAACTTGGTGGGTACGGAATTATCCGTGTCACCCCTCTACTCAACCCAA
TTTCAACAAAACTTTATTATCCGTTCATCATACTAGCCATTTGAGGCATCATTATAACAA
GTTCTATTTGCCTACGACAAACAGACCTAAAATCACTAATTGCCTATTCATCCGTTAGCC
ATATAGGACTTGTTATTGCCGCTACCCTCATTCAAACCCCATGAAGCTTGGCCGGCTCAA
TAGCACTGATGATTGCTCACGGCCTTACATCCTCAGTACTATTCTGCCTAGCAAACACTA
ACTATGAACGAACACACAGTCGGACCATGCTCCTCACACGAGGACTACAACTCATCCTAC
CCCTAATAACAACATGATGACTCCTAGCTAACCTAATAAATATAGCCTTACCACCAACAA
TTAACCTAACAGGCGAACTTTTAATTATTACATCCCTATTTAACTGATCCAACACCACAA
TCATTATAACCGGAATAGGAACCCTTCTAACAGCAGCCTACTCCCTATACATATTTTTAA
CCACCCAACGAAACAAACTATCAACAAACACTATTAACATCTCCCCAGCTCAAACACGAG
AACATATCCTTATAACACTTCACATCCTCCCCTTACTCCTCCTACTAACAAAACCAGAGC
TAGTTATAGGCCCCTTCACATTTGGTCCTAAACTTGCCGTTGTTTTTTATAAAAATTACA
CATGCAAGCCTCTACAAACCAGTGAGAATGCCCACAAATTCC-TAAACAGAAAGCAGGAG
CAGGCATCAGGAACACCAACCA-GTTAGCCTACAACGCCTTGCTACGCCACACCCACAAG
GGCCCTCAGCAGTGAAAAGTATTAA-AAATAAGCGAAAGCTTGATTTAGTTATTATTAAA
CCTGGTTGGTTAATTTCGTGCCAGCCACCGCGGTTATACGAAAAACCAGAAACAACAGCC
CACGGCGTAAAGAGTGATAAAAGATCCTGTTAACTTAAAGAAAAACTACAGCAGAGTTGT
AAAACACTACTGACTGCAAGAACCACAACA-AAAAC-AAGCCTTTAAACCTCTTAACCTC
ACGAAAGCTAAGAAACAAACTGGGATTAGATACCCCACTATGCTTAGCCCTAAACAAAAA
CAGTACAAACACAACACTGTTCGCCAGAGAACTACAAGCA-AAAACTCAAAACTCTAAGG
ACTTGGCGGTGTCCCATATCAACCTAGAGGAGCCTGTCCTATAATCGATATTCCCCGATC
CACCCAACCCCCCCTCGAAACTCAGCCTATATACCGCCGTCGCCAGCCTACCCCATGAGG
GGATTAAAGTAAGCAAAACAGCCACAGGCTAGAACGTCAGGTCAAGGTGTAGCACATGGG
AGGGAAGAGGAAAC-TTTTAAACGGCCGCGGTATTCTAACCGTGCAAAGGTAGCGTAATC
ACTTGTCTTTTAAATAAAGACTAGTATGAAAGGCCAAATGAGAACGGACCTGTCTCCTAT
AGTTGACCAGTTAAACTGATCTTCAAGTACAAAAGCTTGAATAAACACATAAGACGAGAA
GACCCTGTGGAGCTTAAAACCAACACTATAGT-AACCAC-GAATAGCATAGGTTTTAAGT
TGGGGCGACTTCGGAACAAAATAAAACTTCCGAGCACAGAGCCA--ACCACTCTCACTTA
GACAAACATGTCAAAGAAAAACACCCGACCCAGTCTTACTGAACAACGAACCAAGTTACC
CCAGGGATAACAGCGCCATCTTCTTCAAGAGACCATATCGACAAGAAGGTTTACGACCTC
GATGTTGGATCAGGACACCCAAACGGTGCAACAGCTGTTAAAGGTTCGTTTGTTCAACGA
TCAACAGTCCTACGTGATCTGAGTTC
>LDA201
CCCAATAACACTAACTATAATATTAACTAGCCTAGCTACTGGAACAATCATTACTATATC
TAGCACCCATTGACTTATAGCCTGAGTGGGCTTAGAACTAAACACCCTATCTATTATTCC
CATTATTACTAAACATCACCACCCACGCTCCACAGAAGCCACAACCAAATACTTCCTAAC
TCAAGCCGCAGCCTCCACCATACTCTTATTTGCAAGCACAATAAACGCATGACACACCGG
AACCTGAGACATCTCTCAACTAACAAACCAGCCAGCCTGTGTAATATTCACAATAGCCTT
AGCCATAAAACTAGGCCTCGCCCCCCTCCACTTCTGATTACCTGAAGTATTACAGGGCAC
ATCACTTAGCACAGCTCTAATCATCACAACATGACAAAAACTTGCCCCAATAGCCCTGAT
ATTTTTAACACACAGCTCACTTAACCTAACAATCCTAATGATTCTAGGACTTCTATCAGC
CCTAACTGGCGGATGGGGCGGCCTAAACCAGACACAAACACGAAAAATCATAGCATTTTC
ATCAATCGCCAAAACTTGGTGGGTACGGAATTATCCGTGTCACCCCTCTACTCAACCCAA
TTTCAACAAAACTTTATTACCCATTCATCATACTAGCCATTTGAGGCATCATTATAACAA
GTTCTATTTGCCTACGACAAACAGACCTAAAATCACTAATTGCCTATTCATCCGTTAGCC
ATATAGGACTTGTTATTGCCGCTACCCTCATTCAAACCCCATGAAGCTTGGCCGGCTCAA
TAGCACTGATGATTGCTCACGGCCTTACATCCTCAGTACTATTCTGCCTAGCAAACACTA
ACTATGAACGAACACACAGTCGGACCATGCTCCTCACACGAGGACTACAACTCATCCTAC
CCCTAATAACAACATGATGACTCCTAGCTAACCTAATAAATATAGCCTTACCACCAACAA
TTAACCTAACAGGCGAACTTTTAATTATTACATCCCTATTTAACTGATCCAACACCACAA
TCATTATAACCGGAATAGGAACCCTTCTAACAGCAGCCTACTCCCTATACATATTTTTAA
CCACCCAACGAAACAAACTATCAACAAACACTATTAACATCTCCCCAGCTCAAACACGAG
AACATATCCTTATAACACTTCACATCCTCCCCTTACTCCTCCTACTAACAAAACCAGAGC
TAGTTATAGGCCCCTTCACATTTGGTCCTAAACTTGCCGTTGTTTTTTATAAAAATTACA
CATGCAAGCCTCTACAAACCAGTGAGAATGCCCACAAATTCC-TAAACAGAAAGCAGGAG
CAGGCATCAGGAACACCAACCA-GTTAGCCTACAACGCCTTGCTACGCCACACCCACAAG
GGCCCTCAGCAGTGAAAAGTATTAA-AAATAAGCGAAAGCTTGATTTAGTTATTATTAAA
CCTGGTTGGTTAATTTCGTGCCAGCCACCGCGGTTATACGAAAAACCAGAAACAACAGCC
CACGGCGTAAAGAGTGATAAAAGATCCTGTTAACTTAAAGAAAAACTACAGCAGAGTTGT
AAAACACTACTGACTGCAAGAACCACAACA-AAAAC-AAGCCTTTAAACCTCTTAACCTC
ACGAAAGCTAAGAAACAAACTGGGATTAGATACCCCACTATGCTTAGCCCTAAACAAAAA
CAGTACAAACACAACACTGTTCGCCAGAGAACTACAAGCA-AAAACTCAAAACTCTAAGG
ACTTGGCGGTGTCCCATATCAACCTAGAGGAGCCTGTCCTATAATCGATATTCCCCGATC
CACCCAACCCCCCCTCGAAACTCAGCCTATATACCGCCGTCGCCAGCCTACCCCATGAGG
GGATTAAAGTAAGCAAAACAGCCACAGGCTAGAACGTCAGGTCAAGGTGTAGCACATGGG
AGGGAAGAGGAAAC-TTTTAAACGGCCGCGGTATTCTAACCGTGCAAAGGTAGCGTAATC
ACTTGTCTTTTAAATAAAGACTAGTATGAAAGGCCAAATGAGAACGGACCTGTCTCCTAT
AGTTGACCAGTTAAACTGATCTTCAAGTACAAAAGCTTGAATAAACACATAAGACGAGAA
GACCCTGTGGAGCTTAAAACCAACACTATAGT-AACCAC-GAATAGCATAGGTTTTAAGT
TGGGGCGACTTCGGAACAAAATAAAACTTCCGAGCACAGAGCCA--ACCACTCTCACTTA
GACAAACATGTCAAAGAAAAACACCCGACCCAGTCTTACTGAACAACGAACCAAGTTACC
CCAGGGATAACAGCGCCATCTTCTTCAAGAGACCATATCGACAAGAAGGTTTACGACCTC
GATGTTGGATCAGGACACCCAAACGGTGCAACAGCTGTTAAAGGTTCGTTTGTTCAACGA
TCAACAGTCCTACGTGATCTGAGTTC
>Tas_1
CCCAATAACACTAACTATAATATTAACTAGCCTAGCTACTGGAACAATCATTACTATATC
TAGCACCCATTGACTTATAGCCTGAGTGGGCTTAGAACTAAACACCCTATCTATTATTCC
CATTATTACTAAACATCACCACCCACGCTCCACAGAAGCCACAACCAAATACTTCCTAAC
TCAAGCCGCAGCCTCCACCATACTCTTATTTGCAAGCACAATAAACGCATGACACACCGG
AACCTGAGACATCTCTCAACTAACAAACCAGCCAGCCTGTGTAATATTCACAATAGCCTT
AGCCATAAAACTAGGCCTCGCCCCCCTCCACTTCTGATTACCTGAAGTATTACAGGGCAC
ATCACTTAGCACAGCTCTAATCATCACAACATGACAAAAACTTGCCCCAATAGCCCTGAT
ATTTTTAACACACAGCTCACTTAACCTAACAATCCTAATGATTCTAGGACTTCTATCAGC
CCTAACTGGCGGATGGGGCGGCCTAAACCAGACACAAACACGAAAAATCATAGCATTTTC
ATCAATCGCCAAAACTTGGTGGGTACGGAATTATCCGTGTCACCCCTCTACTCAACCCAA
TTTCAACAAAACTTTATTATCCATTCATCATACTAGCCATTTGAGGCATCATTATAACAA
GTTCTATTTGCCTACGACAAACAGACCTAAAATCACTAATTGCCTATTCATCCATTAGCC
ATATAGGACTTGTTATTGCCGCTACCCTCATTCAAACCCCATGAAGCTTGGCCGGCTCAA
TAGCACTGATGATTGCTCACGGCCTTACATCCTCAGTACTATTCTGCCTAGCAAACACTA
ACTATGAACGAACACACAGTCGGACCATGCTCCTCACACGAGGACTACAACTCATCCTAC
CCCTAATAACAACATGATGACTCCTAGCTAACCTAATAAATATAGCCTTACCACCAACAA
TTAACCTAACAGGCGAACTTTTAATTATTACATCCCTATTTAACTGATCCAACACCACAA
TCATTATAACCGGAATAGGAACCCTTCTAACAGCAGCCTACTCCCTATACATATTTTTAA
CCACCCAACGAAACAAACTATCAACAAACACTATTAACATCTCCCCAGCTCAAACACGAG
AACATATCCTTATAACACTTCACATCCTCCCCTTACTCCTCCTACTAACAAAACCAGAGC
TAGTTATAGGCCCCTTCACATTTGGTCCTAAACTTGCCGTTGTTTTTTATAAAAATTACA
CATGCAAGCCTCTACAAACCAGTGAGAATGCCCACAAATTCC-TAAACAGAAAGCAGGAG
CAGGCATCAGGAACACCAACCA-GTTAGCCTACAACGCCTTGCTACGCCACACCCACAAG
GGCCCTCAGCAGTGAAAAGTATTAA-AAATAAGCGAAAGCTTGATTTAGTTATTATTAAA
CCTGGTTGGTTAATTTCGTGCCAGCCACCGCGGTTATACGAAAAACCAGAAACAACAGCC
CACGGCGTAAAGAGTGATAAAAGATCCTGTTAACTTAAAGAAAAACTACAGCAGAGTTGT
AAAACACTACTGACTGCAAGAACCACAACA-AAAAC-AAGCCTTTAAACCTCTTAACCTC
ACGAAAGCTAAGAAACAAACTGGGATTAGATACCCCACTATGCTTAGCCCTAAACAAAAA
CAGTACAAACACAACACTGTTCGCCAGAGAACTACAAGCA-AAAACTCAAAACTCTAAGG
ACTTGGCGGTGTCCCATATCAACCTAGAGGAGCCTGTCCTATAATCGATATTCCCCGATC
CACCCAACCCCCCCTCGAAACTCAGCCTATATACCGCCGTCGCCAGCCTACCCCATGAGG
GGATTAAAGTAAGCAAAACAGCCACAGGCTAGAACGTCAGGTCAAGGTGTAGCACATGGG
AGGGAAGAGGAAAC-TTTTAAACGGCCGCGGTATTCTAACCGTGCAAAGGTAGCGTAATC
ACTTGTCTTTTAAATAAAGACTAGTATGAAAGGCCAAATGAGAACGGACCTGTCTCCTAT
AGTTGACCAGTTAAACTGATCTTCAAGTACAAAAGCTTGAATAAACACATAAGACGAGAA
GACCCTGTGGAGCTTAAAACCAACACTATAGT-AACCAC-GAATAGCATAGGTTTTAAGT
TGGGGCGACTTCGGAACAAAATAAAACTTCCGAGCACAGAGCCA--ACCACTCTCACTTA
GACAAACATGTCAAAGAAAAACACCCGACCCAGTCTTACTGAACAACGAACCAAGTTACC
CCAGGGATAACAGCGCCATCTTCTTCAAGAGACCATATCGACAAGAAGGTTTACGACCTC
GATGTTGGATCAGGACACCCAAACGGTGCAACAGCTGTTAAAGGTTCGTTTGTTCAACGA
TCAACAGTCCTACGTGATCTGAGTTC
>LDA207
CCCAATAACACTAACTATAATATTAACTAGCCTAGCTACTGGAACAATCATTACTATATC
TAGCACCCATTGACTTATAGCCTGAGTGGGCTTAGAACTAAACACCCTATCTATTATTCC
CATTATTACTAAACATCACCACCCACGCTCCACAGAAGCCACAACCAAATACTTCCTAAC
TCAAGCCGCAGCCTCCACCATACTCTTATTTGCAAGCACAATAAACGCATGACACACCGG
AACCTGAGACATCTCTCAACTAACAAACCAGCCAGCCTGTGTAATATTCACAATAGCCTT
AGCCATAAAACTAGGCCTCGCCCCCCTCCACTTCTGATTACCTGAGGTATTACAGGGCAC
ATCACTTAGCACAGCTCTAATCATCACAACATGACAAAAACTTGCCCCAATAGCCCTGAT
ATTTTTAACACACAGCTCACTTAACCTAACAATCCTAATGATTCTAGGACTTCTATCAGC
CCTAACTGGCGGATGGGGCGGCCTAAACCAGACACAAACACGAAAAATCATAGCATTTTC
ATCAATCGCCAAAACTTGGTGGGTACGGAATTATCCGTGTCACCCCTCTACTCAACCCAA
TTTCAACAAAACTTTATTATCCATTCATCATACTAGCCATTTGAGGCATCATTATAACAA
GTTCTATTTGCCTACGACAAACAGACCTAAAATCACTAATTGCCTATTCATCCGTTAGCC
ATATAGGACTTGTTATTGCCGCTACCCTCATTCAAACCCCATGAAGCTTGGCCGGCTCAA
TAGCACTGATGATTGCTCACGGCCTTACATCCTCAGTACTATTCTGCCTAGCAAACACTA
ACTATGAACGAACACACAGTCGGACCATGCTCCTCACACGAGGACTACAACTCATCCTAC
CCCTAATAACAACATGATGACTCCTAGCTAACCTAATAAATATAGCCTTACCACCAACAA
TTAACCTAACAGGCGAACTTTTAATTATTACATCCCTATTTAACTGATCCAACACCACAA
TCATTATAACCGGAATAGGAACCCTTCTAACAGCAGCCTACTCCCTATACATATTTTTAA
CCACCCAACGAAACAAACTATCAACAAACACTATTAACATCTCCCCAGCTCAAACACGAG
AACATATCCTTATAACACTTCACATCCTCCCCTTACTCCTCCTACTAACAAAACCAGAGC
TAGTTATAGGCCCCTTCACATTTGGTCCTAAACTTGCCGTTGTTTTTTATAAAAATTACA
CATGCAAGCCTCTACAAACCAGTGAGAATGCCCACAAATTCC-TAAACAGAAAGCAGGAG
CAGGCATCAGGAACACCAACCA-GTTAGCCTACAACGCCTTGCTACGCCACACCCACAAG
GGCCCTCAGCAGTGAAAAGTATTAA-AAATAAGCGAAAGCTTGATTTAGTTATTATTAAA
CCTGGTTGGTTAATTTCGTGCCAGCCACCGCGGTTATACGAAAAACCAGAAACAACAGCC
CACGGCGTAAAGAGTGATAAAAGATCCTGTTAACTTAAAGAAAAACTACAGCAGAGTTGT
AAAACACTACTGACTGCAAGAACCACAACA-AAAAC-AAGCCTTTAAACCTCTTAACCTC
ACGAAAGCTAAGAAACAAACTGGGATTAGATACCCCACTATGCTTAGCCCTAAACAAAAA
CAGTACAAACACAACACTGTTCGCCAGAGAACTACAAGCA-AAAACTCAAAACTCTAAGG
ACTTGGCGGTGTCCCATATCAACCTAGAGGAGCCTGTCCTATAATCGATATTCCCCGATC
CACCCAACCCCCCCTCGAAACTCAGCCTATATACCGCCGTCGCCAGCCTACCCCATGAGG
GGATTAAAGTAAGCAAAACAGCCACAGGCTAGAACGTCAGGTCAAGGTGTAGCACATGGG
AGGGAAGAGGAAAC-TTTTAAACGGCCGCGGTATTCTAACCGTGCAAAGGTAGCGTAATC
ACTTGTCTTTTAAATAAAGACTAGTATGAAAGGCCAAATGAGAACGGACCTGTCTCCTAT
AGTTGACCAGTTAAACTGATCTTCAAGTACAAAAGCTTGAATAAACACATAAGACGAGAA
GACCCTGTGGAGCTTAAAACCAACACTATAGT-AACCAC-GAATAGCATAGGTTTTAAGT
TGGGGCGACTTCGGAACAAAATAAAACTTCCGAGCACAGAGCCA--ACCACTCTCACTTA
GACAAACATGTCAAAGAAAAACACCCGACCCAGTCTTACTGAACAACGAACCAAGTTACC
CCAGGGATAACAGCGCCATCTTCTTCAAGAGACCATATCGACAAGAAGGTTTACGACCTC
GATGTTGGATCAGGACACCCAAACGGTGCAACAGCTGTTAAAGGTTCGTTTGTTCAACGA
TCAACAGTCCTACGTGATCTGAGTTC
>LDA208
CCCAATAACACTAACTATAATATTAACTAGCCTAGCTACTGGAACAATCATTACTATATC
TAGCACCCATTGACTTATAGCCTGAGTGGGCTTAGAACTAAACACCCTATCTATTATTCC
CATTATTACTAAACATCACCACCCACGCTCCACAGAAGCCACAACCAAATACTTCCTAAC
TCAAGCCGCAGCCTCCACCATACTCTTATTTGCAAGCACAATAAACGCATGACACACCGG
AACCTGAGACATCTCTCAACTAACAAACCAGCCAGCCTGTGTAATATTCACAATAGCCTT
AGCCATAAAACTAGGCCTCGCCCCCCTCCACTTCTGATTACCTGAAGTATTACAGGGCAC
ATCACTTAGCACAGCTCTAATCATCACAACATGACAAAAACTTGCCCCAATAGCCCTGAT
ATTTTTAACACACAGCTCACTTAACCTAACAATCCTAATGATTCTAGGACTTCTATCAGC
CCTAACTGGCGGATGGGGCGGCCTAAACCAGACACAAACACGAAAAATCATAGCATTTTC
ATCAATCGCCAAAACTTGGTGGGTACGGAATTATCCGTGTCACCCCTCTACTCAACCCAA
TTTCAACAAAACTTTATTATCCATTCATCATACTAGCCATTTGAGGCATCATTATAACAA
GTTCTATTTGCCTACGACAAACAGACCTAAAATCACTAATTGCCTATTCATCCGTTAGCC
ATATAGGACTTGTTATTGCCGCTACCCTCATTCAAACCCCATGAAGCTTGGCCGGCTCAA
TAGCACTGATGATTGCTCACGGCCTTACATCCTCAGTACTGTTCTGCCTAGCAAACACTA
ACTATGAACGAACACACAGTCGGACCATGCTCCTCACACGAGGACTACAACTCATCCTAC
CCCTAATAACAACATGATGACTCCTAGCTAACCTAATAAATATAGCCTTACCACCAACAA
TTAACCTAACAGGCGAACTTTTAATTATTACATCCCTATTTAACTGATCCAACACCACAA
TCATTATAACCGGAATAGGAACCCTTCTAACAGCAGCCTACTCCCTATACATATTTTTAA
CCACCCAACGAAACAAACTATCAACAAACACTATTAACATCTCCCCAGCTCAAACACGAG
AACATATCCTTATAACACTTCACATCCTCCCCTTACTCCTCCTACTAACAAAACCAGAGC
TAGTTATAGGCCCCTTCACATTTGGTCCTAAACTTGCCGTTGTTTTTTATAAAAATTACA
CATGCAAGCCTCTACAAACCAGTGAGAATGCCCACAAATTCC-TAAACAGAAAGCAGGAG
CAGGCATCAGGAACACCAACCA-GTTAGCCTACAACGCCTTGCTACGCCACACCCACAAG
GGCCCTCAGCAGTGAAAAGTATTAA-AAATAAGCGAAAGCTTGATTTAGTTATTATTAAA
CCTGGTTGGTTAATTTCGTGCCAGCCACCGCGGTTATACGAAAAACCAGAAACAACAGCC
CACGGCGTAAAGAGTGATAAAAGATCCTGTTAACTTAAAGAAAAACTACAGCAGAGTTGT
AAAACACTACTGACTGCAAGAACCACAACA-AAAAC-AAGCCTTTAAACCTCTTAACCTC
ACGAAAGCTAAGAAACAAACTGGGATTAGATACCCCACTATGCTTAGCCCTAAACAAAAA
CAGTACAAACACAACACTGTTCGCCAGAGAACTACAAGCA-AAAACTCAAAACTCTAAGG
ACTTGGCGGTGTCCCATATCAACCTAGAGGAGCCTGTCCTATAATCGATATTCCCCGATC
CACCCAACCCCCCCTCGAAACTCAGCCTATATACCGCCGTCGCCAGCCTACCCCATGAGG
GGATTAAAGTAAGCAAAACAGCCACAGGCTAGAACGTCAGGTCAAGGTGTAGCACATGGG
AGGGAAGAGGAAAC-TTTTAAACGGCCGCGGTATTCTAACCGTGCAAAGGTAGCGTAATC
ACTTGTCTTTTAAATAAAGACTAGTATGAAAGGCCAAATGAGAACGGACCTGTCTCCTAT
AGTTGACCAGTTAAACTGATCTTCAAGTACAAAAGCTTGAATAAACACATAAGACGAGAA
GACCCTGTGGAGCTTAAAACCAACACTATAGT-AACCAC-GAATAGCATAGGTTTTAAGT
TGGGGCGACTTCGGAACAAAATAAAACTTCCGAGCACAGAGCCA--ACCACTCTCACTTA
GACAAACATGTCAAAGAAAAACACCCGACCCAGTCTTACTGAACAACGAACCAAGTTACC
CCAGGGATAACAGCGCCATCTTCTTCAAGAGACCATATCGACAAGAAGGTTTACGACCTC
GATGTTGGATCAGGACACCCAAACGGTGCAACAGCTGTTAAAGGTTCGTTTGTTCAACGA
TCAACAGTCCTACGTGATCTGAGTTC
>LDA21
CCCAATAACACTAACTATAATACTAACTAGCCTAGCTATTGGAACAATCATTACCATATC
TAGCACCCATTGACTCATGGCCTGGGTGGGCTTAGAGCTAAACACCTTATCAATTATTCC
CATTATCACTAAATATCACCACCCACGCTCCACAGAAGCCACAACCAAGTATTTCCTAAC
TCAGGCTGCAGCCTCCGCCATACTCTTATTTGCAAGCACAATAAACGCATGATACACCGG
AACCTGGGACATCTCTCAACTAACAAACCCCCCAGCCTGTGTTATATTCACAATAGCTCT
GGCCATAAAACTAGGCCTTGCCCCCCTCCACTTCTGACTGCCTGAGGTATTACAGGGCAC
CTCACTTAGCACAGCCCTAATCATTACAACATGACAAAAACTTGCCCCAATAGCCCTGAT
ATTTTTAACACACAGCTCACTTAACCCTACGACCCTAATGATTTTAGGACTACTATCAGC
CTTAACTGGCGGGTGAGGCGGCCTAAACCAAACACAAACACGAAAAATCATAGCATTCTC
ATCAATCGCCAAAACTTGGCGGATACGGAATTATCCGTATTACCCCTCTGCTCAACCCAA
TTTCAACAAAACTTTATTATCCATTCATCATACTAGCCATCTGAGGCATTATTATAACAA
GCTCCATTTGCCTACGACAAACAGACTTAAAGTCCTTAATTGCCTATTCATCCGTTAGCC
ATATAGGACTTGTTATTGCCGCTACTCTTATTCAAACCCCATGAAGCCTAGCCGGCTCAA
TAGCACTAATAATTGCTCACGGCCTAACATCCTCAGTACTATTCTGCCTAGCAAACACTA
ACTATGAACGAACACACAGTCGAACCATACTCCTCACACGAGGATTACAGCTTATCCTAC
CCCTAACGACAACATGATGACTTCTAGCCAACCTAATAAACATAGCCCTACCACCAACAA
TTAACCTAACAGGCGAACTTTTAATTATTACATCCCTATTTAACTGATCCAACACCACAA
TCATTATAACCGGAATAGGAACCCTTCTAACAGCAGCCTACTCCTTATATATATTTTTAA
CCACCCAACGAAACAAACTATCAACGAACACTATTAACATCTCTCCAACCCAAACACGAG
AACACATCCTCATAACACTTCACATCCTCCCACTTCTCCTCCTACTAGCAAAACCCGAGC
TAATTATAGGCCCTTTCACATTTGGTCCTAAACTTGCCGTTGTTTTTAATAAAAATTACA
CATGCAAGCCTCAACAAACCAGTGAGAATGCCCACAAATTCC-TAAACAGAAAGCAGGAG
CAGGCATCAGGAGCACCAGCCA-ATTAGCCTACAACGCCTTGCTACGCCACACCCACAAG
GGCCCTCAGCAGTGAAAAGTATTAA-AAATGAGCGAAAGCTTGATTTAGTTATTATTAAA
GCTGGTTGGTTAATTTCGTGCCAGCCACCGCGGTTATACGAAAAACCAGAAACAACAGCC
CACGGCGTAAAGAGTGATAAAAGACCCTATTCACTTAAAGAAAAACTACAGCAGAGTTGT
AAAACACTACTGACTGCAAGAACCACAACA-AAAAC-AAGCCTTTAAACCACTTAATCTC
ACGAAAGCTAAGAAACAAACTGGGATTAGATACCCCACTATGCTTAGCCGTAAACAAAAA
CAGTACAGATACAACACTGTTCGCCAGAGAACTACAAGCA-AAAACTCAAAACTCTAAGG
ACTTGGCGGTGTCCCACATCAACCTAGAGGAGCCTGTCCTATAATCGATACCCCCCGATC
CACCCAACCCTCCCTAGAAACTCAGCCTATATACCGCCGTCGCCAGCCTACCCTATGAAG
GGGTTAAAGTAAGCAAAATAGCCACAGGCTAGAACGTCAGGTCAAGGTGTAGCACATGGA
AGGGAAGAGGAAAC-TTT-AAACGGCCGCGGTATCCTAACCGTGCAAAGGTAGCGTAATC
ACTTGTCTTTTAAATAAAGACTAGTATGAAAGGCCAAATGAGAACGGACCTGTCTCCTAT
AGTCGACCAGTTAAACTGATCTTCAAGTACAAAAGCTTGAATAAACACATAAGACGAGAA
GACCCTGTGGAGCTTAAAACTAACACTATAATAAACCAC-AAATAGCATAGGTTTTAAGT
TGGGGCGACTTCGGAACAAAATAAAACTTCCGAGCACAGAGCCA-AACCGCTCTCACTTA
GACAAACATGTCAAAGAA-GACACCCGACCCAGTCTTACTGAATAACGAACCAAGTTACC
CCAGGGATAACAGCGCCATCTTCTTCAAGAGGCCATATCGACAAGAAGGTTTACGACCTC
GATGTTGGATCAGGACACCCAAACGGTGCAACAGCTGTTAAAGGTTCGTTTGTTCAACGA
TCAACAGTCCTACGTGATCTGAGTTC
>LDA210
CCCAATAACACTAACTATAATATTAACTAGCCTAGCTACTGGAACAATCATTACTATATC
TAGCACCCATTGACTTATAGCCTGAGTGGGCTTAGAACTAAACACCCTATCTATTATTCC
CATTATTACTAAACATCACCACCCACGCTCCACAGAAGCCACAACCAAATACTTCCTAAC
TCAAGCCGCAGCCTCCACCATACTCTTATTTGCAAGCACAATAAACGCATGACACACCGG
AACCTGAGACATCTCTCAACTAACAAACCAGCCAGCCTGTGTAATATTCACAATAGCCTT
AGCCATAAAACTAGGCCTCGCCCCCCTCCACTTCTGATTACCTGAAGTATTACAGGGCAC
ATCACTTAGCACAGCTCTAATCATCACAACATGACAAAAACTTGCCCCAATAGCCCTGAT
ATTTTTAACACACAGCTCACTTAACCTAACAATCCTAATGATTCTAGGACTTCTATCAGC
CCTAACTGGCGGATGGGGCGGCCTAAACCAGACACAAACACGAAAAATCATAGCATTTTC
ATCAATCGCCAAAACTTGGTGGGTACGGAATTATCCGTGTCACCCCTCTACTCAACCCAA
TTTCAACAAAACTTTATTATCCATTCATCATACTAGCCATTTGAGGCATCATTATAACAA
GTTCTATTTGCCTACGACAAACAGACCTAAAATCACTAATTGCCTATTCATCCGTTAGCC
ATATAGGACTTGTTATTGCCGCTACCCTCATTCAAACCCCATGAAGCTTGGCCGGCTCAA
TAGCACTGATGATTGCTCACGGCCTTACATCCTCAGTACTATTCTGCCTAGCAAACACTA
ACTATGAACGAACACACAGTCGGACCATGCTCCTCACACGAGGACTACAACTCATCCTAC
CCCTAATAACAACATGATGACTCCTAGCTAACCTAATAAATATAGCCTTACCACCAACAA
TTAACCTAACAGGCGAACTTTTAATTATTACATCCCTATTTAACTGATCCAACACCACAA
TCATTATAACCGGAATAGGAACCCTTCTAACAGCAGCCTACTCCCTATACATATTTTTAA
CCACCCAACGAAACAAACTATCAACAAACACTATTAACATCTCCCCAGCTCAAACACGAG
AACATATCCTTATAACACTTCACATCCTCCCCTTACTCCTCCTACTAACAAAACCAGAGC
TAGTTATAGGCCCCTTCACATTTGGTCCTAAACTTGCCGTTGTTTTTTATAAAAATTACA
CATGCAAGCCTCTACAAACCAGTGAGAATGCCCACAAATTCC-TAAACAGAAAGCAGGAG
CAGGCATCAGGAACACCAACCA-GTTAGCCTACAACGCCTTGCTACGCCACACCCACAAG
GGCCCTCAGCAGTGAAAAGTATTAA-AAATAAGCGAAAGCTTGATTTAGTTATTATTAAA
CCTGGTTGGTTAATTTCGTGCCAGCCACCGCGGTTATACGAAAAACCAGAAACAACAGCC
CACGGCGTAAAGAGTGATAAAAGATCCTGTTAACTTAAAGAAAAACTACAGCAGAGTTGT
AAAACACTACTGACTGCAAGAACCACAACA-AAAAC-AAGCCTTTAAACCTCTTAACCTC
ACGAAAGCTAAGAAACAAACTGGGATTAGATACCCCACTATGCTTAGCCCTAAACAAAAA
CAGTACAAACACAACACTGTTCGCCAGAGAACTACAAGCA-AAAACTCAAAACTCTAAGG
ACTTGGCGGTGTCCCATATCAACCTAGAGGAGCCTGTCCTATAATCGATATTCCCCGATC
CACCCAACCCCCCCTCGAAACTCAGCCTATATACCGCCGTCGCCAGCCTACCCCATGAGG
GGATTAAAGTAAGCAAAACAGCCACAGGCTAGAACGTCAGGTCAAGGTGTAGCACATGGG
AGGGAAGAGGAAAC-TTTTAAACGGCCGCGGTATTCTAACCGTGCAAAGGTAGCGTAATC
ACTTGTCTTTTAAATAAAGACTAGTATGAAAGGCCAAATGAGAACGGACCTGTCTCCTAT
AGTTGACCAGTTAAACTGATCTTCAAGTACAAAAGCTTGAATAAACACATAAGACGAGAA
GACCCTGTGGAGCTTAAAACCAACACTATAGT-AACCAC-GAATAGCATAGGTTTTAAGT
TGGGGCAACTTCGGAACAAAATAAAACTTCCGAGCACAGAGCCA--ACCACTCTCACTTA
GACAAACATGTCAAAGAAAAACACCCGACCCAGTCTTACTGAACAACGAACCAAGTTACC
CCAGGGATAACAGCGCCATCTTCTTCAAGAGACCATATCGACAAGAAGGTTTACGACCTC
GATGTTGGATCAGGACACCCAAACGGTGCAACAGCTGTTAAAGGTTCGTTTGTTCAACGA
TCAACAGTCCTACGTGATCTGAGTTC
>seQld_1
CCCAGTAACACTAACTATTATACTAACTAGCCTAGCCATTGGAACAATCATTACCATATC
TAGCACCCATTGACTCATGGCCTGAGTGGGCTTAGAGCTAAACACCTTATCAATTGTCCC
CATTATCACTAAATACCATCACCCACGCTCCACAGAAGCCACAACCAAATACTTCCTAAC
TCAAGCTGCAGCCTCCGCCATACTCCTATTTGCAAGCACAATAAATGCATGGTACACCGG
AACCTGAGACATCTCTCAATTAACAAACCCACCAGCCTGTATAATACTCACAATAGCTCT
AGCCATAAAGCTGGGCCTTGCTCCCCTCCACTTCTGACTACCTGAGGTATTACAGGGCAC
CTCACTTAGCACGGCTTTAATCATCACAACATGACAAAAACTTGCCCCAATAGCCCTGAT
ATTTTTAACACACAGCTCACTTAACCTAACAATCCTGATGATTCTAGGACTTCTATCAGC
CCTAACCGGCGGGTGGGGCGGCCTAAACCAAACACAAACACGAAAAATCATAGCATACTC
ATCAATCGCCAAAACTTGGCGGATACGGGATTATCCGTGTTACCCCCCTACTCAACCCAA
TTTCAACAAAACTTCATTACCCATTCATCATTCTAGCCATCTGAGGCATCATTATAACAA
GTTCCATTTGCCTACGACAAACAGACTTAAAGTCCTTAATTGCCTACTCATCCGTTAGCC
ACATAGGGCTTGTTATTGCCGCTACCCTCATTCAAACACCATGAAGCCTAGCCGGCTCAA
TAGCACTAATAATTGCCCACGGTCTTACATCCTCAGTATTATTCTGCCTAGCAAACACTA
ACTATGAACGAACACACAGTCGAACCATACTCCTCACACGAGGATTACAACTCATCCTAC
CACTAATGACAACATGATGACTCCTAGCCAACCTGATAAACATAGCTCTGCCACCAACAA
TTAACCTAACAGGTGAACTTTTAATTATTACATCCCTATTTAACTGATCCAACACCACAA
TCATTATAACCGGAGTAGGGACCCTTCTAACTGCAACCTACTCCTTATACATATTTTTAA
CCACCCAACGAAACAAACTATCAACGAACACTATCAACATCTCCCCAACTCAGACACGAG
AACACATTCTTATAATACTTCACATCCTCCCCTTACTCCTCCTACTAACAAAACCCGAGC
TAGTTATAGGCCCCTTCACATTTGGTCCTAAACTTGCCGTTGTTTTTAATAAAAATTACA
CATGCAAGCCTCAACAAACCAGTGAGAATGCCCACAAATTCC-TAAACAGAAAGCAGGAG
CAGGCATCAGGAGCACCAACCA-ATTAGCCTACAACGCCTTGCTACGCCACACCCACAAG
GGCCCTCAGCAGTGAAAAGTATTAA-AAATAAGCGAAAGCTTGATTTAGTTATTATTAAA
CCTGGTTGGTTAATTTCGTGCCAGCCACCGCGGTTATACGAAAAACCAGAAACAACAGCC
CACGGCGTAAAGAGTGATAAAAGACCCTGTTTACTTAAAGAGAAACTGCAACGGAGTTGT
AAAACACTACTGACTGCAAGAACCACAACA-AAAAC-AAGCCTTTAAACCGCTTAACCTC
ACGAAAGCTAAGAAACAAACTGGGATTAGATACCCCACTATGCTTAGCCGTAAACAAAAA
CAGTGCAGATACAACACTGTTCGCCAGAGAACTACAAGCATAAAACTCAAAACTCTAAGG
ACTTGGCGGTGTCCCATATCAACCTAGAGGAGCCTGTCCTATAATCGATACCCCCCGATC
CACCCAACCCTCCCTCGAAACTCAGCCTATATACCGCCGTCGCCAGCCTACCCCATGAGG
GGATTAAAGTAAGCAAAACAGCCACAGGCTAGGACGTCAGGTCAAGGTGTAGCACATGGA
AGGGAAGAGGAAAC-TTT-AAACGGCCGCGGTATCCTAACCGTGCAAAGGTAGCGTAATC
ACTTGTCTTTTAAATAAAGACTAGTATGAAAGGCCAAATGAGAACGGACCTGTCTCCTAT
AGTTGACCAGTTAAACTGATCTTCAAGTACAAAAGCTTGAATAAACACATAAGACGAGAA
GACCCTGTGGAGCTTAAAACCAACACTATAATAAACCAC-AAATAGCATAGGTTTTAAGT
TGGGGCGACTTCGGAACAAAATAAAACTTCCGAGCACAGAGCCA-AACCACTCTCACTTA
GACAAACATGTCAAAG-GAAACACCCGACCCAGTCTTACTGAATGACGAACCAAGTTACC
CCAGGGATAACAGCGCCATCTTCTTCAAGAGACCATATCGACAAGAAGGTTTACGACCTC
GATGTTGGATCAGGACACCCAAACGGTGCAACAGCTGTTAAAGGTTCGTTTGTTCAACGA
TCAACAGTCCTACGTGATCTGAGTTC
>LDA22
CCCAATAACACTAACTATAATACTAACTAGCCTAGCTATTGGAACAATCATTACCATATC
TAGCACCCATTGACTCATGGCCTGGGTGGGCTTAGAGCTAAACACCTTATCAATTATTCC
CATTATCACTAAATATCACCACCCACGCTCCACAGAAGCCACAACCAAATATTTCCTAAC
TCAGGCTGCAGCCTCCGCCATACTCTTATTTGCAAGCACAATAAACGCATGATACGCCGG
AACCTGGGACATCTCTCAACTAACAAACCCCCCAGCCTGTGTTATATTCACAATAGCTCT
GGCCATAAAACTAGGCCTTGCCCCCCTCCACTTCTGACTGCCTGAGGTATTACAGGGCAC
CTCACTTAGCACAGCCCTAATCATTACAACATGACAAAAACTTGCCCCAATAGCCCTGAT
ATTTTTAACACACAGCTCACTTAACCCTACGACCCTAATGATTTTAGGACTACTATCAGC
CTTAACTGGCGGGTGAGGCGGCCTAAACCAAACACAAACACGAAAAATCATAGCATTCTC
ATCAATCGCCAAAACTTGGCGGATACGGAATTATCCGTATTACCCCCCTGCTCAACCCAA
TTTCAACAAAACTTTATTACCCATTCATCATACTAGCCATCTGAGGCATTATTATAACAA
GCTCCATTTGCCTACGACAAACAGACTTAAAGTCCTTAATTGCCTATTCATCCGTTAGCC
ATATAGGACTTGTTATTGCCGCTACTCTTATTCAAACCCCATGAAGCCTAGCCGGCTCAA
TAGCACTAATAATTGCTCACGGCCTAACATCCTCAGTACTATTCTGCCTAGCAAACACTA
ACTATGAACGAACACACAGTCGAACCATACTCCTCACACGAGGATTACAGCTTATCCTAC
CCCTAACGACAACATGATGACTTCTAGCCAACCTAATAAACATAGCCCTACCACCAACAA
TTAACCTAACAGGCGAACTTTTAATTATTACATCCCTATTTAGCTGATCCAACACCACAA
TCATTATAACCGGAATAGGAACCCTTCTAACAGCAGCCTACTCCTTATATATATTTTTAA
CCACCCAACGAAACAAACTATCAACGAACACTATTAACATCTCTCCAACCCAAACACGAG
AACACATCCTCATAACACTTCACATCCTCCCACTTCTCCTCCTACTAACAAAACCCGAGC
TAATTATAGGCCCCTTCACATTTGGTCCTAAACTTGCCGTTGTTTTTAATAAAAATTACA
CATGCAAGCCTCAACAAACCAGTGAGAATGCCCACAAATTCC-TAAACAGAAAGCAGGAG
CAGGCATCAGGAGCACCAGCCA-ATTAGCCTACAACGCCTTGCTACGCCACACCCACAAG
GGCCCTCAGCAGTGAAAAGTATTAA-AAATGAGCGAAAGCTTGATTTAGTTATTATTAAA
GCTGGTTGGTTAATTTCGTGCCAGCCACCGCGGTTATACGAAAAACCAGAAACAACAGCC
CACGGCGTAAAGAGTGATAAAAGACCCTATTCACTTAAAGAAAAACTACAGCAGAGTTGT
AAAACACTACTGACTGCAAGAACCACAACA-AAAAC-AAGCCTTTAAACCACTTAATCTC
ACGAAAGCTAAGAAACAAACTGGGATTAGATACCCCACTATGCTTAGCCGTAAACAAAAA
CAGTACAGATACAACACTGTTCGCCAGAGAACTACAAGCA-AAAACTCAAAACTCTAAGG
ACTTGGCGGTGTCCCACATCAACCTAGAGGAGCCTGTCCTATAATCGATACCCCCCGATC
CACCCAACCCTCCCTAGAAACTCAGCCTATATACCGCCGTCGCCAGCCTACCCTATGAAG
GGGTTAAAGTAAGCAAAATAGCCACAGGCTAGAACGTCAGGTCAAGGTGTAGCACATGGA
AGGGAAGAGGAAAC-TTT-AAACGGCCGCGGTATCCTAACCGTGCAAAGGTAGCGTAATC
ACTTGTCTTTTAAATAAAGACTAGTATGAAAGGCCAAATGAGAACGGACCTGTCTCCTAT
AGTCGACCAGTTAAACTGATCTTCAAGTACAAAAGCTTGAATAAACACATAAGACGAGAA
GACCCTGTGGAGCTTAAAACTAACACTATAATAAACCAC-AAATAGCATAGGTTTTAAGT
TGGGGCGACTTCGGAACAAAATAAAACTTCCGAGCACAGAGCCA-AACCGCTCTCACTTA
GACAAACATGTCAAAGAA-GACACCCGACCCAGTCTTACTGAATAACGAACCAAGTTACC
CCAGGGATAACAGCGCCATCTTCTTCAAGAGGCCATATCGACAAGAAGGTTTACGACCTC
GATGTTGGATCAGGACACCCAAACGGTGCAACAGCTGTTAAAGGTTCGTTTGTTCAACGA
TCAACAGTCCTACGTGATCTGAGTTC
>LDA220
CCCAATAACACTAACTATTATACTAACTAGCCTAGCTATTGGAACAATCATTACCATATC
TAGCACCCATTGACTCATGGCCTGAGTGGGCTTAGAGTTAAACACCTTATCAATTGTCCC
CATTATCACTAAATACCATCACCCACGCTCCACAGAAGCCACAACCAAATACTTCCTAAC
TCAAGCTGCAGCCTCCGCCATACTCCTATTTGCAAGCACAATAAATGCATGATACACCGG
AACCTGAGACATCTCTCAATTAACAAACCCGCCAGCCTGTATAATATTCACAATAGCTCT
AGCCATAAAGCTGGGCCTTGCTCCCCTCCACTTCTGACTACCTGAGGTATTACAGGGCAC
CTCACTTAGCACGGCTTTAATCATCACAACATGACAAAAACTTGCCCCAATAGCCCTGAT
ATTTTTAACACACAGCTCACTTAACCTAACAACCCTGATGATTCTAGGACTTCTATCAGC
CCTAACCGGCGGGTGGGGCGGCCTAAACCAAACACAAACACGAAAAATCATAGCATACTC
ATCAATCGCCAAAACTAAACGGATACGGGATTATCCGTGTTACCCCCCTACTCAACCCAA
TTTCAACAAAACTTCATTACCCATTCATCATTCTAGCCATCTGAGGCATCATTATAACAA
GTTCCATTTGCCTACGACAAACAGACTTAAAGTCCTTAATTGCCTACTCATCCGTTAGCC
ACATAGGGCTTGTTATTGCCGCTACCCTCATTCAAACTCCATGAAGCCTAGCCGGCTCAA
TAGCACTAATAGTTGCCCACGGCCTTACATCCTCAGTATTATTCTGCCTAGCAAACACTA
ACTATGAACGAACACACAGTCGAACCATACTCCTCACACGAGGATTACAACTCATCCTAC
CACTAATGACAACATGATGACTCCTAGCCAACCTAATAAACATAGCTCTGCCACCAACAA
TTAACCTAACAGGCGAACTTTTAATTATTACATCCCTATTTAACTGATCCAACACCACAA
TCATTATAACCGGAGTAGGGACCCTTCTAACTGCAGCCTACTCCTTATACATATTTTTAA
CCACCCAACGAAACAAACTATCAACGAATACTATCAACATCTCCCCAACTCAGACACGAG
AACATATTCTTATAATACTTCACATCCTCCCCTTACTCCTCCTACTAACAAAACCCGAGC
TAGTTATAGGCCCCTTCACATTTGGTCCTAAACTTGCCGTTGTTTTTAATAAAAATTACA
CATGCAAGCCTCAACAAACCAGTGAGAATGCCCACAAATTCC-TAAACAGAAAGCAGGAG
CAGGCATCAGGAGCACCAACCA-ATTAGCCTACAACGCCTTGCTACGCCACACCCACAAG
GGCCCTCAGCAGTGAAAAGTATTAA-AAATAAGCGAAAGCTTGATTTAGTTATTATTAAA
CCTGGTTGGTTAATTTCGTGCCAGCCACCGCGGTTATACGAAAAACCAGAAACAACAGCC
CACGGCGTAAAGAGTGATAAAAGACCCTGTTTACTTAAAGAGAAACTGCAACAGAGTTGT
AAAACACTACTGACTGCAAGAACCACAACA-AAAAC-AAGCCTTTAAACCGCTTAACCTC
ACGAAAGCTAAGAAACAAACTGGGATTAGATACCCCACTATGCTTAGCCGTAAACAAAAA
CAGTGCAGATACAACACTGTTCGCCAGAGAACTACAAGCATAAAACTCAAAACTCTAAGG
ACTTGGCGGTGTCCCATATCAACCTAGAGGAGCCTGTCCTATAATCGATACCCCCCGATC
CACCCAACCCTCCCTCGAAATTCAGCCTATATACCGCCGTCGCCAGCCTACCCCATGAGG
GGATTAAAGTAAGCAAAACAGCCACGGGCTAGGACGTCAGGTCAAGGTGTAGCACATGGA
AGGGAAGAGGAAAC-TTT-AAACGGCCGCGGTATCCTAACCGTGCAAAGGTAGCGTAATC
ACTTGTCTTTTAAATAAAGACTAGTATGAAAGGCCAAATGAGAACGGACCTGTCTCCTAT
AGTTGACCAGTTAAACTGATCTTCAAGTACAAAAGCTTGAATAAACACATAAGACGAGAA
GACCCTGTGGAGCTTAAAACCAACACTATAATAAACCAC-AAATAGCATAGGTTTTAAGT
TGGGGCGACTTCGGAACAAAATAAAACTTCCGAGCACAGAGCCA-AACCACTCTCACTTA
GACAAACATGTCAAAA-GAAACACCCGACCCAGTCTTACTGAATGACGAACCAAGTTACC
CCAGGGATAACAGCGCCATCTTCTTCAAGAGACCATATCGACAAGAAGGTTTACGACCTC
GATGTTGGATCAGGACACCCAAACGGTGCAACAGCTGTTAAAGGTTCGTTTGTTCAACGA
TCAACAGTCCTACGTGATCTGAGTTC
>LDA223
CCCAGTAACACTAACTATTATACTAACTAGCCTAGCCATTGGAACAATCATTACCATATC
TAGCACCCATTGACTCATGGCCTGAGTGGGCTTAGAGCTAAACACCTTATCAATTGTCCC
CATTATCACTAAATACCATCACCCACGCTCCACAGAAGCCACAACCAAATACTTCCTAAC
TCAAGCTGCAGCCTCCGCCATACTCCTATTTGCAAGCACAATAAATGCATGGTACACCGG
AACCTGAGACATCTCTCAATTAACAAACCCACCAGCCTGTATAATACTCACAATAGCTCT
AGCCATAAAGCTGGGCCTTGCTCCCCTCCACTTCTGACTACCTGAGGTATTACAGGGCAC
CTCACTTAGCACGGCTTTAATCATCACAACATGACAAAAACTTGCCCCAATAGCCCTGAT
ATTTTTAACACACAGCTCACTTAACCTAACAATCCTGATGATTCTAGGACTTCTATCAGC
CCTAACCGGCGGGTGGGGCGGCCTAAACCAAACACAAACACGAAAAATCATAGCATACTC
ATCAATCGCCAAAACTTGGCGGATACGGGATTATCCGTGTTACCCCCCTACTCAACCCAA
TTTCAACAAAACTTCATTACCCATTCATCATTCTAGCCATCTGAGGCATCATTATAACAA
GTTCCATTTGCCTACGACAAACAGACTTAAAGTCCTTAATTGCCTACTCATCCGTTAGCC
ACATAGGGCTTGTTATTGCCGCTACCCTCATTCAAACACCATGAAGCCTAGCCGGCTCAA
TAGCACTAATAATTGCCCACGGTCTTACATCCTCAGTATTATTCTGCCTAGCAAACACTA
ACTATGAACGAACACACAGTCGAACCATACTCCTCACACGAGGGTTACAACTCATCCTAC
CACTAATGACAACATGATGACTCCTAGCCAACCTGATAAACATAGCCCTGCCACCAACAA
TTAACCTAACAGGTGAACTTTTAATTATTACATCCCTATTTAACTGATCCAACACCACAA
TCATTATAACCGGAGTAGGGACCCTTCTAACTGCAACCTACTCCTTATACATATTTTTAA
CCACCCAACGAAACAAACTATCAACGAACACTATCAACATCTCCCCAACTCAGACACGAG
AACACATTCTTATAATACTTCACATCCTCCCCTTACTCCTCCTACTAACAAAACCCGAGC
TAGTTATAGGCCCCTTCACATTTGGTCCTAAACTTGCCGTTGTTTTTAATAAAAATTACA
CATGCAAGCCTCAACAAACCAGTGAGAATGCCCACAAATTCC-TAAACAGAAAGCAGGAG
CAGGCATCAGGAGCACCAACCA-ATTAGCCTACAACGCCTTGCTACGCCACACCCACAAG
GGCCCTCAGCAGTGAAAAGTATTAA-AAATAAGCGAAAGCTTGATTTAGTTATTATTAAA
CCTGGTTGGTTAATTTCGTGCCAGCCACCGCGGTTATACGAAAAACCAGAAACAACAGCC
CACGGCGTAAAGAGTGATAAAAGACCCTGTTTACTTAAAGAGAAACTGCAACGGAGTTGT
AAAACACTACTGACTGCAAGAACCACAACA-AAAAC-AAGCCTTTAAACCGCTTAACCTC
ACGAAAGCTAAGAAACAAACTGGGATTAGATACCCCACTATGCTTAGCCGTAAACAAAAA
CAGTGCAGATACAACACTGTTCGCCAGAGAACTACAAGCATAAAACTCAAAACTCTAAGG
ACTTGGCGGTGTCCCATATCAACCTAGAGGAGCCTGTCCTATAATCGATACCCCCCGATC
CACCCAACCCTCCCTCGAAACTCAGCCTATATACCGCCGTCGCCAGCCTACCCCATGAGG
GGATTAAAGTAAGCAAAACAGCCACAGGCTAGGACGTCAGGTCAAGGTGTAGCACATGGA
AGGGAAGAGGAAAC-TTT-AAACGGCCGCGGTATCCTAACCGTGCAAAGGTAGCGTAATC
ACTTGTCTTTTAAATAAAGACTAGTATGAAAGGCCAAATGAGAACGGACCTGTCTCCTAT
AGTTGACCAGTTAAACTGATCTTCAAGTACAAAAGCTTGAATAAACACATAAGACGAGAA
GACCCTGTGGAGCTTAAAACCAACACTATAATAAACCAC-AAATAGCATAGGTTTTAAGT
TGGGGCGACTTCGGAACAAAATAAAACTTCCGAGCACAGAGCCA-AACCACTCTCACTTA
GACAAACATGTCAAAG-GAAACACCCGACCCAGTCTTACTGAATGACGAACCAAGTTACC
CCAGGGATAACAGCGCCATCTTCTTCAAGAGACCATATCGACAAGAAGGTTTACGACCTC
GATGTTGGATCAGGACACCCAAACGGTGCAACAGCTGTTAAAGGTTCGTTTGTTCAACGA
TCAACAGTCCTACGTGATCTGAGTTC
>LDA226
CCCAATAACACTAACTATCATACTAACTAGCCTAGCTATCGGAACAATCATTACCATATC
TAGCACCCATTGACTCATAGCCTGAGTGGGCTTAGAGCTAAACACCCTATCAATTATCCC
CATTATTACTAAACACCATCACCCACGCTCCACAGAAGCCACAACCAAATACTTCCTAAC
TCAAGCTGCAGCCTCCGCCATACTCCTATTTGCAAGCACAATAAATGCATGATGCACCGG
AACCTGAGACATCTCTCAACTAACAAACCCCCCAGCCTGTATAATATTCACAATGGCTCT
AGCCATAAAGCTGGGCCTTGCTCCCCTCCACTTCTGACTACCGGAAGTATTACAGGGCAC
CTCACTTAGCACAGCTTTAATCATCACAACATGACAAAAACTTGCTCCAATAGCCCTGAT
ATTTTTAACACACAGCTCACTTAACCCAACAATCTTAATGATCCTAGGACTTCTATCAGC
CCTAATTGGCGGGTGAGGCGGCCTAAACCAAACACAAACACGAAAAATTATAGCATTCTC
ATCAATCGCCAAAACTTGGCGGATACGGAATTATCCGTGTTACCCCCCTACTTAACCCAA
TTTCAACAAAACTTTATTACCCATTCATCATACTAGCCATCTGAGGCATCATTATAACAA
GCTCCATTTGCCTACGACAGACAGACTTAAAATCCTTAATTGCCTACTCATCCGTTAGCC
ACATGGGGCTTGTTATTGCCGCCACCCTTATTCAAACTCCATGAAGCCTAGCCGGCTCAA
TAGCACTAATAATTGCCCACGGCCTTACATCCTCAGTACTATTCTGCCTAGCAAACACCA
ACTATGAACGAACACACAGTCGAACCATACTCCTCACACGAGGACTACAACTCATCCTAC
CACTAATGACAACATGATGACTCTTAGCCAACCTGATAAACATAGCCCTACCACCAACAA
TTAACCTAACAGGCGAACTTTTAATTATTACATCCCTATTTAACTGATCCAACACAACAA
TCATTATAACCGGAGTGGGGACCCTTCTAACTGCAGCCTACTCCTTATACATATTTTTAA
CCACCCAACGAAACAAACTTTCAACGAACACTATTAACATCTCCCCAACTCAGACACGAG
AACATATTCTTATAATACTTCACATCCTCCCCTTACTCCTCCTACTAACAAAACCCGAGC
TAGTTATAGGCCCCTTCACATTTGGTCCTAAACTTGCCGTTGTTTTTAATAAAAATTACA
CATGCAAGCCTCAACAAACCAGTGAGAATGCCCACAAATTCC-TAAACAGAAAGCAGGAG
CAGGTATCAGGAGCACCAGCCAATTTAGCCTACAACACCTTGCTACGCCACACCCACAAG
GGCCCTCAGCAGTGAAAAGTATTAA-AAATAAGCGAAAGCTTGATTTAGTTATTATTAAA
CCTGGTTGGTTAATTTCGTGCCAGCCACCGCGGTTATACGAAAAACCAGAAACAACAGCC
CACGGCGTAAAGAGTGATAAAAGACCCTGTCTACTTAAAGAGAAACTACAGCAGAGCTGT
AAAACACTACTGACTGCAAGAACCACAACA-AAAAC-AAGCCTTTAAACCACTTAACCTC
ACGAAAGCTAAGAAACAAACTGGGATTAGATACCCCACTATGCTTAGCCGTAAACAAAGA
CAGTGTAAATACAACACTGTTCGCCAGAGAACTACAAGCA-AAAACTCAAAACTCTAAGG
ACTTGGCGGTGTCCCATATCAACCTAGAGGAGCCTGTCCTATAATCGATACCCCCCGATC
CACCCAACCCTCCCTCGAAACTCAGCCTATATACCGCCGTCGCCAGCCTACCCCATGAGG
GGGTTAAAGTAAGCAAAACAGCCACAGGCTAGAACGTCAGGTCAAGGTGTAGCACATGGA
AGGGAAGAGGAAAC-TTT-AAACGGCCGCGGTATCCTAACCGTGCAAAGGTAGCGTAATC
ACTTGTCTTTTAAATAAAGACTAGTATGAAAGGCCAAATGAGAACGGACCTGTCTCCTAT
AGTCGACCAGTTAAACTGATCTTCAAGTACAAAAGCTTGAATAAACACATAAGACGAGAA
GACCCTGTGGAGCTTAAAACCAACACTATAATAAACCAC-AAATAGCATAGGTTTTAAGT
TGGGGCGACTTCGGAACAAAATAAAACTTCCGAGCACAGAGCCA-AACCGCTCTCACTTA
GACAAACATGTCAAAGAAAAACACCCGACCCAGTCTTACTGAATAACGAACCAAGTTACC
CCAGGGATAACAGCGCCATCTTCTTCAAGAGACCATATCGACAAGAAGGCTTACGACCTC
GATGTTGGATCAGGACACCCAAACGGTGCAACAGCTGTTAAAGGTTCGTTTGTTCAACGA
TCAACAGTCCTACGTGATCTGAGTTC
>LDA227
CCCAATAACACTAACTATCATACTAACTAGCCTAGCTATCGGAACAATCATTACCATATC
TAGCACCCATTGACTCATAGCCTGAGTGGGCTTAGAGCTAAACACCCTATCAATTATCCC
CATTATTACTAAACACCATCACCCACGCTCCACAGAAGCCACAACCAAATACTTCCTAAC
TCAAGCTGCAGCCTCCGCCATACTCCTATTTGCAAGCACAATAAATGCATGATGCACCGG
AACCTGAGACATCTCTCAACTAACAAACCCCCCAGCCTGTATAATATTCACAATGGCTCT
AGCCATAAAGCTGGGCCTTGCTCCCCTCCACTTCTGACTACCGGAAGTATTACAGGGCAC
CTCACTTAGCACAGCTTTAATCATCACAACATGACAAAAACTTGCTCCAATAGCCCTGAT
ATTTTTAACACACAGCTCACTTAACCCAACAATCTTAATGATCCTAGGACTTCTATCAGC
CCTAATTGGCGGGTGAGGCGGCCTAAACCAAACACAAACACGAAAAATTATAGCATTCTC
ATCAATCGCCAAAACTTGGCGGATACGGAATTATCCGTGTTACCCCCCTACTTAACCCAA
CTTCAACAAAACTTTATTACCCATTCATCATACTAGCCATCTGAGGCATCATTATAACAA
GCTCCATTTGCCTACGACAGACAGACTTAAAATCCTTAATTGCCTACTCATCCGTTAGCC
ACATGGGGCTTGTTATTGCCGCCACCCTTATTCAAACCCCATGAAGCCTAGCCGGCTCAA
TAGCACTAATAATTGCCCACGGCCTTACATCCTCAGTACTATTCTGCCTAGCAAACACCA
ACTATGAACGAACACACAGTCGAACCATACTCCTCACACGAGGACTACAACTCATCCTAC
CACTAATGACAACATGATGACTCTTAGCCAACCTGATAAACATAGCCCTACCACCAACAA
TTAACCTAACAGGCGAACTTTTAATTATTACATCCCTATTTAACTGATCCAACACAACAA
TCATTATAACCGGAGTGGGGACCCTTCTAACTGCAGCCTACTCCTTATACATATTTTTAA
CCACCCAACGAAACAAACTTTCAACGAACACTATTAACATCTCCCCAACTCAGACACGAG
AACATATTCTTATAATACTTCACATCCTCCCCTTACTCCTCCTACTAACAAAACCCGAGC
TAGTTATAGGCCCCTTCACATTTGGTCCTAAACTTGCCGTTGTTTTTAATAAAAATTACA
CATGCAAGCCTCAACAAACCAGTGAGAATGCCCACAAATTCC-TAAACAGAAAGCAGGAG
CAGGTATCAGGAGCACCAGCCAATTTAGCCTACAACACCTTGCTACGCCACACCCACAAG
GGCCCTCAGCAGTGAAAAGTATTAA-AAATAAGCGAAAGCTTGATTTAGTTATTATTAAA
CCTGGTTGGTTAATTTCGTGCCAGCCACCGCGGTTATACGAAAAACCAGAAACAACAGCC
CACGGCGTAAAGAGTGATAAAAGACCCTGTCTACTTAAAGAGAAACTACAGCAGAGCTGT
AAAACACTACTGACTGCAAGAACCACAACA-AAAAC-AAGCCTTTAAACCACTTAACCTC
ACGAAAGCTAAGAAACAAACTGGGATTAGATACCCCACTATGCTTAGCCGTAAACAAAGA
CAGTGTAAATACAACACTGTTCGCCAGAGAACTACAAGCA-AAAACTCAAAACTCTAAGG
ACTTGGCGGTGTCCCATATCAACCTAGAGGAGCCTGTCCTATAATCGATACCCCCCGATC
CACCCAACCCTCCCTCGAAACTCAGCCTATATACCGCCGTCGCCAGCCTACCCCATGAGG
GGGTTAAAGTAAGCAAAACAGCCACAGGCTAGAACGTCAGGTCAAGGTGTAGCACATGGA
AGGGAAGAGGAAAC-TTT-AAACGGCCGCGGTATCCTAACCGTGCAAAGGTAGCGTAATC
ACTTGTCTTTTAAATAAAGACTAGTATGAAAGGCCAAATGAGAACGGACCTGTCTCCTAT
AGTCGACCAGTTAAACTGATCTTCAAGTACAAAAGCTTGAATAAACACATAAGACGAGAA
GACCCTGTGGAGCTTAAAACCAACACTATAATAAACCAC-AAATAGCATAGGTTTTAAGT
TGGGGCGACTTCGGAACAAAATAAAACTTCCGAGCACAGAGCCA-AACCGCTCTCACTTA
GACAAACATGTCAAAGAAAAACACCCGACCCAGTCTTACTGAATAACGAACCAAGTTACC
CCAGGGATAACAGCGCCATCTTCTTCAAGAGACCATATCGACAAGAAGGCTTACGACCTC
GATGTTGGATCAGGACACCCAAACGGTGCAACAGCTGTTAAAGGTTCGTTTGTTCAACGA
TCAACAGTCCTACGTGATCTGAGTTC
>LDA228
CCCAATAACACTAACTATCATACTAACTAGCCTAGCTATCGGAACAATCATTACCACATC
TAGCACCCATTGACTCATAGCCTGAGTGGGCTTAGAGCTAAACACCCTATCAATTATCCC
CATTATTACTAAACACCATCACCCACGCTCCACAGAAGCCACAACCAAATACTTCCTAAC
TCAAGCTGCAGCCTCCGCCATACTCCTATTTGCAAGCACAATAAATGCATGATGCACCGG
AACCTGAGACATCTCTCAACTAACAAACCCCCCAGCCTGTATAATATTCACAATGGCTCT
AGCCATAAAGCTGGGCCTTGCTCCCCTCCACTTCTGACTACCGGAAGTATTACAGGGCAC
CTCACTTAGCACAGCTTTAATCATCACAACATGACAAAAACTTGCTCCAATAGCCCTGAT
ATTTTTAACACACAGCTCACTTAACCCAACAATCTTAATGATCCTAGGACTTCTATCAGC
CCTAATTGGCGGGTGAGGCGGCCTAAACCAAACACAAACACGAAAAATTATAGCATTCTC
ATCAATCGCCAAAACTTGGCGGATACGGAATTATCCGTGTTACCCCCCTACTTAACCCAA
TTTCAACAAAACTTTATTACCCATTCATCATACTAGCCATCTGAGGCATCATTATAACAA
GCTCCATTTGCCTACGACAGACAGACTTAAAATCCTTAATTGCCTACTCATCCGTTAGCC
ACATGGGGCTTGTTATTGCCGCCACCCTTATTCAAACTCCATGAAGCCTAGCCGGCTCAA
TAGCACTAATAATTGCCCACGGCCTTACATCCTCAGTACTATTCTGCCTAGCAAACACCA
ACTATGAACGAACACACAGTCGAACCATACTCCTCACACGAGGACTACAACTCATCCTAC
CACTAATGACAACATGATGACTCTTAGCCAACCTGATAAACATAGCCCTACCACCAACAA
TTAACCTAACAGGCGAACTTTTAATTATTACATCCCTATTTAACTGATCCAACACAACAA
TCATTATAACCGGAGTGGGGACCCTTCTAACTGCAGCCTACTCCTTATACATATTTTTAA
CCACCCAACGAAACAAACTTTCAACGAACACTATTAACATCTCCCCAACTCAGACACGAG
AACATATTCTTATAATACTTCACATCCTCCCCTTACTCCTCCTACTAACAAAACCCGAGC
TAGTTATAGGCCCCTTCACATTTGGTCCTAAACTTGCCGTTGTTTTTAATAAAAATTACA
CATGCAAGCCTCAACAAACCAGTGAGAATGCCCACAAATTCC-TAAACAGAAAGCAGGAG
CAGGTATCAGGAGCACCAGCCAATTTAGCCTACAACACCTTGCTACGCCACACCCACAAG
GGCCCTCAGCAGTGAAAAGTATTAA-AAATAAGCGAAAGCTTGATTTAGTTATTATTAAA
CCTGGTTGGTTAATTTCGTGCCAGCCACCGCGGTTATACGAAAAACCAGAAACAACAGCC
CACGGCGTAAAGAGTGATAAAAGACCCTGTCTACTTAAAGAGAAACTACAGCAGAGCTGT
AAAACACTACTGACTGCAAGAACCACAACA-AAAAC-AAGCCTTTAAACCACTTAACCTC
ACGAAAGCTAAGAAACAAACTGGGATTAGATACCCCACTATGCTTAGCCGTAAACAAAGA
CAGTGTAAATACAACACTGTTCGCCAGAGAACTACAAGCA-AAAACTCAAAACTCTAAGG
ACTTGGCGGTGTCCCATATCAACCTAGAGGAGCCTGTCCTATAATCGATACCCCCCGATC
CACCCAACCCTCCCTCGAAACTCAGCCTATATACCGCCGTCGCCAGCCTACCCCATGAGG
GGGTTAAAGTAAGCAAAACAGCCACAGGCTAGAACGTCAGGTCAAGGTGTAGCACATGGA
AGGGAAGAGGAAAC-TTT-AAACGGCCGCGGTATCCTAACCGTGCAAAGGTAGCGTAATC
ACTTGTCTTTTAAATAAAGACTAGTATGAAAGGCCAAATGAGAACGGACCTGTCTCCTAT
AGTCGACCAGTTAAACTGATCTTCAAGTACAAAAGCTTGAATAAACACATAAGACGAGAA
GACCCTGTGGAGCTTAAAACCAACACTATAATAAACCAC-AAATAGCATAGGTTTTAAGT
TGGGGCGACTTCGGAACAAAATAAAACTTCCGAGCACAGAGCCA-AACCGCTCTCACTTA
GACAAACATGTCAAAGAAAAACACCCGACCCAGTCTTACTGAATAACGAACCAAGTTACC
CCAGGGATAACAGCGCCATCTTCTTCAAGAGACCATATCGACAAGAAGGCTTACGACCTC
GATGTTGGATCAGGACACCCAAACGGTGCAACAGCTGTTAAAGGTTCGTTTGTTCAACGA
TCAACAGTCCTACGTGATCTGAGTTC
>LDA229
CCCAATAACACTAACTATCATACTAACTAGCCTAGCTATCGGAACAATCATTACCATATC
TAGCACCCATTGACTCATAGCCTGAGTGGGCTTAGAGCTAAACACCCTATCAATTATCCC
CATTATTACTAAACACCATCACCCACGCTCCACAGAAGCCACAACCAAATACTTCCTAAC
TCAAGCTGCAGCCTCCGCCATACTCCTATTTGCAAGCACAATAAATGCATGATACACCGG
AACCTGAGACATCTCTCAACTAACAAACCCCCCAGCCTGTATAATATTCACAATGGCTCT
AGCCATAAAGCTGGGCCTTGCTCCCCTCCACTTCTGACTACCGGAAGTATTACAGGGCAC
CTCACTTAGCACAGCTTTAATCATCACAACATGACAAAAACTTGCTCCAATAGCCCTGAT
ATTTTTAACACACAGCTCACTTAACCCAACAATCTTAATGATCCTAGGACTTCTATCAGC
CCTAATTGGCGGGTGAGGCGGCCTAAACCAAACACAAACACGAAAAATTATAGCATTCTC
ATCAATCGCCAAAACTTGGCGGATACGGAATTATCCGTGTTACCCCCCTACTTAACCCAA
TTTCAACAAAACTTTATTACCCATTCATCATACTAGCCATCTGAGGCATCATTATAACAA
GCTCCATTTGCCTACGACAGACAGACTTAAAATCCTTAATTGCCTACTCATCCGTTAGCC
ACATGGGGCTTGTTATTGCCGCCACCCTTATTCAAACTCCATGAAGCCTAGCCGGCTCAA
TAGCACTAATAATTGCCCACGGCCTTACATCCTCAGTACTATTCTGCCTAGCAAACACCA
ACTATGAACGAACACACAGTCGAACCATACTCCTCACACGAGGACTACAACTCATCCTAC
CACTAATGACAACATGATGACTCTTAGCCAACCTGATAAACATAGCCCTACCACCAACAA
TTAACCTAACAGGCGAACTTTTAATTATTACATCCCTATTTAACTGATCCAACACAACAA
TCATTATAACCGGAGTGGGGACCCTTCTAACTGCAGCCTACTCCTTATACATATTTTTAA
CCACCCAACGAAACAAACTTTCAACGAACACTATTAACATCTCCCCAACTCAGACACGAG
AACATATTCTTATAATACTTCACATCCTCCCCTTACTCCTCCTACTAACAAAACCCGAGC
TAGTTATAGGCCCCTTCACATTTGGTCCTAAACTTGCCGTTGTTTTTAATAAAAATTACA
CATGCAAGCCTCAACAAACCAGTGAGAATGCCCACAAATTCC-TAAACAGAAAGCAGGAG
CAGGTATCAGGAGCACCAGCCAATTTAGCCTACAACACCTTGCTACGCCACACCCACAAG
GGCCCTCAGCAGTGAAAAGTATTAA-AAATAAGCGAAAGCTTGATTTAGTTATTATTAAA
CCTGGTTGGTTAATTTCGTGCCAGCCACCGCGGTTATACGAAAAACCAGAAACAACAGCC
CACGGCGTAAAGAGTGATAAAAGACCCTGTCTACTTAAAGAGAAACTACAGCAGAGCTGT
AAAACACTACTGACTGCAAGAACCACAACA-AAAAC-AAGCCTTTAAACCACTTAACCTC
ACGAAAGCTAAGAAACAAACTGGGATTAGATACCCCACTATGCTTAGCCGTAAACAAAGA
CAGTGTAAATACAACACTGTTCGCCAGAGAACTACAAGCA-AAAACTCAAAACTCTAAGG
ACTTGGCGGTGTCCCATATCAACCTAGAGGAGCCTGTCCTATAATCGATACCCCCCGATC
CACCCAACCCTCCCTCGAAACTCAGCCTATATACCGCCGTCGCCAGCCTACCCCATGAGG
GGGTTAAAGTAAGCAAAACAGCCACAGGCTAGAACGTCAGGTCAAGGTGTAGCACATGGA
AGGGAAGAGGAAAC-TTT-AAACGGCCGCGGTATCCTAACCGTGCAAAGGTAGCGTAATC
ACTTGTCTTTTAAATAAAGACTAGTATGAAAGGCCAAATGAGAACGGACCTGTCTCCTAT
AGTCGACCAGTTAAACTGATCTTCAAGTACAAAAGCTTGAATAAACACATAAGACGAGAA
GACCCTGTGGAGCTTAAAACCAACACTATAATAAACCAC-AAATAGCATAGGTTTTAAGT
TGGGGCGACTTCGGAACAAAATAAAACTTCCGAGCACAGAGCCA-AACCGCTCTCACTTA
GACAAACATGTCAAAGAAAAACACCCGACCCAGTCTTACTGAATAACGAACCAAGTTACC
CCAGGGATAACAGCGCCATCTTCTTCAAGAGACCATATCGACAAGAAGGCTTACGACCTC
GATGTTGGATCAGGACACCCAAACGGTGCAACAGCTGTTAAAGGTTCGTTTGTTCAACGA
TCAACAGTCCTACGTGATCTGAGTTC
>LDA23
CCCAATAACACTAACTATAATACTAACTAGCCTAGCTATTGGAACAATCATTACCATGTC
TAGCACCCATTGACTCATGGCCTGGATTGGCTTAGAGCTAAATACCTTATCAATTATCCC
CATTATTACTAAATACCACCACCCACGCTCCACAGAAGCCACAACCAAGTACTTCCTAAC
TCAAGCTGCAGCCTCCGCCATACTCTTATTTGCAAGCACAATAAACGCATGACACACCGG
AACCTGAGACATCTCTCAATTAACAAACCCCCCAGCCTGCGTTATATTCACAATAGCTCT
AGCCATAAAACTGGGCCTTGCCCCCCTCCACTTCTGACTGCCTGAAGTATTACAGGGCAC
CTCACTTAGCACAGCTTTAATCATTACAACATGACAAAAACTTGCCCCAATAGCCCTGAT
ATTTTTAACACACAGCTCACTTAACCCAACAACCCTAATGATTCTAGGACTACTATCAGC
CTTAACTGGCGGGTGAGGCGGCCTAAACCAAACACAAACACGAAAAATCATAGCATTCTC
ATCAATCGCCAAAACTTGGCGGATACGGAATTATCCGTATTACCCCCCTGCTCAACCCAA
TTTCAACAAAACTTTATTATCCATTCATCATACTAGCCATCTGAGGCATCATTATAACAA
GCTCCATTTGCCTACGACAAACAGACTTAAAGTCCCTAATTGCCTATTCATCCGTCAGCC
ATATGGGACTTGTTATTGCCGCTACTCTTATTCAAACCCCATGAAGCCTAGCCGGCTCAA
TAGCACTAATAATTGCTCACGGCCTAACATCCTCAGTACTATTCTGCCTAGCAAACACTA
ACTATGAACGAACACACAGTCGAACCATACTCCTCACACGAGGATTACAACTTATCCTAC
CCCTAATGACAACATGATGACTTCTAGCCAACCTAATAAACATAGCCTTACCACCAACAA
TTAACTTAACAGGCGAACTTTTAATTATTACATCCTTATTTAACTGATCCAACACCACAA
TCATTATAACCGGAGTAGGAACCCTTCTAACAGCAGCCTACTCCTTATACATATTTTTAA
CCACCCAACGAAACAAACTATCAACGAACACTATTAACATCTCTCCAACCCAAACACGAG
AGCACATTCTCATAACACTTCACATCCTCCCACTACTCCTCCTACTAGCAAAACCCGAGC
TAATTATAGGCCCTTTCACATTTGGTCCTAAACTTGCCGTTGTTTTTAATAAAAATTACA
CATGCAAGCCTCAACAAACCAGTGAGAATGCCCACAAATTCC-TAAACAGAAAGCAGGAG
CAGGCATCAGGAACACCAGCCA-ATTGGCCTACAACGCCTTGCTACGCCACACCCACAAG
GGCCCTCAGCAGTGAAAAGTATTAA-AAATGAGCGAAAGCTTGATTTAGTTATTATTAAA
ACTGGTTGGTTAATTTCGTGCCAGCCACCGCGGTTATACGAAAAACCAGAAACAACAGCC
CACGGCGTAAAGAGTGATAAAAGACCCTATTTACTTAAAGAAAAACTACAGCAGAGTTGT
AAAACACTACTGACTGCAAGAACCACAACA-AAAAC-AAGCCTTTAAACCGCTTAATCTC
ACGAAAGCTAAGAAACAAACTGGGATTAGATACCCCACTATGCTTAGCCGTAAACAAAAA
CAGTACAGATACAACACTGTTCGCCAGAGAACTACAAGCA-AAAACTCAAAACTCTAAGG
ACTTGGCGGTGTCCCATATCAACCTAGAGGAGCCTGTCCTATAATCGATACCCCCCGATC
CACCCAACCCTCCCTCGAAACTCAGCCTATATACCGCCGTCGCCAGCCTACCCTATGAAG
GGATTAAAGTAAGCAAAACAGCTACAGGCTAGAACGTCAGGTCAAGGTGTAGCACATGGA
AGGGAAGAGGAAAC-TTT-AAACGGCCGCGGTATCCTAACCGTGCAAAGGTAGCGTAATC
ACTTGTCTTTTAAATAAAGACTAGTATGAAAGGCCAAATGAGAACGGGCCTGTCTCCTAT
AGTTGACCAGTTAAACTGATCTTCAAGTACAAAAGCTTGAATAAGCACATAAGACGAGAA
GACCCTGTGGAGCTTAAAACCAACACTATAATAAACCAC-AAATAGCATAGGTTTTAAGT
TGGGGCGACTTCGGAACAAAATAAAACTTCCGAGCACAGAGCCA-AACCGCTCTCACTTA
GACAAACATGTCAAAGAAA-ACATCCGACCCAGTCTTACTGAATAACGAACCAAGTTACC
CCAGGGATAACAGCGCCATCTTCTTCAAGAGGCCATATCGACAAGAAGGTTTACGACCTC
GATGTTGGATCAGGACACCCAAACGGTGCAACAGCTGTTAAAGGTTCGTTTGTTCAACGA
TCAACAGTCCTACGTGATCTGAGTTC
>LDA230
CCCAATAACACTAACTATAATACTAACTAGCCTAGCTATTGGAACAATCATTACCATGTC
TAGCACCCATTGACTCATGGCCTGGGTTGGCTTAGAGCTAAATACCTTATCAATTATCCC
CATTATTGCTAAATATCACCACCCACGCTCCACAGAAGCCACAACCAAGTATTTCCTAAC
TCAGGCTGCAGCCTCCGCCATACTCTTATTTGCAAGCACAATAAACGCATGATACACCGG
AACCTGAGACATCTCTCAATTAACAAACCCCCCAGCCTGCATTATATTTACAATAGCTCT
AGCCATAAAACTGGGCCTTGCCCCCCTCCACTTCTGATTGCCTGAGGTATTACAGGGCAC
CTCACTTAGCACAGCTTTAATCATTACAACATGACAAAAACTTGCCCCAATAGCCCTGAT
ATTTTTAACACACAGCTCACTTAACCCAACAACCCTAATGATTCTAGGACTACTATCAAC
CTTAACTGGCGGGTGAGGCGGCCTAAACCAAACACAAACACGAAAAATCATAGCATTCTC
ATCAATCGCCAAAACTTGGCGGATACGGAATTATCCGTATTACCCCCCTGCTCAACCCAA
TTTCAACAAAACTTTATTATCCATTCATCATACTAGCCATCTGAGGCATCATTATAACAA
GCTCCATTTGCCTACGACAAACAGACTTAAAGTCCCTAATTGCCTATTCATCAGTCAGCC
ATATAGGACTTGTTATTGCCGCTACTCTTATTCAAACCCCATGAAGCCTAGCCGGCTCAA
TAGCACTAATAATTGCTCACGGTCTAACATCCTCAGTACTATTCTGCCTAGCAAACACTA
ACTATGAACGAACACACAGTCGAACCATACTCCTCACACGAGGGTTACAACTTATCCTGC
CCCTAATAACGACATGATGACTTCTAGCCAACCTAATAAACATAGCCTTACCACCAACAA
TTAACCTAACAGGCGAACTTTTAATTATTACGTCCTTGTTTAACTGATCCAACACCACAA
TCATTATAACCGGAGTGGGGACCCTCCTAACAGCAGCCTACTCCTTATACATATTTTTAA
CCACCCAACGAAACAAACTATCAACGAACACTATTAACATCTCTCCAACCCAAACACGAG
AGCACATCCTCATAACACTTCACATCCTCCCGCTACTCCTCCTACTAGCAAAACCCGAGC
TAATTATAGGCCCTTTCACATTTGGTCCTAAACTTGCCGTTGTTTTTAATAAAAATTACA
CATGCAAGCCTCAACAAACCAGTGAGAATGCCCACAAATTCC-TAAACAGAAAGCAGGAG
CAGGCATCAGGAACACCAGTCA-ATTAGCCTACAACGCCTTGCTACGCCACACCCACAAG
GGCCCTCAGCAGTGAAAAGTATTAA-AAATGAGCGAAAGCTTGATTTAGTTATTATTAAA
ACTGGTTGGTTAATTTCGTGCCAGCCACCGCGGTTATACGAAAAACCAGAAACAACAGCC
CACGGCGTAAAGAGTGATAAAAGACCCTATTTACTTAAAGAAAAACTACAGCAGAGTTGT
AAAACACTACTGACTGCAAGAACCACAACA-AAAAC-AAGCCTTTAAACCACTTAATCTC
ACGAAAGCTAAGAAACAAACTGGGATTAGATACCCCACTATGCTTAGCCGTAAACAAAAA
CAGTACAGATACAACACTGTTCGCCAGAGAACTACAAGCA-AAAACTCAAAACTCTAAGG
ACTTGGCGGTGTCCCATATCAACCTAGAGGAGCCTGTCCTATAATCGATACCCCCCGATC
CACCCAACCCTCCCTCGAAACTCAGCCTATATACCGCCGTCGCCAGCCTACCCTATGAAG
GGATTAAAGTAAGCAAAACAGCCACAGGCTAGAACGTCAGGTCAAGGTGTAGCTCATGGA
AGGGAAGAGGAAAC-TTT-AAACGGCCGCGGTATCCTAACCGTGCAAAGGTAGCGTAATC
ACTTGTCTTTTAAATAAAGACTAGTATGAAAGGCCGAATGAGAACGGACCTGTCTCCTAT
AGTTGACCAGTTAAACTGATCTTCAAGTACAAAAGCTTGAATAAACACATAAGACGAGAA
GACCCTGTGGAGCTTAAAACCAACACTATAATAAACCAC-AAATAGCACAGGTTTTAAGT
TGGGGCGACTTCGGAACAAAATAAAACTTCCGAGCACAGAGCCA-AACCGCTCTCACTTA
GACAAACATGTCAAAGAAA--CACCCGACCCAGTCTTACTGAATAACGAACCAAGTTACC
CCAGGGATAACAGCGCCATCTTCTTCAAGAGGCCATATCGACAAGAAGGTTTACGACCTC
GATGTTGGATCAGGACACCCAAACGGTGCAACAGCTGTTAAAGGTTCGTTTGTTCAACGA
TCAACAGTCCTACGTGATCTGAGTTC
>LDA231
CCCAATAACACTAACTATAATACTAACTAGCCTAGCTATTGGAACAATCATTACCATGTC
TAGCACCCATTGACTCATGGCCTGGGTTGGCTTAGAGCTAAATACCTTATCAATTATCCC
CATTATTACTAAATACCACCACCCACGCTCCACAGAAGCCACAACCAAGTACTTCCTAAC
TCAGGCTGCAGCCTCCGCCATACTTTTATTTGCAAGCACAATAAACGCATGATACACCGG
AACCTGAGACATCTCTCAATTAACAAACCCCACAGCCTGCATTATATTCACAATAGCCCT
AGCCATAAAACTAGGCCTTGCCCCCCTCCACTTCTGACTGCCTGAGGTATTACAGGGCAC
CTCACTTAGCACAGCTTTAATCATTACAACATGACAAAAACTTGCCCCAATAGCCCTAAT
ATTTTTAACGCACAGCTCACTTAACCCGACAACCCTAATGATTCTAGGACTACTATCAGC
CTTAACTGGTGGGTGAGGCGGCCTAAACCAAACACAAACACGAAAAATCATAGCATTCTC
ATCAATCGCCAAAACTTGGCGGATATGGAATTATCCGTATTACCCCCCTGCTCAACCCAA
TTTCAACAAAACTTTATTACCCATTCATCATACTAGCCATCTGAGGCATCATTATAACAA
GCTCCATTTGCCTACGACAAACAGACTTAAAGTCCCTAATTGCCTATTCATCCGTCAGCC
ATATGGGACTTGTTATTGCCGCTACTCTTATTCAAACCCCATGAAGCCTAGCCGGCTCAA
TAGCACTAATAATTGCTCACGGCCTAACATCCTCAGTACTATTCTGCCTAGCAAACACTA
ACTATGAACGAACACACAGTCGAACCATACTCCTCACACGAGGATTACAACTTATCCTAC
CCCTAATAACAACATGATGACTTCTAGCCAACCTAATAAACATAGCCTTACCACCAACAA
TTAACCTAACAGGCGAACTTTTAATTATTACATCCTTATTTAACTGATCCAACACCACAA
TCATTATAACCGGAGTAGGAACCCTTCTAACAGCAGCCTACTCCTTATACATGTTTTTAA
CCACCCAACGAAACAAACTATCAACGAACACTATTAACATCTCTCCAACCCAAACACGAG
AGCACATCCTCATAACACTTCACATCCTCCCACTACTCCTCCTACTAGCAAAACCCGAGC
TAATTATAGGCCCTTTCACATTTGGTCCTAAACTTGCCGTTGTTTTTAATAAAAATTACA
CATGCAAGCTTCAACAAACCAGTGAGAATGCCCACAAATTCC-TAAACAGAAAGCAGGAG
CAGGCATCAGGAACACCAGCCA-ATTAGCCTACAACGCCTTGCTACGCCACACCCACAAG
GGCCCTCAGCAGTGAAAAGTATTAA-AAATGAGCGAAAGCTTGATTTAGTTATTATTAAA
ACTGGTTGGTTAATTTCGTGCCAGCCACCGCGGTTATACGAAAAACCAGAAACAACAGCC
CACGGCGTAAAGAGTGATAAAAGACCCTATTTACTTAAAGAAAAACTACAGCAGAGTTGT
AAAACACTACTGACTGCAAGAACCACAACA-AAAAC-AAGCCTTTAAACCACTTAATCTC
ACGAAAGCTAAGAAACAAACTGGGATTAGATACCCCACTATGCTTAGCCGTAAACAAAAA
CAGTACAGATACAACACTGTTCGCCAGAGAACTACAAGCA-AAAACTCAAAACTCTAAGG
ACTTGGCGGTGTCCCATATCAACCTAGAGGAGCCTGTCCTATAATCGATACCCCCCGATC
CACCCAACCCTCCCTCGAAACTCAGCCTATATACCGCCGTCGCCAGCCTACCCTATGAAG
GGGTTAAAGTAAGCAAAACAGCCACAGGCTAGAACGTCAGGTCAAGGTGTAGCACATGGA
AGGGAAGAGGAAAC-TTT-AAACGGCCGCGGTATCCTAACCGTGCAAAGGTAGCGTAATC
ACTTGTCTTTTAAATAAAGACTAGTATGAAAGGCCAAATGAGAACGGACCTGTCTCCTAT
AGTTGACCAGTTAAACTGATCTTCAAGTACAAAAGCTTGAATAAACACATAAGACGAGAA
GACCCTGTGGAGCTTAAAACCAACACTATAATAAACCAC-AAATAGCATAGGTTTTAAGT
TGGGGCGACTTCGGAACAAAATAAAACTTCCGAGCACAGAGCCA-AACCGCTCTCACTTA
GACAAACATGTCAAAGAAA--TACCCGACCCAGTCTTACTGAATAACGAACCAAGTTACC
CCAGGGATAACAGCGCCATCTTCTTCAAGAGGCCATATCGACAAGAAGGTTTACGACCTC
GATGTTGGATCAGGACACCCAAACGGTGCAACAGCTGTTAAAGGTTCGTTTGTTCAACGA
TCAACAGTCCTACGTGATCTGAGTTC
>LDA232
CCCAATAACACTAACTATAATATTAACTAGCCTAGCTATTGGAACAATCATTACCATGTC
TAGCACCCATTGACTTATGGCCTGAGTCGGCTTAGAGCTAAACACCTTATCAATTATTCC
CATCATTACTAAATACCACCACCCACGCTCCACAGAAGCCACAACCAAGTACTTCCTAAC
TCAAGCTGCGGCCTCCGCCATACTCTTATTTGCAAGCACAGTAAACGCATGGTATACCGG
AACCTGAGACATCTCTCAACTAACAAACCCGCCAGCCTGCGTAATATTTACAATAGCTCT
AACCATAAAACTAGGCCTTGCCCCCCTCCACTTCTGATTACCTGAGGTATTACAGGGCAC
CTCACTTAGCACAGCCTTAATCATCACAACATGACAAAAACTCGCCCCAATAGCCCTAAT
ATTTTTAACACACAACTCACTTAACCCAACAATCCTAATGACTCTAGGACTACTATCAGC
CCTAACTGGAGGATGGGGCGGCCTAAACCAAACACAAACACGAAAAATCATAGCATTCTC
ATCAATCGCCAAAACTTGGCGGATACGGAATTATCCGTGTTACCCCCCTGCTTAACCCAA
TTTCAACAAAACTTTACTACCCATTCATCATACTAGCCATCTGAGGCATCATTATAACAA
GCTCCATTTGCCTACGACAAACAGACTTAAAATCCCTAATTGCCTATTCATCCGTTAGCC
ACATAGGACTTGTCATTGCCGCCACTCTCATTCAAACCCCATGAAGCTTAGCCGGCTCAA
TAGCACTAATAATTGCCCACGGCCTTACATCCTCAGTACTATTCTGCCTAGCAAACACTA
ACTATGAACGAACACGCAGTCGAACCATACTCCTCACACGAGGGCTACAACTCATCCTGC
CCCTAATAACAACATGATGACTTCTAGCCAACCTAATAAACATAGCCCTACCACCAACAA
TTAACCTAACAGGCGAACTTTTAATTATTACATCCCTATTTAACTGATCCAACACCACAA
TCATTATAACCGGAGTGGGAACCCTTCTAACAGCAGCCTACTCCTTATACATATTTTTAA
CCACCCAACGAAATAAACTGTCAACGAACACTATTAACATCTCCCCAACTCAAACACGAG
AGCACATCCTCATAACACTTCACATCCTCCCCCTACTCCTCCTACTAATAAAACCTGGGC
TAATTATAGGCCCATTCACATTTGGTCCTAAACTTGCCGTTGTTTTTAATAAAAATTACA
CATGCAAGCCTCAACAAACCAGTGAGAATGCCCACAAATCCC-TAAACAGGAAGCAGGAG
CAGGCATCAGGAACACCAACCA-ACTAGCCTACAACGCCTTGCTACGCCACACCCACAAG
GGCCCTCAGCAGTGAAAAGTATTAA-AAATAAGCGAAAGCTTGATTTAGTTATTATTAAA
CCTGGTTGGTTAATTTCGTGCCAGCCACCGCGGTTATACGAAAAACCAGAAACAACAGCC
CACGGCGTAAAGAGTGATAAAAGACCCCGTTCACTTAAAGGAAAACTACAGCAGAGTTGT
AAAACACTACTGACTGCAAGAACCACAACATAAAACTAGGCCTTTAAACCGCTTAACCTC
ACGAAAGCTAAGAAACAAACTGGGATTAGATACCCCACTATGCTTAGCCGTAAACAAAAA
CAGTACAAATACAACACTGTTCGCCAGAGAACTACAAGCA-AAAACTCAAAACTCTAAGG
ACTTGGCGGTGTCCCATATCAACCTAGAGGAGCCTGTCCTATAATCGATACCCCCCGATC
CACCCAACCCTCCCTCGAAACTCAGCCTATATACCGCCGTCGCCAGCCTACCCCATGAGG
GGACTAAAGTAAGCAAAACAACCACAGGCTAAAACGTCAGGTCAAGGTGTAGCACATGGA
AGGGAAGAGGAGAC-TTT-AAACGGCCGCGGTATCCTAACCGTGCAAAGGTAGCGTAATC
ACTTGTCTTTTAAATAAAGACTAGTATGAAAGGCCAAATGAGAACGGACCTGTCTCCTAT
AGCTGACCAGTTAAACTGATCTTCAAGTACAAAAGCTTGAATAAACACATAAGACGAGAA
GACCCTGTGGAGCTTAAAACCAGCACTATAAT--ACCAC-AAATAGCACAAGTTTTAAGT
TGGGGCGACTTCGGAACAAAATAAAACTTCCGAGCACAGAGCCA-AACCGCTCTCACTTA
GACACACATGTCAAAGAAAAACACCCGACCCAGTCTTACTGAGTAACGAACCAAGTTACC
CCAGGGATAACAGCGCCATCTTCTTCAAGAGGCCATATCGACAAGAAGGTTTACGACCTC
GATGTTGGATCAGGACACCCAAACGGTGCAACAGCTGTTAAAGGTTCGTTTGTTCAACGA
TCAACAGTCCTACGTGATCTGAGTTC
>Bania_SF
CCCAATAACACTAACCATAATACTAACTAGCCTAGCTATTGGAACCGTCATTACCATGTC
TAGCACCCACTGACTAATAGCCTGGGTGGGCCTAGAACTAAACACCTTATCAATCATCCC
CATTATCTCTAAACCCCACCACCCCCGCTCAACAGAAGCCACAACTAAGTATTTCCTAAC
CCAAGCTGCAGCCTCCGCCATACTCTTATTTGCAAGCACAATAAATGCATGACACACCGG
AACCTGAGATATTTCTCAACTAACAAACCCGCCAGCCTGTGTAATATTTACAGCGGCCCT
AGCCATAAAACTAGGCCTCGCCCCTCTCCACTTCTGACTACCTGAGGTATTACAGGGCGC
CTCACTCAGTACGGCTTTAATCATCACAACATGACAAAAACTTGCCCCAATAGCCCTAAT
ATTTTTAACACACAGCTCACTTAACCCAACAATCCTAATGACCCTAGGACTACTTTCAGC
CCTGACTGGCGGGTGGGGCGGCCTAAACCAAACACAAACACGAAAAATCATAGCTTTCTC
ATCAATCGCCAAAACTTGGCGGGTACGGAATCATCCGTGTCACCCCCCTGCTTAACCCAA
TTTCAACAAAACTTTATTACCCATTCATCATACTAGCCATCTGAGGTATCATCATAACGA
GCTCCATTTGCCTACGACAAACAGACTTAAAATCACTAATTGCCTATTCATCCGTTAGCC
ACATGGGACTTGTTGTTGCCGCTACTCTCATTCAAACTCCATGAAGCTTGGCCGGCTCAA
TAACACTTATAGTTGCTCACGGCCTAACATCCTCAGTACTCTTCTGCCTAGCAAACACTA
ACTATGAACGAACACACAGTCGAACCATACTCCTCACACGAGGACTTCAGCTAGTCCTGC
CCTTAATAACAACATGATGACTCCTAGCCAACCTGATAAACATGGCCCTACCACCAACAA
TCAACCTAACAGGCGAACTTTTGATTATCACATCCCTATTTAACTGATCCAACACCACAA
TCATTATAACCGGAGTTGGAACCCTTCTAACAGCCACCTATTCCTTATACATATTTTTAA
CCACTCAACGAAACAAACCACCAACAAACACTATTAACATCTCCCCAACTCAAACACGAG
AACACATCCTCATAACACTTCACATTCTCCCTTTACTCCTCCTACTAACAAAACCTGCCC
TAATTATGGGCCCCTTCACATTTGGTCCTAAACTTGCCGTTGTTTTTAATAAAAATTACA
CATGCAAGCCTCAACAAACCAGTGAGAATGCCCATAAATTCC-TAAACAGAAAGCAGGAG
CAGGCATCAGGAACACCTACCA-ATTAGCCTACGACGCCTTGCTACGCCACACCCACAAG
GGCCCTCAGCAGTGAAAAGTATTAA-AAATAGACGAAAGCCTGATTTAGTTATTATTAAA
CCTGGTTGGTTAATTTCGTGCCAGCCACCGCGGTTATACGAAAAACCAGAAACAACAGCC
CACGGCGTAAAGAGTGATAAAAGAACCCATTTACTTAAAGAAAAATTACAGCGTGGTTGT
AAAACACTACTGACTGCAAGAACTACAACA-AAA-C-AAGCCTTTAAACCACTTAACCTC
ACGAAAGCTAAGGAACAAACTGGGATTAGATACCCCACTATGCTTAGCCATAAACAAAAA
CAGTGCAAATACAACACTGTTCGCCGGAGAACTACAAGCA-AAAACTTGAAACTCTAAGG
ACTTGGCGGTGCCCCATATCAACCTAGAGGAGCCTGTCCTATAATCGATACCCCCCGATC
CACCCAACCCTCCCTCGAAATTCAGCCTATATACCGCCGTCGCCAGCCTACCCTATGAGG
GAGTTAAAGTAAGCAAAACAGCCACAGGCTAGGACGTCAGGTCAAGGTGTAGCACATGGA
AGGGAAGAGGAAAC-TTT-AAACGGCCGCGGTATCCTAACCGTGCAAAGGTAGCGTAATC
ACTTGTCTTTTAAATAAAGACTAGTATGAAAGGCCAAATGAGGACGGACCTGTCTCCTAT
AGTTAACCAGTTAAACTGATCTTCAAGTACAAAAGCTTGAATAAACACATAAGACGAGAA
GACCCTGTGGAGCTTAAAACTAACACTATAATAAACCAC-AAATAGCATAAGTTTTAAGT
TGGGGCGACTTCGGAACAAAATAAAACTTCCGAGCACAGAGCCA-AACCGCTCTCACTTA
GACGAACATGTCAAAGTAAA-CACCCGACCCAGTCCTACTGAATAACGAACCAAGTTACC
CCAGGGATAACAGCGCCATCTTCTTCAAGAGGCCATATCGACAAGAAGGTTTACGACCTC
GATGTTGGATCAGGACACCCAAACGGTGCAACAGCTGTTAAAGGTTCGTTTGTTCAACGA
TCAACAGTCCTACGTGATCTGAGTTC
>Blackdown_Tbld
CCCAATAACACTAACTATAATATTAACTAGCCTAGCTATTGGAACAATCATTACCATGTC
TAGCACCCATTGACTTATGGCCTGAGTCGGCTTAGAGCTAAACACCTTATCAATTATTCC
CATCATTACTAAATACCACCACCCACGCTCCACAGAAGCCACAACCAAGTACTTCCTAAC
TCAAGCTGCGGCCTCCGCCATACTCTTATTTGCAAGCACAGTAAACGCATGGTATACCGG
AACCTGAGACATCTCTCAACTAACAAACCCGCCAGCCTGCGTAATATTTACAATAGCTCT
AACCATAAAACTAGGCCTTGCCCCCCTCCACTTCTGATTACCTGAGGTATTACAGGGCAC
CTCACTTAGCACAGCCTTAATCATCACAACATGACAAAAACTCGCCCCAATAGCCCTAAT
ATTTTTAACACACAACTCACTTAACCCAACAATCCTAATGACTCTAGGACTACTATCAGC
CCTAACTGGAGGATGGGGCGGCCTAAACCAAACACAAACACGAAAAATCATAGCATTCTC
ATCAATCGCCAAAACTTGGCGGATACGGAATTATCCGTGTTACCCCCCTGCTTAACCCAA
TTTCAACAAAACTTTACTACCCATTCATCATACTAGCCATCTGAGGCATCATTATAACAA
GCTCCATTTGCCTACGACAAACAGACTTAAAATCCCTAATTGCCTATTCATCCGTTAGCC
ACATAGGACTTGTCATTGCCGCCACTCTCATTCAAACCCCATGAAGCTTAGCCGGCTCAA
TAGCACTAATAATTGCCCACGGCCTTACATCCTCAGTACTATTCTGCCTAGCAAACACTA
ACTATGAACGAACACGCAGTCGAACCATACTCCTCACACGAGGGCTACAACTCATCCTGC
CCCTAATAACAACATGATGACTTCTAGCCAACCTAATAAACATAGCCCTACCACCAACAA
TTAACCTAACAGGCGAACTTTTAATTATTACATCCCTATTTAACTGATCCAACACCACAA
TCATTATAACCGGAGTGGGAACCCTTCTAACAGCAGCCTACTCCTTATACATATTTTTAA
CCACCCAACGAAATAAACTGTCAACGAACACTATTAACATCTCCCCAACTCAAACACGAG
AGCACATCCTCATAACACTTCACATCCTCCCCCTACTCCTCCTACTAATAAAACCTGGGC
TAATTATAGGCCCATTCACATTTGGTCCTAAACTTGCCGTTGTTTTTAATAAAAATTACA
CATGCAAGCCTCAACAAACCAGTGAGAATGCCCACAAATCCC-TAAACAGGAAGCAGGAG
CAGGCATCAGGAACACCAACCA-ACTAGCCTACAACGCCTTGCTACGCCACACCCACAAG
GGCCCTCAGCAGTGAAAAGTATTAA-AAATAAGCGAAAGCTTGATTTAGTTATTATTAAA
CCTGGTTGGTTAATTTCGTGCCAGCCACCGCGGTTATACGAAAAACCAGAAACAACAGCC
CACGGCGTAAAGAGTGATAAAAGACCCCGTTCACTTAAAGGAAAACTACAGCAGAGTTGT
AAAACACTACTGACTGCAAGAACCACAACATAAAACTAGGCCTTTAAACCGCTTAACCTC
ACGAAAGCTAAGAAACAAACTGGGATTAGATACCCCACTATGCTTAGCCGTAAACAAAAA
CAGTACAAATACAACACTGTTCGCCAGAGAACTACAAGCA-AAAACTCAAAACTCTAAGG
ACTTGGCGGTGTCCCATATCAACCTAGAGGAGCCTGTCCTATAATCGATACCCCCCGATC
CACCCAACCCTCCCTCGAAACTCAGCCTATATACCGCCGTCGCCAGCCTACCCCATGAGG
GGACTAAAGTAAGCAAAACAGCCACAGGCTAAAACGTCAGGTCAAGGTGTAGCACATGGA
AGGGAAGAGGAGAC-TTT-AAACGGCCGCGGTATCCTAACCGTGCAAAGGTAGCGTAATC
ACTTGTCTTTTAAATAAAGACTAGTATGAAAGGCCAAATGAGAACGGACCTGTCTCCTAT
AGCTGACCAGTTAAACTGATCTTCAAGTACAAAAGCTTGAATAAACACATAAGACGAGAA
GACCCTGTGGAGCTTAAAACCAGCACTATAAT--ACCAC-AAATAGCACAAGTTTTAAGT
TGGGGCGACTTCGGAACAAAATAAAACTTCCGAGCACAGAGCCA-AACCGCTCTCACTTA
GACACACATGTCAAAGAAAAACACCCGACCCAGTCTTACTGAGTAACGAACCAAGTTACC
CCAGGGATAACAGCGCCATCTTCTTCAAGAGGCCATATCGACAAGAAGGTTTACGACCTC
GATGTTGGATCAGGACACCCAAACGGTGCAACAGCTGTTAAAGGTTCGTTTGTTCAACGA
TCAACAGTCCTACGTGATCTGAGTTC
>Kroombit_Tops
TCCAATAACACTAACTACTATACTAACTAGCCTAGCTATTGGAACAATCATTACCATATC
TAGCACCCATTGACTCATGGCATGAGTAGGCTTGGAACTAAATACCTTATCAATTATCCC
TATTATTACTAAGTATCATCACCCACGCTCCACAGAAGCCACAACCAAGTACTTCCTAAC
TCAAGCTGCAGCCTCCGCCATACTCTTATTTGCAAGCACAATAAACGCATGATATACCGG
AACCTGAGACATCTCTCAATTAACAAACCCCTCAGCCTCCGTAATATTCACAATAGCCCT
AGCCATAAAACTGGGCCTTGCCCCCCTCCACTTCTGACTACCTGAGGTATTACAAGGCAC
CTCACTTAGCACAGCTTTAATCATCACAACATGACAAAAACTTGCCCCAATAGCCCTAAT
ATTTTTAACACACAACTCACTTAACCCAACAATCCTAATAACTCTAGGACTTCTATCAGC
CCTAACTGGCGGATGGGGGGGCCTAAACCAAACACAAACACGAAAAATCATAGCATTTTC
ATCAATCGCCAAAACTTGGCGGATACGGAATCATCCGTGTTACCCCCCTACTCAACCCAA
TTTCAACAAAACTTTATTACCCATTCATCATACTAGCTATCTGAGGCATCATTATAACAA
GCTCCATTTGCCTACGACAAACAGACTTAAAGTCCTTAATTGCCTACTCATCCGTTAGCC
ATATAGGGCTTGTTATTGCCGCTGCCCTTATTCAAACCCCATGAAGCTTAGCTGGCTCAA
TAACACTAATAGTAGCTCACGGCCTCACATCCTCAGTACTATTCTGCCTAGCAAACACTA
ACTATGAACGAACACACAGTCGAACCATACTCCTCACACGAGGACTACAACTTATCCTGC
CATTAATGACAACATGGTGACTCCTAGCTAACCTAATAAATATGGCCCTACCACCAACAA
TTAACCTAACAGGCGAACTTTTAATTATTACGTCCCTATTTAATTGATCTAACACCACAA
TCATCATAACCGGGGTGGGGACCCTTCTAACTGCAACCTACTCCTTATACATATTTTTAA
CCACCCAACGAAACAAACCATCAACGAACACTATTAACATCTCCCCAACCCAAACACGAG
AGCACATCCTTATAGCACTTCACATCCTCCCCCTACTCCTCCTACTAACAAAACCCGAAC
TAGTCATAGGCCCCTTCACATTTGGTCCTAAACTTGCCGTTGTTTTTAATAAAAATTACA
CATGCAAGCCTCAACAAACCAGTGAGAATGCCCACAAATTCC-TAAACAGAAAGCAGGAG
CAGGCATCAGGAACACCAACCA-TTTAGCCTACAACGCCTTGCTACGCCACACCCACAAG
GGCCCTCAGCAGTGAAAAGTATTAA-AAATAAGCGAAAGCTTGATTTAGTTATTATTAAA
CCTGGTTGGTTAATTTCGTGCCAGCCACCGCGGTTATACGAAAAACCAGAAACAACAGCC
CACGGCGTAAAGAGTGATAAAAGACCCTGTTCACTTAAAGAAAAACTACAGCAAAGTTGT
AAAACACTACTGACTGCAAGAACCACAACA-AAAAC-AAGCCTTTAAACCACTTAACCTC
ACGAAAGCTAAGAAACAAACTGGGATTAGATACCCCACTATGCTTAGCCATAAACAAAAA
CAGTGTAAATACAACACTGTTCGCCAGAGAACTACAAGCA-AAAACTCAAAACTCTAAGG
ACTTGGCGGTGCCCCATATCAACCTAGAGGAGCCTGTCCTATAATCGATACCCCCCGATC
CACCCAACCCTCCCTAGAAACTCAGCCTATATACCGCCGTCGCCAGCCTACCCCATGAGG
GGGTTAAAGTAAGCAAAACAGCCACAGGCTAGAACGTCAGGTCAAGGTGTAGCACATGGA
AGGGAAGAGGAAAC-TTT-AAACGGCCGCGGTATCCTAACCGTGCAAAGGTAGCGTAATC
ACTTGTCTTTTAAATAAAGACTAGTATGAAAGGCCAAATGAGAACGGACCTGTCTCCTAT
AGTTGACCAGTTAAACTGATCTTCAAGTACAAAAGCTTGAATAGACACATAAGACGAGAA
GACCCTGTGGAGCTTAAAACCAACACTATAAT-AACCAC-AAATAGCATAGGTTTTAAGT
TGGGGCGACTTCGGAACAAAGTAAAACTTCCGAGCACAGAGCCA-AACCACTCTCACTTA
GACAAACATGTCAAAGAAAGACACCCGACCCAGTCTTACTGAGTAACGAACCAAGTTACC
CCAGGGATAACAGCGCCATCTTCTTCAAGAGACCATATCGACAAGAAGGTTTACGACCTC
GATGTTGGATCAGGACACCCAAACGGTGCAACAGCTGTTAAAGGTTCGTTTGTTCAACGA
TCAACAGTCCTACGTGATCTGAGTTC
>LDA24
CCCAATAACACTAACTATAATACTAACTAGCCTAGCTATTGGAACAATCATTACCATGTC
TAGCACCCATTGACTCATGGCCTGGATTGGCTTAGAGCTAAATACCTTATCAATTATCCC
CATTATTACTAAATACCACCACCCACGCTCCACAGAAGCCACAACCAAGTACTTCCTAAC
TCAAGCTGCAGCCTCCGCCATACTCTTATTTGCAAGCACAATAAACGCATGATACACCGG
AACCTGAGACATCTCTCAATTAACAAACCCCCCAGCCTGCGTTATATTCACAATAGCTCT
AGCCATAAAACTGGGCCTTGCCCCCCTCCACTTCTGACTGCCTGAAGTATTACAGGGCAC
CTCACTTAGCACAGCTTTAATCATTACAACATGACAAAAACTTGCCCCAATAGCCCTGAT
ATTTTTAACACACAGCTCACTTAACCCAACAACCCTAATGATTCTAGGACTACTATCAGC
CTTAACTGGCGGGTGAGGCGGCCTAAACCAAACACAAACACGAAAAATCATAGCATTCTC
ATCAATCGCCAAAACTTGGCGGATACGGAATTATCCGTATTACCCCCCTGCTCAACCCAA
TTTCAACAAAACTTTATTATCCATTCATCATACTAGCCATCTGAGGCATCATTATAACAA
GCTCCATTTGCCTACGACAAACAGACTTAAAGTCCCTAATTGCCTATTCATCCGTCAGCC
ATATGGGACTTGTTATTGCCGCTACTCTTATTCAAACCCCATGAAGCCTAGCCGGCTCAA
TAGCACTAATAATTGCTCACGGCCTAACATCCTCAGTACTATTCTGCCTAGCAAACACTA
ACTATGAACGAACACACAGTCGAACCATACTCCTCACACGAGGGTTTCAACTTATCCTAC
CCCTAATGACAACATGATGACTTCTAGCCAACCTAATAAACATAGCCTTACCACCAACAA
TTAACTTAACAGGCGAACTTTTAATTATTACATCCTTATTTAACTGATCCAACACCACAA
TCATTATAACCGGAGTAGGAACCCTTCTAACAGCAGCCTACTCCTTATACATATTTTTAA
CCACCCAACGAAACAAACTATCAACGAACACTATTAACATCTCTCCAACCCAAACACGAG
AGCACATTCTCATAACACTTCACATCCTCCCACTACTCCTCCTACTAGCAAAACCCGAGC
TAATTATAGGCCCTTTCACATTTGGTCCTAAACTTGCCGTTGTTTTTAATAAAAATTACA
CATGCAAGCCTCAACAAACCAGTGAGAATGCCCACAAATTCC-TAAACAGAAAGCAGGAG
CAGGCATCAGGAACACCAGCCA-ATTAGCCTACAACGCCTTGCTACGCCACACCCACAAG
GGCCCTCAGCAGTGAAAAGTATTAA-AAATGAGCGAAAGCTTGATTTAGTTATTATTAAA
ACTGGTTGGTTAATTTCGTGCCAGCCACCGCGGTTATACGAAAAACCAGAAACAACAGCC
CACGGCGTAAAGAGTGATAAAAGACCCTATTTACTTAAAGAAAAACTACAGCAGAGTTGT
AAAACACTACTGACTGCAAGAACCACAACA-AAAAC-AAGCCTTTAAACCGCTTAATCTC
ACGAAAGCTAAGAAACAAACTGGGATTAGATACCCCACTATGCTTAGCCGTAAACAAAAA
CAGTACAGATACAACACTGTTCGCCAGAGAACTACAAGCA-AAAACTCAAAACTCTAAGG
ACTTGGCGGTGTCCCATATCAACCTAGAGGAGCCTGTCCTATAATCGATACCCCCCGATC
CACCCAACCCTCCCTCGAAACTCAGCCTATATACCGCCGTCGCCAGCCTACCCTATGAAG
GGATTAAAGTAAGCAAAACAGCTACAGGCTAGAACGTCAGGTCAAGGTGTAGCACATGGA
AGGGAAGAGGAAAC-TTT-AAACGGCCGCGGTATCCTAACCGTGCAAAGGTAGCGTAATC
ACTTGTCTTTTAAATAAAGACTAGTATGAAAGGCCAAATGAGAACGGGCCTGTCTCCTAT
AGTTGACCAGTTAAACTGATCTTCAAGTACAAAAGCTTGAATAAGCACATAAGACGAGAA
GACCCTGTGGAGCTTAAAACCAACACTATAATAAACCAC-AAATAGCATAGGTTTTAAGT
TGGGGCGACTTCGGAACAAAATAAAACTTCCGAGCACAGAGCCA-AACCGCTCTCACTTA
GACAAACATGTCAAAGAAA-ACATCCGACCCAGTCTTACTGAATAACGAACCAAGTTACC
CCAGGGATAACAGCGCCATCTTCTTCAAGAGGCCATATCGACAAGAAGGTTTACGACCTC
GATGTTGGATCAGGACACCCAAACGGTGCAACAGCTGTTAAAGGTTCGTTTGTTCAACGA
TCAACAGTCCTACGTGATCTGAGTTC
>LDA240
CCCAATAACACTAACTATTATATTAACTAGCCTAGCTATTGGAACAATCATTACCATATC
TAGCACCCACTGACTCATGGCCTGAGTGGGCTTAGAGCTAAACACCTTATCAATTGTCCC
CGTTATTACTAAATACCATCACCCACGCTCCACAGAAGCCACAACCAAGTACTTCCTAAC
TCAAGCTGCAGCCTCCGCCATACTCCTATTTGCAAGCACAATAAATGCATGATACACCGG
AACCTGAGACATCTCTCAATTAACAAACCCACCAGCCTGTATAATATTCACAATAGCTCT
AGCCATAAAGCTGGGCCTTGCTCCCCTCCACTTCTGACTACCTGAAGTATTACAGGGCAC
CTCACTTAGCACGGCTTTAATCATCACAACATGACAAAAACTTGCCCCAATAGCCCTGAT
ATTTTTAACACACAGCTCACTTAACCTAACAATCCTGATGATTCTAGGACTTCTATCAAC
CCTAACCGGCGGGTGGGGCGGCCTAAACCAAACACAAACACGAAAAATCATAGCATACTC
ATCAATCGCCAAAACTTGGCGGATACGGGATTATCCGTGTTACCCCTCTACTCAACCCAA
TTTCAACAAAACTTCATTACCCATTCATCATTCTAGCCATCTGAGGCATCATTATAACAA
GTTCCATTTGCCTACGACAAACAGACTTAAAGTCCTTAATTGCCTACTCATCCGTTAGCC
ACATAGGGCTTGTTATTGCCGCTACCCTCATTCAAACTCCATGAAGCCTAGCCGGCTCAA
TAGCACTAATAATTGCCCACGGTCTTACATCCTCAGTACTATTCTGCCTAGCAAACACTA
ACTATGAACGAACACACAGTCGAACCATACTCCTCACACGAGGATTACAACTCATCCTAC
CACTAATGACAACATGATGACTCCTAGCCAACCTGATAAACATAGCTCTGCCACCAACAA
TTAACCTAACAGGTGAACTTTTAATTATTACATCCCTATTTAACTGATCCAACACCACAA
TCATTATAACCGGAGTAGGGACCCTTCTAACTGCAGCCTACTCCTTATACATATTTTTAA
CCACCCAACGAAACAAACTACCAACGAACACTATCAACATCTCCCCAACTCAGACACGAG
AACATATTCTTATAATACTTCACATCCTCCCCTTACTCCTCCTACTAACAAAACCCGAAC
TAGTTATAGGCCCCTTCACATTTGGTCCTAAACTTGCCGTTGTTTTTAATAAAAATTACA
CATGCAAGCCTCAACAAACCAGTGAGAATGCCCACAAATTCC-TAAACAGAAAGCAGGAG
CAGGCATCAGGAGCACCAACCA-ATTAGCCTACAACGCCTTGCTACGCCACACCCACAAG
GGCCCTCAGCAGTGAAAAGTATTAA-AAATAAGCGAAAGCTTGATTTAGTTATTATTAAA
CCTGGTTGGTTAATTTCGTGCCAGCCACCGCGGTTATACGAAAAACCAGAAACAACAGCC
CACGGCGTAAAGAGTGATAAAAGACCCTATTTACTTAAAGAGAAACTACAGCGGAGTTGT
AAAACACTACTGACTGCAAGAACCACAACA-AAAAC-AAGCCTTTAAACCGCTTAACCTC
ACGAAAGCTAAGAAACAAACTGGGATTAGATACCCCACTATGCTTAGCCGTAAACAAAAA
CAGTGCAAATACAACACTGTTCGCCAGAGAACTACAAGCATAAAACTCAAAACTCTAAGG
ACTTGGCGGTGTCCCATATCAACCTAGAGGAGCCTGTCCTATAATCGATACCCCCCGATC
CACCCAACCCTCCCTCGAAACTCAGCCTATATACCGCCGTCGCCAGCCTACCCCATGAGG
GGATTAAAGTAAGCAAAACAGCCACGGGCTAGGACGTCAGGTCAAGGTGTAGCACATGGA
AGGGAAGAGGAAAC-TTT-AAACGGCCGCGGTATCCTAACCGTGCAAAGGTAGCGTAATC
ACTTGTCTTTTAAATAAAGACTAGTATGAAAGGCCAAATGAGAACGGACCTGTCTCCTAT
AGTTGACCAGTTAAACTGATCTTCAAGTACAAAAGCTTGAATAAACACATAAGACGAGAA
GACCCTGTGGAGCTTAAAACCAACACTATAATAAACAAC-AAATAGCATAGGTTTTAAGT
TGGGGCGACTTCGGAACAAAATAAAACTTCCGAGCACAGAGCCA-AACCACTCTCACTTA
GACAAACATGTCAAAG-GAAACACCCGACCCAGTCTTACTGAATGACGAACCAAGTTACC
CCAGGGATAACAGCGCCATCTTCTTCAAGAGACCATATCGACAAGAAGGTTTACGACCTC
GATGTTGGATCAGGACACCCAAACGGTGCAACAGCTGTTAAAGGTTCGTTTGTTCAACGA
TCAACAGTCCTACGTGATCTGAGTTC
>LDA241
CCCAATAACACTAACTATTATATTAACTAGCCTAGCTATTGGAACAATCATTACCATATC
TAGCACCCACTGACTCATGGCCTGAGTGGGCTTAGAGCTAAACACCTTATCAATTGTCCC
CGTTATTACTAAATACCATCACCCACGCTCCACAGAAGCCACAACCAAATACTTCCTAAC
TCAAGCTGCAACCTCCGCCATACTCCTATTTGCAAGCACAATAAATGCATGATACACCGG
AACCTGAGACATCTCTCAATTAACAAACCCACCAGCCTGTATAATATTCACAATAGCTCT
AGCCATAAAGCTGGGCCTTGCTCCCCTCCACTTCTGACTACCTGAAGTATTACAGGGCAC
CTCACTTAGCACGGCTTTAATCATCACAACATGACAAAAACTTGCCCCAATAGCCCTGAT
ATTTTTAACACACAGCTCACTTAACCTAACAATCCTGATGATTCTAGGACTTCTATCAAC
CCTAACCGGCGGGTGGGGCGGCCTAAACCAAACACAAACACGAAAAATCATAGCATACTC
ATCAATCGCCAAAACTTGGCGGATACGGGATTATCCGTGTTACCCCTCTACTCAACCCAA
TTTCAACAAAACTTCATTACCCATTCATCATTCTAGCCATCTGAGGCATCATTATAACAA
GTTCCATTTGCCTACGACAAACAGACTTAAAGTCCTTAATTGCCTACTCATCCGTTAGCC
ACATAGGGCTTGTTATTGCCGCTACCCTCATTCAAACTCCATGAAGCCTAGCCGGCTCAA
TAGCACTAATAATTGCCCACGGTCTTACATCCTCAGTACTATTCTGCCTAGCAAACACTA
ACTATGAACGAACACACAGTCGAACCATACTCCTCACACGAGGATTACAACTCATCCTAC
CACTAATGACAACATGATGACTCCTAGCCAACCTGATAAACATAGCTCTGCCACCAACAA
TTAACCTAACAGGTGAACTTTTAATTATTACATCCCTATTTAACTGATCCAACACCACAA
TCATTATAACCGGAGTAGGGACCCTTCTAACTGCAGCCTACTCCTTATACATATTTTTAA
CCACCCAACGAAACAAACTACCAACGAACACTATCAACATCTCCCCAACTCAGACACGAG
AACATATTCTTATAATACTTCACATCCTCCCCTTACTCCTCCTACTAACAAAACCCGAAC
TAGTTATAGGCCCCTTCACATTTGGTCCTAAACTTGCCGTTGTTTTTAATAAAAATTACA
CATGCAAGCCTCAACAAACCAGTGAGAATGCCCACAAATTCC-TAAACAGAAAGCAGGAG
CAGGCATCAGGAGCACCAACCA-ATTAGCCTACAACGCCTTGCTACGCCACACCCACAAG
GGCCCTCAGCAGTGAAAAGTATTAA-AAATAAGCGAAAGCTTGATTTAGTTATTATTAAA
CCTGGTTGGTTAATTTCGTGCCAGCCACCGCGGTTATACGAAAAACCAGAAACAACAGCC
CACGGCGTAAAGAGTGATAAAAGACCCTATTTACTTAAAGAGAAACTACAGCGGAGTTGT
AAAACACTACTGACTGCAAGAACCACAACA-AAAAC-AAGCCTTTAAACCGCTTAACCTC
ACGAAAGCTAAGAAACAAACTGGGATTAGATACCCCACTATGCTTAGCCGTAAACAAAAA
CAGTGCAAATACAACACTGTTCGCCAGAGAACTACAAGCATAAAACTCAAAACTCTAAGG
ACTTGGCGGTGTCCCATATCAACCTAGAGGAGCCTGTCCTATAATCGATACCCCCCGATC
CACCCAACCCTCCCTCGAAACTCAGCCTATATACCGCCGTCGCCAGCCTACCCCATGAGG
GGATTAAAGTAAGCAAAACAGCCACGGGCTAGGACGTCAGGTCAAGGTGTAGCACATGGA
AGGGAAGAGGAAAC-TTT-AAACGGCCGCGGTATCCTAACCGTGCAAAGGTAGCGTAATC
ACTTGTCTTTTAAATAAAGACTAGTATGAAAGGCCAAATGAGAACGGACCTGTCTCCTAT
AGTTGACCAGTTAAACTGATCTTCAAGTACAAAAGCTTGAATAAACACATAAGACGAGAA
GACCCTGTGGAGCTTAAAACCAACACTATAATAAACAAC-AAATAGCATAGGTTTTAAGT
TGGGGCGACTTCGGAACAAAATAAAACTTCCGAGCACAGAGCCA-AACCACTCTCACTTA
GACAAACATGTCAAAG-GAAACACCCGACCCAGTCTTACTGAATGACGAACCAAGTTACC
CCAGGGATAACAGCGCCATCTTCTTCAAGAGACCATATCGACAAGAAGGTTTACGACCTC
GATGTTGGATCAGGACACCCAAACGGTGCAACAGCTGTTAAAGGTTCGTTTGTTCAACGA
TCAACAGTCCTACGTGATCTGAGTTC
>LDA242
CCCAATAACACTAACTATCATACTAACCAGCCTAGCTATTGGAACAATCATTACCATGTC
TAGCACCCATTGACTCATGGCCTGGGTGGGCTTAGAACTAAACACCCTATCAATTGTTCC
CATTATTACTAAATATCATCATCCACGCTCCACAGAAGCCACAACCAAATACTTCCTAAC
TCAAGCTGCGGCCTCCGCCATACTCCTATTTGCAAGCACAATAAATGCATGACACACCGG
AACCTGAGACATCTCTCAACTAACAAACCCCCCAGCCTGTATAATATTCACAATAGCTCT
AGCCATAAAACTAGGCCTTGCCCCCCTCCACTTCTGACTACCTGAGGTATTACAGGGCAC
CTCACTTAGCACAGCTTTAATCATCACAACATGACAAAAACTTGCCCCAATAGCCCTGAT
ATTTTTAACACACAGCTCACTTAACCCCACAATCCTAATGATTCTAGGACTTCTATCAGC
CCTAACTGGCGGATGAGGCGGCCTAAACCAAACACAAACACGAAAAATTATAGCATTCTC
ATCAATCGCCAAAACTTGGCGGATACGGGATTATCCGTGTTACCCCTCTACTCAACCCAA
TTTCAACAAAACTTTATTACCCATTCATCATACTAGCCATCTGAGGCATCATTATAACAA
GTTCCATTTGCCTACGACAAACAGACTTAAAATCCTTAATTGCCTACTCATCCGTTAGCC
ACATGGGGCTTGTTATTGCCGCTACCCTCATTCAAACTCCATGAAGCCTAGCCGGCTCAA
TAGCGCTAATAATTGCCCACGGCCTTACATCCTCAGTACTATTCTGCCTAGCAAACACTA
ACTATGAACGAACACACAGTCGAACCATACTCCTCACACGAGGACTACAACTCATCCTGC
CACTAATGACAACATGGTGACTCCTAGCCAACCTAATAAACATAGCCCTACCACCAACAA
TCAACCTAACAGGCGAACTTTTAATTATTACATCCCTATTTAACTGATCCAACACCACAA
TCATTATAACCGGAGTGGGAACCCTTCTTACTGCAGCCTACTCCTTATACATATTTTTAA
CCACCCAACGAAACAAACTATCAACAAACACTATCAGCATCTCCCCAACTCAGACACGAG
AACATATTCTTATGATACTTCACATCCTCCCCTTACTCCTCCTACTAACAAAACCCGAAC
TAGTTATAGGCCCCTTCACATTTGGTCCTAAACTTGCCGTTGTTTTTAATAAAAATTACA
CATGCAAGCCTCAACAAACCAGTGAGAATGCCCACAAATTCC-TAAACAGAAAGCAGGAG
CAGGCATCAGGAGCACCAATCA-ATTAGCCTACAACGCCTTGCTACGCCACACCCACAAG
GGCCCTCAGCAGTGAAAAGTATTAA-AAATAAGCGAAAGCTTGATTTAGTTATTATTAAG
TCTGGTTGGTTAATTTCGTGCCAGCCACCGCGGTTATACGAAAAACCAGAAACAACAGCC
CACGGCGTAAAGAGTGATAAAAGACCCTGTTTACTTAAAGAAAAACTACAGCAGAGTTGT
AAAACACTACTGACTGCAAGAACCACAACA-AAAAC-AAGCCTTTAAACCACTTAACCTC
ACGAAAGCTAAGAAACAAACTGGGATTAGATACCCCACTATGCTTAGCCGTAAACAAAAA
CAGTGCAGATACAACACTGTTCGCCAGAGAACTACAAGCA-AAAACTCAAAACTCTAAGG
ACTTGGCGGTGCCCCATATCAACCTAGAGGAGCCTGTCCTATAATCGATACCCCCCGATC
CACCCAACCCTCCCTCGAAACTCAGCCTATATACCGCCGTCGCCAGCCTACCCCATGAGG
GGGATAAAGTAGGCAAAACAGCCACAGGCTAGAACGTCAGGTCAAGGTGTAGCACATGGA
AGGGAAGAGGAAAC-TTT-AAACGGCCGCGGTATCCTAACCGTGCAAAGGTAGCGTAATC
ACTTGTCTTTTAAATAAAGACTAGTATGAAAGGCCAAATGAGAACGGACCTGTCTCCTAT
AGTTGACCAGTTAAACTGATCTTCAAGTACAAAAGCTTGAATAAACACATAAGACGAGAA
GACCCTGTGGAGCTTAAAACCAACACTATAATAAACCAC-AAATAGCATAGGTTTTAAGT
TGGGGCGACTTCGGAACAAAATAAAACTTCCGAGCACAGAGCCA-AACCGCTCTCACTTA
GACAAACATGTCAAAGAAA-ACACCCGACCCAGTCTTACTGAATAACGAACCAAGTTACC
CCAGGGATAACAGCGCCATCTTCTTCAAGAGGCCATATCGACAAGAAGGTTTACGACCTC
GATGTTGGATCAGGACACCCAAACGGTGCAACAGCTGTTAAAGGTTCGTTTGTTCAACGA
TCAACAGTCCTACGTGATCTGAGTTC
>LDA243
CCCAATAACACTAACTATTATACTAACTAGCCTAGCTATTGGAACAATCATTACCATATC
TAGCACCCACTGACTCATGGCCTGAGTGGGCTTAGAGCTAAACACCCTATCAATTGTCCC
CGTTATCACTAAATACCATCACCCACGCTCCACAGAAGCCACAACCAAATACTTCCTAAC
TCAAGCTGCAGCCTCCGCCATACTCCTATTTGCAAGCACAATAAATGCATGATACACCGG
AACCTGAGACATCTCTCAATTAACAAACCCCCCAGCCTGTGTAATATTCACAATAGCCCT
AGCCATAAAGCTGGGCCTTGCTCCCCTCCACTTCTGACTACCTGAGGTATTACAGGGCAC
CTCACTTAGCACGGCTTTAATCATCACAACATGACAAAAACTTGCCCCAATAGCCCTGAT
ATTTTTAACACACAGCTCACTTAACCTAACAATCCTGATGATTCTAGGACTTCTATCAGC
CCTAACCGGCGGGTGGGGCGGCCTAAACCAAACACAAACACGAAAAATCATAGCACACTC
ATCAATCGCCAAAACTTGGCGGATACGGGATTATCCGTGTTACCCCCCTACTCAACCCAA
TTTCAACAAAACTTCATTATCCATTCATCATTCTAGCCATCTGAGGCATCATTATAACAA
GTTCCATTTGCCTACGACAAACAGACTTAAAGTCCTTAATTGCCTACTCATCCGTTAGCC
ACATAGGGCTTGTTATTGCCGCTACCCTCATTCAAACTCCATGAAGCCTAGCCGGCTCAA
TAGCACTAATAATTGCCCACGGTCTTACATCCTCAGTATTATTCTGCCTAGCAAACACTA
ACTATGAACGAACACACAGTCGAACCATACTCCTCACACGAGGATTACAACTCATCCTAC
CACTAATGACAACATGATGACTCCTAGCCAACCTGATAAACATAGCTCTGCCACCAACAA
TTAACCTAACAGGTGAACTTTTAATTATTACATCCCTATTTAACTGATCCAACACCACAA
TCATTATAACCGGAGTAGGGACCCTTCTAACTGCAGCCTACTCCTTATACATATTTTTAA
CCACCCAACGAAACAAACTATCAACGAACACTATCAACATCTCCCCAACTCAGACACGAG
AACATATTCTTATAATACTTCACATCCTCCCCTTACTCCTCCTACTAACAAAACCCGAAC
TAGTTATAGGCCCCTTCACATTTGGTCCTAAACTTGCCGTTGTTTTTAATAAAAATTACA
CATGCAAGCCTCAACAAACCAGTGAGAATGCCCACAAATTCC-TAAACAGAAAACAGGAG
CAGGCATCAGGAACACCAACCA-ATTAGCCTACAACGCCTTGCTACGCCACACCCACAAG
GGCCCTCAGCAGTGAAAAGTATTAA-AAATAAGCGAAAGCTTGATTTAGTTATTATTAAA
CCTGGTTGGTTAATTTCGTGCCAGCCACCGCGGTTATACGAAAAACCAGAAACAACAGCC
CACGGCGTAAAGAGTGATAAAAGACCCTATTTACTTAAAGAGAAACTGCAGCGGAGTTGT
AAAACACTACTGACTGCAAGAACCACAACA-AAAAC-AAGCCTTTAAACCGCTTAACCTC
ACGAAAGCTAAGAAACAAACTGGGATTAGATACCCCACTATGCTTAGCCGTAAACAAAAA
CAGTGCAGATACAACACTGTTCGCCAGAGAACTACAAGCATAAAACTCAAAACTCTAAGG
ACTTGGCGGTGTCCCATATCAACCTAGAGGAGCCTGTCCTATAATCGATACCCCCCGATC
CACCCAACCCTTCCTCGAAACTCAGCCTATATACCGCCGTCGCCAGCCTACCCCATGAGG
GGATTAAAGTAAGCAAAACAGCCACAGGCTAGGACGTCAGGTCAAGGTGTAGCACATGGA
AGGGAAGAGGAAAC-TTT-AAACGGCCGCGGTATCCTAACCGTGCAAAGGTAGCGTAATC
ACTTGTCTTTTAAATAAAGACTAGTATGAAAGGCCAAATGAGAACGGACCTGTCTCCTAT
AGTTGACCAGTTAAACTGATCTTCAAGTACAAAAGCTTGAATAAACACATAAGACGAGAA
GACCCTGTGGAGCTTAAAACCAACACTATAATAAACCAC-AAATAGCATAGGTTTTAAGT
TGGGGCGACTTCGGAACAAAATAAAACTTCCGAGCACAGAGCCA-AACCACTCTCACTTA
GACAAACATGTCAAAG-GAAACACCCGACCCAGTCTTACTGAATGACGAACCAAGTTACC
CCAGGGATAACAGCGCCATCTTCTTCAAGAGACCATATCGACAAGAAGGTTTACGACCTC
GATGTTGGATCAGGACACCCAAACGGTGCAACAGCTGTTAAAGGTTCGTTTGTTCAACGA
TCAACAGTCCTACGTGATCTGAGTTC
>LDA244
CCCAATAACACTAACTATTATATTAACTAGCCTAGCTATTGGAACAATCATTACCATATC
TAGCACCCACTGACTCATGGCCTGAGTGGGCTTAGAGCTAAACACCTTATCAATTGTCCC
CGTTATTACTAAATACCATCACCCACGCTCCACAGAAGCCACAACCAAATACTTCCTAAC
TCAAGCTGCGGCCTCCGCCATACTCCTATTTGCAAGCACAATAAATGCATGATACACCGG
AACCTGAGACATCTCTCAATTAACAAACCCACCAGCCTGTATAATATTCACAATAGCTCT
AGCCATAAAGCTGGGCCTTGCTCCCCTCCACTTCTGACTACCTGAAGTATTACAGGGCAC
CTCACTTAGCACGGCTTTAATCATCACAACATGACAAAAACTTGCCCCAATAGCCCTGAT
ATTTTTAACACACAGCTCACTTAACCTAACAATCCTGATGATTCTAGGACTTCTATCAAC
CCTAACCGGCGGGTGGGGCGGCCTAAACCAAACACAAACACGAAAAATCATAGCATACTC
ATCAATCGCCAAAACTTGGCGGATACGGGATTATCCGTATTACCCCTCTACTCAACCCAA
TTTCAACAAAACTTCATTACCCATTCATCATTCTAGCCATCTGAGGCATCATTATAACAA
GTTCCATTTGCCTACGACAAACAGACTTAAAGTCCTTAATTGCCTACTCATCCGTTAGCC
ACATAGGGCTTGTTATTGCCGCTACCCTCATTCAAACTCCATGAAGCCTAGCCGGCTCAA
TAGCACTAATAATTGCCCACGGTCTTACATCCTCAGTACTATTCTGCCTAGCAAACACTA
ACTATGAACGAACACACAGTCGAACCATACTCCTCACACGAGGATTACAACTCATCCTAC
CACTAATGACAACATGATGACTCCTAGCCAACCTGATAAACATAGCTCTGCCACCAACAA
TTAACCTAACAGGTGAACTTTTAATTATTACATCCCTATTTAACTGATCCAACACCACAA
TCATTATAACCGGAGTAGGGACCCTTCTAACTGCAGCCTACTCCTTATACATATTTTTAA
CCACCCAACGAAACAAACTACCAATGAACACTATCAACATCTCCCCAACTCAGACACGAG
AACATATTCTTATAATACTTCACATCCTCCCCTTACTCCTCCTACTAACAAAACCCGAAC
TAGTTATAGGCCCCTTCACATTTGGTCCTAAACTTGCCGTTGTTTTTAATAAAAATTACA
CATGCAAGCCTCAACAAACCAGTGAGAATGCCCACAAATTCC-TAAACAGAAAGCAGGAG
CAGGCATCAGGAGCACCAACCA-ATTAGCCTACAACGCCTTGCTACGCCACACCCACAAG
GGCCCTCAGCAGTGAAAAGTATTAA-AAATAAGCGAAAGCTTGATTTAGTTATTATTAAA
CCTGGTTGGTTAATTTCGTGCCAGCCACCGCGGTTATACGAAAAACCAGAAACAACAGCC
CACGGCGTAAAGAGTGATAAAAGACCCTATTTACTTAAAGAGAAACTACAGCGGAGTTGT
AAAACACTACTGACTGCAAGAACCACAACA-AAAAC-AAGCCTTTAAACCGCTTAACCTC
ACGAAAGCTAAGAAACAAACTGGGATTAGATACCCCACTATGCTTAGCCGTAAACAAAAA
CAGTGCAAATACAACACTGTTCGCCAGAGAACTACAAGCATAAAACTCAAAACTCTAAGG
ACTTGGCGGTGTCCCATATCAACCTAGAGGAGCCTGTCCTATAATCGATACCCCCCGATC
CACCCAACCCTCCCTCGAAACTCAGCCTATATACCGCCGTCGCCAGCCTACCCCATGAGG
GGATTAAAGTAAGCAAAACAGCCACGGGCTAGGACGTCAGGTCAAGGTGTAGCACATGGA
AGGGAAGAGGAAAC-TTT-AAACGGCCGCGGTATCCTAACCGTGCAAAGGTAGCGTAATC
ACTTGTCTTTTAAATAAAGACTAGTATGAAAGGCCAAATGAGAACGGACCTGTCTCCTAT
AGTTGACCAGTTAAACTGATCTTCAAGTACAAAAGCTTGAATAAACACATAAGACGAGAA
GACCCTGTGGAGCTTAAAACCAACACTATAATAAACAAC-AAATAGCATAGGTTTTAAGT
TGGGGCGACTTCGGAACAAAATAAAACTTCCGAGCACAGAGCCA-AACCACTCTCACTTA
GACAAACATGTCAAAG-GAAACACCCGACCCAGTCTTACTGAATGACGAACCAAGTTACC
CCAGGGATAACAGCGCCATCTTCTTCAAGAGACCATATCGACAAGAAGGTTTACGACCTC
GATGTTGGATCAGGACACCCAAACGGTGCAACAGCTGTTAAAGGTTCGTTTGTTCAACGA
TCAACAGTCCTACGTGATCTGAGTTC
>Lamington_NP
CCCAATAACACTAACTATAATACTAACTAGCCTAGCTATTGGAACAATCATTACCATGTC
TAGCACCCATTGACTCATGGCCTGGGTTGGCCTAGAGCTAAATACCTTATCAATTATCCC
CATTATTACTAAATACCACCACCCACGCTCCACAGAAGCCACAACCAAGTATTTCCTAAC
TCAGGCTGCAGCCTCCGCCATACTCTTATTTGCAAGCACAATAAACGCATGATACACCGG
AACCTGAGACATCTCTCAATTAACAAACCCTCCAGCCTGCGTTATATTCACAATAGCCCT
AGCCATAAAACTAGGCCTTGCCCCCCTCCACTTCTGATTGCCTGAAGTATTACAGGGCAC
CTCACTTAGCACAGCTTTAATCATTACAACATGACAAAAACTTGCCCCAATAGCCCTGAT
ATTTTTAACACACAGCTCACTTAACCCGACAACCCTAATGATTCTAGGACTACTATCAGC
CTTAACTGGCGGGTGAGGCGGCCTAAACCAGACACAAACACGAAAAATCATAGCATTCTC
ATCAATCGCCAAAACTTGGCGGATATGGAATTATCCGTATTACCCCCCTGCTCAACCCAA
TTTCAACAAAACTTTATTATCCATTCATCATACTAGCCATCTGAGGCATCATTATAACAA
GCTCCATTTGCCTACGACAAACAGACTTAAAGTCCCTAATTGCCTATTCATCCGTCAGCC
ATATGGGACTTGTTATTGCCGCTACTCTTATTCAAACCCCATGAAGCCTAGCCGGCTCAA
TAGCACTAATAATTGCTCACGGCCTAACATCCTCAGTACTATTCTGCCTAGCAAACACTA
ACTATGAACGAACACACAGTCGAACCATACTCCTCACACGAGGGTTACAACTTATTCTAC
CCCTAATAACAACATGATGACTTATAGCCAACCTAATAAACATAGCCTTACCACCAACAA
TCAACCTAACAGGCGAACTTTTAATTATTACATCCTTATTTAACTGATCCAACACCACAA
TCATTATAACCGGAGTAGGAACCCTTCTAACAGCAGCCTACTCCTTATACATATTTTTAA
CCACCCAACGAAACAAACTGTCAACAAACACTATTAACATCTCTCCAACCCAAACACGAG
AGCACATCCTCATAACACTTCACATCCTCCCACTACTCCTCCTACTAGCAAAACCCGAGT
TAATTATAGGCCCTTTCACATTTGGTCCTAAACTTGCCGTTGTTTTTAATAAAAATTACA
CATGCAAGCCTCAACAAACCAGTGAGAATGCCCACAAATTCC-TAAACAGAAAGCAGGAG
CAGGCATCAGGAACACCAGCCA-ATTAGCCTACAACGCCTTGCTACGCCACACCCACAAG
GGCCCTCAGCAGTGAAAAGTATTAA-AAATGAGCGAAAGCTTGATTTAGTTATTATTAAA
ACTGGTTGGTTAATTTCGTGCCAGCCACCGCGGTTATACGAAAAACCAGAAACAACAGCC
CACGGCGTAAAGAGTGATAAAAGACCCTATTTACTTAAAGAAAAACTACAGCAGAGTTGT
AAAACACTACTGACTGCAAGAACCACAACA-AAAAC-AAGCCTTTAAACCACTTAATCTC
ACGAAAGCTAAGAAACAAACTGGGATTAGATACCCCACTATGCTTAGCCGTAAACAAAAA
CAGTACAGATACAACACTGTTCGCCAGAGAACTACAAGCA-AAAACTCAAAACTCTAAGG
ACTTGGCGGTGTCCCATATCAACCTAGAGGAGCCTGTCCTATAATCGATACCCCCCGATC
CACCCAACCCTTCCTCGAAACTCAGCCTATATACCGCCGTCGCCAGCCTACCCTATGAAG
GGATTAAAGTAAGCAAAACAGCCACAGGCTAGAACGTCAGGTCAAGGTGTAGCACATGGA
AGGGAAGAGGAAAC-TTT-AAACGGCCGCGGTATCCTAACCGTGCAAAGGTAGCGTAATC
ACTTGTCTTTTAAATAAAGACTAGTATGAAAGGCCAAATGAGAACGGACCTGTCTCCTAT
AGTTGACCAGTTAAACTGATCTTCAAGTACAAAAGCTTGAATAAGCACATAAGACGAGAA
GACCCTGTGGAGCTTAAAACCAACACTATAATAAACCAC-AAATAGCATAGGTTTTAAGT
TGGGGCGACTTCGGAACAAAATAAAACTTCCGAGCACAGAGCCA-AACCGCTCTCACTTA
GACAAACATGTCAAAGAAA--CACCTGACCCAGTCTTACTGAACAACGAACCAAGTTACC
CCAGGGATAACAGCGCCATCTTCTTCAAGAGGCCATATCGACAAGAAGGTTTACGACCTC
GATGTTGGATCAGGACACCCAAACGGTGCAACAGCTGTTAAAGGTTCGTTTGTTCAACGA
TCAACAGTCCTACGTGATCTGAGTTC
>LDA247
CCCAATAACACTAACTATAATACTAACTAGCCTAGCTATTGGAACAATCATTACCATGTC
TAGCACCCATTGACTCATGGCCTGGGTTGGCCTAGAGCTAAATACCTTATCAATTATCCC
CATTATTACTAAATACCACCACCCACGCTCCACAGAAGCCACAACCAAGTACTTCCTAAC
TCAGGCTGCAGCCTCCGCCATACTCTTATTTGCAAGCACAATAAACGCATGATACACCGG
AACCTGAGACATCTCTCAATTAACAAACCCCCCAGCCTGCGTTATATTTACAATAGCCCT
AGCCATAAAACTGGGCCTTGCCCCCCTCCACTTCTGATTGCCTGAGGTATTACAGGGCAC
CTCACTTAGCACAGCTTTAATCATTACAACATGACAAAAACTTGCCCCAATAGCCCTGAT
ATTTTTAACACACAGCTCACTTAACCCAACAACCCTAATGATTCTAGGACTACTATCAGC
CTTAACTGGCGGGTGAGGCGGCCTAAACCAGACACAAACACGAAAAATCATAGCATTCTC
ATCAATCGCCAAAACTTGGCGGATATGGAATTATCCGTATTACCCCCCTGCTCAACCCAA
TTTCAACAAAACTTTATTACCCATTCATCATACTAGCCATCTGAGGCATCATTATAACAA
GCTCCATTTGCCTACGACAAACAGACTTAAAGTCCCTAATTGCCTATTCATCCGTCAGCC
ATATGGGACTTGTTATTGCCGCTACTCTTATTCAAACCCCATGAAGCCTAGCCGGCTCAA
TAGCACTAATAATTGCTCACGGCCTAACATCCTCAGTACTATTCTGCCTAGCAAACACTA
ACTATGAACGAACACACAGTCGAACCATACTCCTCACACGAGGGTTACAACTTATTCTAC
CCCTAATAACAACATGATGACTTATAGCCAACCTAATAAACATAGCCTTACCACCAACAA
TTAACCTAACAGGCGAACTTTTAATTATTACATCCTTATTTAACTGATCCAACACCACAA
TCATTATAACCGGAGTAGGAACCCTTCTAACAGCAGCCTACTCCTTATACATATTTTTAA
CCACCCAACGAAACAAACTGTCAACAAACACTATTAACATCTCTCCAACCCAAACACGAG
AGCACATCCTCATAACACTTCACATCCTCCCACTACTCCTCCTACTAGCAAAACCCGAGC
TAATTATAGGCCCTTTCACATTTGGTCCTAAACTTGCCGTTGTTTTTAATAAAAATTACA
CATGCAAGCCTCAACAAACCAGTGAGAATGCCCACAAATTCC-TAAACAGAAAGCAGGAG
CAGGCATCAGGAACACCAGCCA-ATTAGCCTACAACGCCTTGCTACGCCACACCCACAAG
GGCCCTCAGCAGTGAAAAGTATTAA-AAATGAGCGAAAGCTTGATTTAGTTATTATTAAA
ACTGGTTGGTTAATTTCGTGCCAGCCACCGCGGTTATACGAAAAACCAGAAACAACAGCC
CACGGCGTAAAGAGTGATAAAAGACCCTATTTACTTAAAGAAAAACTACAGCAGAGTTGT
AAAACACTACTGACTGCAAGAACCACAACA-AAAAC-AAGCCTTTAAACCACTTAATCTC
ACGAAAGCTAAGAAACAAACTGGGATTAGATACCCCACTATGCTTAGCCGTAAACAAAAA
CAGTACAGATACAACACTGTTCGCCAGAGAACTACAAGCA-AAAACTCAAAACTCTAAGG
ACTTGGCGGTGTCCCATATCAACCTAGAGGAGCCTGTCCTATAATCGATACCCCCCGATC
CACCCAACCCTCCCTCGAAACTCAGCCTATATACCGCCGTCGCCAGCCTACCCTATGAAG
GGATTAAAGTAAGCAAAACAGCCACAGGCTAGAACGACAGGTCAAGGTGTAGCACATGGA
AGGGAAGAGGAAAC-TTT-AAACGGCCGCGGTATCCTAACCGTGCAAAGGTAGCGTAATC
ACTTGTCTTTTAAATAAAGACTAGTATGAAAGGCCAAATGAGAACGGGCCTGTCTCCTAT
AGTTGACCAGTTAAACTGATCTTCAAGTACAAAAGCTTGAATAAGCACATAAGACGAGAA
GACCCTGTGGAGCTTAAAACCAACACTATAATAAACCAC-AAATAGCATAGGTTTTAAGT
TGGGGCGACTTCGGAACAAAATAAAACTTCCGAGCACAGAGCCA-AACCGCTCTCACTTA
GACAAACATGTCAAAGAAA-ACACCTGACCCAGTCTTACTGAATAACGAACCAAGTTACC
CCAGGGATAACAGCGCCATCTTCTTCAAGAGGCCATATCGACAAGAAGGTTTACGACCTC
GATGTTGGATCAGGACACCCAAACGGTGCAACAGCTGTTAAAGGTTCGTTTGTTCAACGA
TCAACAGTCCTACGTGATCTGAGTTC
>Styx_River_SF
CCCAATAATACTAACTATAATATTAACTAGCCTGGCTATTGGAACAATCATTACCATATC
TAGCACCCACTGACTTATGGCCTGAGTGGGCTTAGAACTAAACACCTTATCAATTATTCC
TATTATTACTAAATACCACCACCCACGCTCCACAGAAGCCACAACCAAATATTTCCTAAC
TCAAGCTGCAGCCTCCGCCATACTCCTATTTGCAAGCACAGTAAACGCATGATACACCGG
AACCTGAGATATTTCTCAACTAACAAACCCACTAGCCTGTGTAATACTCACAATAGCTCT
AGCCATAAAACTCGGCCTTGCCCCCCTCCACTTCTGATTACCTGAAGTATTACAGGGCAC
CTCACTTAGCACAGCTTTAATCATCACAACATGACAAAAACTTGCCCCAATAGCCCTGAT
ATTTTTAACACACAGCTCACTTAACCCAGTAATCCTAATGACTCTAGGACTATTATCAGC
CCTAACTGGGGGATGGGGCGGCCTAAACCAAACACAAATACGAAAAATCATAGCATTTTC
ATCAATCGCCAAAACTTGGCGGATACGGAATTATCCGTGTTACCCCCCTGCTCAACCCAA
TTTCAACAAAACTTTATTACCCGTTCATCATACTAGCCATCTGAGGCATCATTATAACAA
GCTCCATCTGCCTACGACAAACAGACTTAAAATCCTTAATTGCCTACTCATCCGTAAGCC
ACATGGGGCTTGTTATTGCCGCTACCCTCATTCAAACCCCATGAAGCTTAGCCGGCTCAA
TAGCACTAATAATTGCTCACGGTCTTACATCCTCAGTACTATTCTGCCTAGCAAACACTA
ACTACGAACGAACACACAGTCGAACCATACTCCTCACACGAGGACTACAACTCATTCTAC
CCTTAATGGCAACATGATGGCTTTTAGCCAACCTGATAAACATAGCCTTACCACCAACAA
TTAACCTAACAGGCGAACTTTTAATTATTACATCCCTATTTAACTGATCCAACACCACAA
TCATTATAACCGGAATAGGAACCCTTCTAACAGCAGCCTACTCCTTATATATATTTTTGA
CCACCCAACGAAACAAACTATCAACGAACACTACCAACATCTCCCCAACTCAAACACGAG
AGCACATCCTCATAACACTTCACATCCTCCCCCTACTCCTCCTACTAACAAAACCCGAGC
TAGTTATAGGCCCCTTCACATTTGGTCCTAAACTTGCCGTTGTTTTTAGTAAAAATTACA
CATGCAAGCCTCAACAAACCAGTGAGAATGCCCACAAATTCC-TAAACAGAAAGCAGGAG
CAGGCATCAGGAACACCAACCA-GTTAGCCTACAACGCCTTGCTACGCCACACCCACAAG
GGCCATCAGCAGTGAAAAGTATTAA-AAATAAGCGAAAGCTTGATTTAGTTATTATTAAA
CCTGGTTGGTTAATTTCGTGCCAGCCACCGCGGTTATACGAAAAACCAGAAACAACAGCC
CGCGGCGTAAAGAGTGATAAAAGACCC-ATTTACTTAAAGAAAAATTACAGCAGAGTTGT
AAAACACTACTGACTGCAAGAACCACAACA-AAAAC-AAGCCTTTAAACCACTTAACCTC
ACGAAAACTAAGAAACAAACTGGGATTAGATACCCCACTATGCTTAGCCGTAAACAAAAA
CAGTACAAATACAACACTGTTCGCCAGAGAACTACAAGCATAAAACTCAAAACTCTAAGG
ACTTGGCGGTGTCCCATATCAACCTAGAGGAGCCTGTCCTATAATCGATACCCCCCGATC
CACCCCACCCTCCCTAGAAACTCAGCCTATATACCGCCGTCGCCAGCCTACCCCATGAGG
GGGTTAAAGTAAGCAAAACAGCCACAGGCTAGAACGTCAGGTCAAGGTGTAGCACATGGA
AGGGAAGAGGAAAC-TTT-AAACGGCCGCGGTATCCTAACCGTGCAAAGGTAGCGTAATC
ACTTGTCTTTTAAATTAAGACTAGTATGAAAGGCCAAATGAGAACGGGCCTGTCTCCTAT
AGTTGACCAGTTAAACTGATCTTCAAGTACAAAAGCTTGAATAAACACATAAGACGAGAA
GACCCTGTGGAGCTTAAAACCAACACTATAATAAACCAC-AAATAGCATAGGTTTTAAGT
TGGGGCGACTTCGGAACAAAATAAAACTTCCGAGCACAGAGCCA-AACCGCTCTCACTTA
GACAAACATGTCAAAGAAAGACACCCGACCCAGTCTTACTGAATAACGAACCAAGTTACC
CCAGGGATAACAGCGCCATCTTCTTCAAGAGGCCATATCGACAAGAAGGTTTACGACCTC
GATGTTGGATCAGGACACCCAAACGGTGCAACAGCTGTTAAAGGTTCGTTTGTTCAACGA
TCAACAGTCCTACGTGATCTGAGTTC
>Wedding_Bells_SF
CCCAATAACGCTAACTATAATATTAACTAGCCTGGCTATTGGAACAGTCATTACCATATC
TAGCACCCACTGACTTATGGCCTGAGTGGGCTTAGAACTAAACACCTTATCAATTATCCC
CATTATTACTAAATACCACCACCCACGCTCCACAGAAGCCACAACCAAATACTTCCTAAC
CCAAGCTGCGGCCTCCACCATACTCCTATTTGCAAGCACAGTAAACGCATGATACACCGG
AACCTGAGATATCTCTCAACTAACAAACCCACCAGCCTGTGTAATACTCACAGTAGCTCT
GGCCATAAAACTCGGCCTTGCCCCCCTCCACTTCTGATTACCTGAAGTACTACAGGGCAC
CTCACTTAGCACAGCTTTAATCATCACAACATGACAAAAACTCGCCCCAATAGCCCTGAT
ATTTTTAACACACAGCTCACTTAACCCAACAATCCTAATGACTCTAGGACTACTATCAGC
CCTAACTGGGGGATGGGGCGGCCTAAACCAAACACAAACACGAAAAATCATAGCATTTTC
ATCAATCGCCAAAACTTGGCGGATACGGTATTATCCGTGTTACTCCCCTGCTCAATCCAA
TTTCAACAAAACTTTATTACCCGTTCATCATACTAGCCATCTGAGGCATCATTATAACAA
GCTCCATCTGCCTACGACAAACAGACTTAAAATCCTTAATTGCCTATTCATCCGTAAGCC
ACATGGGGCTTGTTATTGCCGCTACCCTCATTCAAACCCCATGAAGCTTAGCCGGCTCAA
TAGCACTAATAATTGCTCACGGTCTTACATCCTCAGTACTATTCTGCCTAGCAAACACTA
ACTACGAACGAACACACAGTCGAACCATACTCCTCACACGAGGACTACAACTTATCCTAC
CCCTAATGACAACATGATGACTTCTAGCCAACCTGATAAACATAGCCTTACCACCAACAA
TTAACCTAACAGGCGAACTTTTAATTATTACATCCCTATTTAACTGATCCAACACCACAA
TTATTATAACCGGAACAGGAACCCTTCTAACAGCAGCCTACTCCCTATATATATTTTTAA
CCACCCAACGAAACAAACTGTCAACGAACACTATCAACATCTCCCCAACTCAAACACGAG
AGCATATCCTCATAACACTTCACATCCTCCCCCTACTCCTCCTACTAACAAAACCCGGGT
TAGTTATAGGCCCCTTCACATTTGGTCCTAAACTTGCCGTTGTTTTTAGTAAAAATTACA
CATGCAAGCCTCAACAAACCAGTGAGAATGCCCACAAATTCC-CAAACAGAAAGCAGGAG
CAGGCATCAGGAGCACCAACCA-GTTAGCCCACAACGCCTTGCTACGCCACACCCACAAG
GGCCATCAGCAGTGAAAAGTATTAA-AAATGAGCGAAAGCTTGATTTAGTTATTATTAAA
CCTGGTTGGTTAATTTCGTGCCAGCCACCGCGGTTATACGAAAAACCAGAAACAACAGCC
CACGGCGTAAAGAGTGATAAAAGACCC-ACTTACTTAAAGAAAAATTACAGCAGAGTTGT
AAAACACTACTGACTGCAAGAACCACAACA-AAAAC-AAGCCTTTAAACCGCTTAATCTC
ACGAAAGCTAAGAAACAAACTGGGATTAGATACCCCACTATGCTTAGCCGTAAACAAAAA
CAGTACAGATACAACACTGTTCGCCAGAGAACTACAAGCA-AAAACTCAAAACTCTAAGG
ACTTGGCGGTGTCCCATATCAACCTAGAGGAGCCTGTCCTATAATCGATACCCCCCGATC
CACCCCACCCTCCCTCGAAACTCAGCCTATATACCGCCGTCGCCAGCCTACCCCATGAGG
GGGTTAAAGTAAGCAAAACAGCCACAGGCTAGAACGTCAGGTCAAGGTGTAGCACATGGA
AGGGAAGAGGAAAC-TTT-AAACGGCCGCGGTATCCTAACCGTGCAAAGGTAGCGTAATC
ACTTGTCTTTTAAATAAAGACTAGTATGAAAGGCCAAATGAGAACGGACCTGTCTCCTAT
AGTTGACCAGTTAAACTGATCTTCAAGTACAAAAGCTTGAATAAACACATAAGACGAGAA
GACCCTGTGGAGCTTAAAACCAACACTATAATAAACCAC-AAATAGCATAGGTTTTAAGT
TGGGGCGACTTCGGAACAAAATAAAACTTCCGAGCACAGAGCCA-GACCGCTCTCACTTA
GACAAACATGTCAAAGAAAGACACCCGACCCAGTCTTACTGAATAACGAACCAAGTTACC
CCAGGGATAACAGCGCCATCTTCTTCAAGAGGCCATATCGACAAGAAGGTTTACGACCTC
GATGTTGGATCAGGACACCCAAACGGTGCAACAGCTGTTAAAGGTTCGTTTGTTCAACGA
TCAACAGTCCTACGTGATCTGAGTTC
>LDA253
CCCAATAACGCTAACTATAATATTAACTAGCCTGGCTATTGGAACAGTCATTACCATATC
TAGCACCCACTGACTTATGGCCTGAGTGGGCTTAGAACTAAACACCTTATCAATTATCCC
CATTATTACTAAATACCACCACCCACGCTCCACAGAAGCCACAACCAAATACTTCCTAAC
CCAAGCTGCGGCCTCCACCATACTCCTATTTGCAAGCACAGTAAACGCATGATACACCGG
AACCTGAGATATCTCTCAACTAACAAACCCACCAGCCTGTGTAATACTCACAGTAGCTCT
GGCCATAAAACTCGGCCTTGCCCCCCTCCACTTCTGATTACCTGAAGTACTACAGGGCAC
CTCACTTAGCACAGCTTTAATCATCACAACATGACAAAAACTCGCCCCAATAGCCCTGAT
ATTTTTAACACACAGCTCACTTAACCCAACAATCCTAATGACTCTAGGACTACTATCAGC
CCTAACTGGAGGATGGGGCGGCCTAAACCAAACACAAACACGAAAAATCATAGCATTTTC
ATCAATCGCCAAAACTTGGCGGATACGGTATTATCCGTGTTACTCCCCTGCTCAATCCAA
TTTCAACAAAACTTTATTACCCGTTCATCATACTAGCCATCTGAGGCATCATTATAACAA
GCTCCATCTGCCTACGACAAACAGACTTAAAATCCTTAATTGCCTATTCATCCGTAAGCC
ACATGGGGCTTGTTATTGCCGCTACCCTCATTCAAACCCCATGAAGCTTAGCCGGCTCAA
TAGCACTAATAATTGCTCACGGTCTTACATCCTCAGTACTATTCTGCCTAGCAAACACTA
ACTACGAACGAACACACAGTCGAACCATACTCCTCACACGAGGACTACAACTTATCCTGC
CCCTAATGACAACATGATGACTTCTAGCCAACCTGATAAACATAGCCTTACCACCAACAA
TTAACCTAACAGGCGAACTTTTAATTATTACATCCCTATTTAACTGATCCAACACCACAA
TTATTATAACCGGAACAGGAACCCTTCTAACAGCAGCCTACTCCCTATATATATTTTTAA
CCACCCAACGAAACAAACTGTCAACGAACACTATCAACATCTCCCCAACTCAAACACGAG
AGCATATCCTCATAACACTTCACATCCTCCCCCTACTCCTCCTACTAACAAAACCCGGGT
TAGTTATAGGCCCCTTCACATTTGGTCCTAAACTTGCCGTTGTTTTTAGTAAAAATTACA
CATGCAAGCCTCAACAAACCAGTGAGAATGCCCACAAATTCC-CAAACAGAAAGCAGGAG
CAGGCATCAGGAGCACCAACCA-GTTAGCCCACAACGCCTTGCTACGCCACACCCACAAG
GGCCATCAGCAGTGAAAAGTATTAA-AAATGAGCGAAAGCTTGATTTAGTTATTATTAAA
CCTGGTTGGTTAATTTCGTGCCAGCCACCGCGGTTATACGAAAAACCAGAAACAACAGCC
CACGGCGTAAAGAGTGATAAAAGACCC-ACTTACTTAAAGAAAAATTACAGCAGAGTTGT
AAAACACTACTGACTGCAAGAACCACAACA-AAAAC-AAGCCTTTAAACCGCTTAATCTC
ACGAAAGCTAAGAAACAAACTGGGATTAGATACCCCACTATGCTTAGCCGTAAACAAAAA
CAGTACAGATACAACACTGTTCGCCAGAGAACTACAAGCA-AAAACTCAAAACTCTAAGG
ACTTGGCGGTGTCCCATATCAACCTAGAGGAGCCTGTCCTATAATCGATACCCCCCGATC
CACCCCACCCTCCCTCGAAACTCAGCCTATATACCGCCGTCGCCAGCCTACCCCATGAGG
GGGTTAAAGTAAGCAAAACAGCCACAGGCTAGAACGTCAGGTCAAGGTGTAGCACATGGA
AGGGAAGAGGAAAC-TTT-AAACGGCCGCGGTATCCTAACCGTGCAAAGGTAGCGTAATC
ACTTGTCTTTTAAATAAAGACTAGTATGAAAGGCCAAATGAGAACGGACCTGTCTCCTAT
AGTTGACCAGTTAAACTGATCTTCAAGTACAAAAGCTTGAATAAACACATAAGACGAGAA
GACCCTGTGGAGCTTAAAACCAACACTATAATAAACCAC-AAATAGCATAGGTTTTAAGT
TGGGGCGACTTCGGAACAAAATAAAACTTCCGAGCACAGAGCCA-GACCGCTCTCACTTA
GACAAACATGTCAAAGAAAGACACCCGACCCAGTCTTACTGAATAACGAACCAAGTTACC
CCAGGGATAACAGCGCCATCTTCTTCAAGAGGCCATATCGACAAGAAGGTTTACGACCTC
GATGTTGGATCAGGACACCCAAACGGTGCAACAGCTGTTAAAGGTTCGTTTGTTCAACGA
TCAACAGTCCTACGTGATCTGAGTTC
>LDA254
CCCAATAACGCTAACTATAATATTAACTAGCCTGGCTATTGGAACAGTCATTACCATATC
TAGCACCCATTGACTTATGGCCTGAGTGGGCTTAGAACTTAACACCTTATCAATTATCCC
CATTATTACTAAATACCACCACCCACGCTCCACAGAAGCCACAACCAAATACTTCCTAAC
CCAAGCTGCGGCCTCCACCATACTCCTATTTGCAAGCACAGTAAACGCATGATACACCGG
AACCTGAGATATCTCTCAACTAACAAACCCACCAGCCTGTGTAATACTCACAGTAGCTCT
GGCCATAAAACTCGGCCTTGCCCCCCTCCACTTCTGATTACCTGAAGTACTACAGGGCAC
CTCACTTAGCACAGCTTTAATCATCACAACATGACAAAAACTCGCCCCAATAGCCCTGAT
ATTTTTAACACACAGCTCACTTAACCCAACAATCCTAATGACTCTAGGACTACTATCAGC
CCTAACTGGGGGATGGGGCGGCCTAAACCAAACACAAACACGAAAAATCATAGCATTTTC
ATCAATCGCCAAAACTTGGCGGATACGGTATTATCCGTGTTACTCCCCTGCTCAATCCAA
TTTCAACAAAACTTTATTACCCGTTCATCATACTAGCCATCTGAGGCATCATTATAACAA
GCTCCATCTGCCTACGACAAACAGACTTAAAATCCTTAATTGCCTATTCATCCGTAAGCC
ACATGGGGCTTGTTATTGCCGCTATCCTCATTCAAACCCCATGAAGCTTAGCCGGCTCAA
TAGCACTAATAATTGCTCACGGTCTTACATCCTCAGTACTATTCTGCCTAGCAAACACTA
ACTACGAACGAACACACAGTCGAACCATACTCCTCACACGAGGACTACAACTTATCCTGC
CCCTAATGACAACATGATGACTTCTAGCCAACCTGATAAACATAGCCTTACCACCAACAA
TTAACCTAACAGGCGAACTTTTAATTATTACATCCCTATTTAACTGATCCAACACCACAA
TTATTATAACCGGAACAGGAACCCTTCTAACAGCAGCCTACTCCTTATATATATTTTTAA
CCACCCAACGAAACAAACTGTCAACGAACACTATCAACATCTCCCCAACTCAAACACGAG
AGCATATCCTCATAACACTTCACATCCTCCCCCTACTCCTCCTACTAACAAAACCCGGGT
TAGTTATAGGCCCCTTCACATTTGGTCCTAAACTTGCCGTTGTTTTTAGTAAAAATTACA
CATGCAAGCCTCAACAAACCAGTGAGAATGCCCACAAATTCC-CAAACAGAAAGCAGGAG
CAGGCATCAGGAGCACCAACCA-GTTAGCCCACAACGCCTTGCTACGCCACACCCACAAG
GGCCATCAGCAGTGAAAAGTATTAA-AAATGAGCGAAAGCTTGATTTAGTTATTATTAAA
CCTGGTTGGTTAATTTCGTGCCAGCCACCGCGGTTATACGAAAAACCAGAAACAACAGCC
CACGGCGTAAAGAGTGATAAAAGACCC-ACTTACTTAAAGAAAAATTACAGCAGAGTTGT
AAAACACTACTGACTGCAAGAACCACAACA-AAAAC-AAGCCTTTAAACCGCTTAATCTC
ACGAAAGCTAAGAAACAAACTGGGATTAGATACCCCACTATGCTTAGCCGTAAACAAAAA
CAGTACAGATACAACACTGTTCGCCAGAGAACTACAAGCA-AAAACTCAAAACTCTAAGG
ACTTGGCGGTGTCCCATATCAACCTAGAGGAGCCTGTCCTATAATCGATACCCCCCGATC
CACCCCACCCTCCCTCGAAACTCAGCCTATATACCGCCGTCGCCAGCCTACCCCATGAGG
GGGTTAAAGTAAGCAAAACAGCCACAGGCTAGAACGTCAGGTCAAGGTGTAGCACATGGA
AGGGAAGAGGAAAC-TTT-AAACGGCCGCGGTATCCTAACCGTGCAAAGGTAGCGTAATC
ACTTGTCTTTTAAATAAAGACTAGTATGAAAGGCCAAATGAGAACGGACCTGTCTCCTAT
AGTTGACCAGTTAAACTGATCTTCAAGTACAAAAGCTTGAATAAACACATAAGACGAGAA
GACCCTGTGGAGCTTAAAACCAACACTATAATAAACCAC-AAATAGCATAGGTTTTAAGT
TGGGGCGACTTCGGAACAAAATAAAACTTCCGAGCACAGAGCCA-GACCGCTCTCACTTA
GACAAACATGTCAAAGAAAGACACCCGACCCAGTCTTACTGAATAACGAACCAAGTTACC
CCAGGGATAACAGCGCCATCTTCTTCAAGAGGCCATATCGACAAGAAGGTTTACGACCTC
GATGTTGGATCAGGACACCCAAACGGTGCAACAGCTGTTAAAGGTTCGTTTGTTCAACGA
TCAACAGTCCTACGTGATCTGAGTTC
>LDA255
CCCAATAACGCTAACTATAATATTAACTAGCCTGGCTATTGGAACAGTCATTACCATATC
TAGCACCCATTGACTTATGGCCTGAGTGGGCTTAGAACTAAACACCTTATCAATTATCCC
CATTATTACTAAATACCACCACCCACGCTCCACAGAAGCCACAACCAAATACTTCCTAAC
CCAAGCTGCGGCCTCCACCATACTCCTATTTGCAAGCACAGTAAACGCATGATACACCGG
AACCTGAGATATCTCTCAACTAACAAACCCACCAGCCTGTGTAATACTCACAGTAGCTCT
GGCCATAAAACTCGGCCTTGCCCCCCTCCACTTCTGATTACCTGAAGTACTACAGGGCAC
CTCACTTAGCACAGCTTTAATCATCACAACATGACAAAAACTCGCCCCAATAGCCCTGAT
ATTTTTAACACACAGCTCACTTAACCCAACAATCCTAATGACTCTAGGACTACTATCAGC
CCTAACTGGGGGATGGGGCGGCCTAAACCAAACACAAACACGAAAAATCATAGCATTTTC
ATCAATCGCCAAAACTTGGCGGATACGGTATTATCCGTGTTACTCCCCTGCTCAATCCAA
TTTCAACAAAACTTTATTACCCGTTCATCATACTAGCCATCTGAGGCATCATTATAACAA
GCTCCATCTGCCTACGACAAACAGACTTAAAATCCTTAATTGCCTATTCATCCGTAAGCC
ACATGGGGCTTGTTATTGCCGCTATCCTCATTCAAACCCCATGAAGCTTAGCCGGCTCAA
TAGCACTAATAATTGCTCACGGTCTTACATCCTCAGTACTATTCTGCCTAGCAAACACTA
ACTACGAACGAACACACAGTCGAACCATACTCCTCACACGAGGACTACAACTTATCCTGC
CCCTAATGACAACATGATGACTTCTAGCCAACCTGATAAACATAGCCTTACCACCAACAA
TTAACCTAACAGGCGAACTTTTAATTATTACATCCCTATTTAACTGATCCAACACCACAA
TTATTATAACCGGAACAGGAACCCTTCTAACAGCAGCCTACTCCTTATATATATTTTTAA
CCACCCAACGAAACAAACTGTCAACGAACACTATCAACATCTCCCCAACTCAAACACGAG
AGCATATCCTCATAACACTTCACATCCTCCCCCTACTCCTCCTACTAACAAAACCCGGGT
TAGTTATAGGCCCCTTCACATTTGGTCCTAAACTTGCCGTTGTTTTTAGTAAAAATTACA
CATGCAAGCCTCAACAAACCAGTGAGAATGCCCACAAATTCC-CAAACAGAAAGCAGGAG
CAGGCATCAGGAGCACCAACCA-GTTAGCCCACAACGCCTTGCTACGCCACACCCACAAG
GGCCATCAGCAGTGAAAAGTATTAA-AAATGAGCGAAAGCTTGATTTAGTTATTATTAAA
CCTGGTTGGTTAATTTCGTGCCAGCCACCGCGGTTATACGAAAAACCAGAAACAACAGCC
CACGGCGTAAAGAGTGATAAAAGACCC-ACTTACTTAAAGAAAAATTACAGCAGAGTTGT
AAAACACTACTGACTGCAAGAACCACAACA-AAAAC-AAGCCTTTAAACCGCTTAATCTC
ACGAAAGCTAAGAAACAAACTGGGATTAGATACCCCACTATGCTTAGCCGTAAACAAAAA
CAGTACAGATACAACACTGTTCGCCAGAGAACTACAAGCA-AAAACTCAAAACTCTAAGG
ACTTGGCGGTGTCCCATATCAACCTAGAGGAGCCTGTCCTATAATCGATACCCCCCGATC
CACCCCACCCTCCCTCGAAACTCAGCCTATATACCGCCGTCGCCAGCCTACCCCATGAGG
GGGTTAAAGTAAGCAAAACAGCCACAGGCTAGAACGTCAGGTCAAGGTGTAGCACATGGA
AGGGAAGAGGAAAC-TTT-AAACGGCCGCGGTATCCTAACCGTGCAAAGGTAGCGTAATC
ACTTGTCTTTTAAATAAAGACTAGTATGAAAGGCCAAATGAGAACGGACCTGTCTCCTAT
AGTTGACCAGTTAAACTGATCTTCAAGTACAAAAGCTTGAATAAACACATAAGACGAGAA
GACCCTGTGGAGCTTAAAACCAACACTATAATAAACCAC-AAATAGCATAGGTTTTAAGT
TGGGGCGACTTCGGAACAAAATAAAACTTCCGAGCACAGAGCCA-GACCGCTCTCACTTA
GACAAACATGTCAAAGAAAGACACCCGACCCAGTCTTACTGAATAACGAACCAAGTTACC
CCAGGGATAACAGCGCCATCTTCTTCAAGAGGCCATATCGACAAGAAGGTTTACGACCTC
GATGTTGGATCAGGACACCCAAACGGTGCAACAGCTGTTAAAGGTTCGTTTGTTCAACGA
TCAACAGTCCTACGTGATCTGAGTTC
>LDA256
CCCAATAACACTAACTATAATACTAACTAGCCTAGCTATTGGAACAATCATTACCATATC
TAGCACCCATTGACTCATGGCCTGGGTGGGCTTAGAGCTAAACACCTTATCAATTATTCC
CATTATCACTAAATATCACCACCCACGCTCCACAGAAGCCACAACCAAGTATTTCCTAAC
TCAGGCTGCAGCCTCCGCCATACTCTTATTTGCAAGCACAATAAACGCATGATACGCCGG
AACCTGGGACATCTCTCAACTAACAAACCCCCAAGCCTGTGTTATATTCACAATAGCTAT
GGCCATAAAACTAGGCCTTGCCCCCCTCCACTTCTGACTGCCTGAGGTATTACAGGGCAC
CTCACTTAGCACAGCCCTAATCATTACAACATGACAAAAACTTGCCCCAATAGCCCTGAT
ATTTTTAACACACAGCTCACTTAACCCTACGACCCTAATGATTTTAGGACTACTATCAGC
CTTAACTGGCGGGTGAGGCGGCCTAAACCAAACACAAACACGAAAAATCATAGCATTCTC
ATCAATCGCCAAAACTTGGCGGATACGGAATTATCCGTATTACCCCTCTGCTCAACCCAA
TTTCAACAAAACTTTATTATCCATTCATCATACTAGCCATCTGAGGCATTATTATAACAA
GCTCCATTTGCCTACGACAAACAGACTTAAAGTCCTTAATTGCCTATTCATCCGTTAGCC
ATATAGGACTTGTTATTGCCGCTACTCTTATTCAAACCCCATGAAGCCTAGCCGGCTCAA
TAGCACTAATAATTGCTCACGGCCTAACATCCTCAGTACTATTCTGCCTAGCAAACACTA
ACTATGAACGAACACACAGTCGAACCATACTCCTCACACGAGGATTACAGCTTATCCTAC
CCCTAACGACAACATGATGACTTCTAGCCAACCTAATAAACATAGCCCTACCACCAACAA
TTAACCTAACAGGCGAACTTTTAATTATTACATCCCTATTTAACTGATCCAACACCACAA
TCATTATAACCGGAATAGGAACCCTTCTAACAGCAGCCTACTCCTTATATATATTTTTAA
CCACCCAACGAAACAAAATATCAACGAACACTATTAACATCTCTCCAACCCAAACACGAG
AACACATCCTCATAACACTTCACATCCTCCCACTTCTCCTCCTACTAGCAAAACCCGAGC
TAATTATAGGCCCTTTCACATTTGGTCCTAAACTTGCCGTTGTTTTTAATAAAAATTACA
CATGCAAGCCTCAACAAACCAGTGAGAATGCCCACAAATTCC-TAAACAGAAAGCAGGAG
CAGGCATCAGGAGCACCAGCCA-ATTAGCCTACAACGCCTTGCTACGCCACACCCACAAG
GGCCCTCAGCAGTGAAAAGTATTAA-AAATGAGCGAAAGCTTGATTTAGTTATTATTAAA
GCTGGTTGGTTAATTTCGTGCCAGCCACCGCGGTTATACGAAAAACCAGAAACAACAGCC
CACGGCGTAAAGAGTGATAAAAGACCCTATTCACTTAAAGAAAAACTACAGCAGAGTTGT
AAAACACTACTGACTGCAAGAACCACAACA-AAAAC-AAGCCTTTAAACCACTTAATCTC
ACGAAAGCTAAGAAACAAACTGGGATTAGATACCCCACTATGCTTAGCCGTAAACAAAAA
CAGTACAGATACAACACTGTTCGCCAGAGAACTACAAGCA-AAAACTCAAAACTCTAAGG
ACTTGGCGGTGTCCCACATCAACCTAGAGGAGCCTGTCCTATAATCGATACCCCCCGATC
CACCCAACCCTCCCTAGAAACTCAGCCTATATACCGCCGTCGCCAGCCTACCCTATGAAG
GGGTTAAAGTAAGCAAAATAGCCACAGGCTAGAACGTCAGGTCAAGGTGTAGCACATGGA
AGGGAAGAGGAAAC-TTT-AAACGGCCGCGGTATCCTAACCGTGCAAAGGTAGCGTAATC
ACTTGTCTTTTAAATAAAGACTAGTATGAAAGGCCAAATGAGAACGGACCTGTCTCCTAT
AGTCGACCAGTTAAACTGATCTTCAAGTACAAAAGCTTGAATAAACACATAAGACGAGAA
GACCCTGTGGAGCTTAAAACTAACACTATAATAAACCAC-AAATAGCATAGGTTTTAAGT
TGGGGCGACTTCGGAACAAAATAAAACTTCCGAGCACAGAGCCA-AACCGCTCTCACTTA
GACAAACATGTCAAAGAA-GACACCCGACCCAGTCTTACTGAATAACGAACCAAGTTACC
CCAGGGATAACAGCGCCATCTTCTTCAAGAGGCCATATCGACAAGAAGGTTTACGACCTC
GATGTTGGATCAGGACACCCAAACGGTGCAACAGCTGTTAAAGGTTCGTTTGTTCAACGA
TCAACAGTCCTACGTGATCTGAGTTC
>LDA257
CCCAATAACACTAACTATAATACTAACTAGCCTAGCTATTGGAACAATCATTACCATATC
TAGCACCCATTGACTCATGGCCTGGGTGGGCTTAGAGCTAAACACCTTATCAATTATTCC
CATTATCACTAAATATCACCACCCACGCTCCACAGAAGCCACAACCAAGTATTTCCTAAC
TCAGGCTGCAGCCTCCGCCATACTCTTATTTGCAAGCACAATAAACGCATGATACACCGG
AACCTGGGACATCTCTCAACTAACAAACCCCCAAGCCTGTGTTATATTCACAATAGCTCT
GGCCATAAAACTAGGCCTTGCCCCCCTCCACTTCTGACTGCCTGAGGTATTACAGGGCAC
CTCACTTAGCACAGCCCTAATCATTACAACATGACAAAAACTTGCCCCAATAGCCCTGAT
ATTTTTAACACACAGCTCACTTAACCCTACGACCCTAATGATTTTAGGACTACTATCAGC
CTTAACTGGCGGGTGAGGCGGCCTAAACCAAACACAAACACGAAAAATCATAGCATTCTC
ATCAATCGCCAAAACTTGGCGGATACGGAATTATCCGTATTACCCCTCTGCTCAACCCAA
TTTCAACAAAACTTTATTATCCATTCATCATACTAGCCATCTGAGGCATTATTATAACAA
GCTCCATTTGCCTACGACAAACAGACTTAAAGTCCTTAATTGCCTATTCATCCGTTAGCC
ATATAGGACTTGTTATTGCCGCTACTCTTATTCAAACCCCATGAAGCCTAGCCGGCTCAA
TAGCACTAATAATTGCTCACGGCCTAACATCCTCAGTACTATTCTGCCTAGCAAACACTA
ACTATGAACGAACACACAGTCGAACCATACTCCTCACACGAGGATTACAGCTTATCCTAC
CCCTAACGACAACATGATGACTTCTAGCCAACCTAATAAACATAGCCCTACCACCAACAA
TTAACCTAACAGGCGAACTTTTAATTATTACATCCCTATTTAACTGATCCAACACCACAA
TCATTATAACCGGAATAGGAACCCTTCTAACAGCAGCCTACTCCTTATATATATTTTTAA
CCACCCAACGAAACAAAATATCAACGAACACTATTAACATCTCTCCAACCCAAACACGAG
AACACATCCTCATAACACTTCACATCCTCCCACTTCTCCTCCTACTAGCAAAACCCGAGC
TAATTATAGGCCCTTTCACATTTGGTCCTAAACTTGCCGTTGTTTTTAATAAAAATTACA
CATGCAAGCCTCAACAAACCAGTGAGAATGCCCACAAATTCC-TAAACAGAAAGCAGGAG
CAGGCATCAGGAGCACCAGCCA-ATTAGCCTACAACGCCTTGCTACGCCACACCCACAAG
GGCCCTCAGCAGTGAAAAGTATTAA-AAATGAGCGAAAGCTTGATTTAGTTATTATTAAA
GCTGGTTGGTTAATTTCGTGCCAGCCACCGCGGTTATACGAAAAACCAGAAACAACAGCC
CACGGCGTAAAGAGTGATAAAAGACCCTATTCACTTAAAGAAAAACTACAGCAGAGTTGT
AAAACACTACTGACTGCAAGAACCACAACA-AAAAC-AAGCCTTTAAACCACTTAATCTC
ACGAAAGCTAAGAAACAAACTGGGATTAGATACCCCACTATGCTTAGCCGTAAACAAAAA
CAGTACAGATACAACACTGTTCGCCAGAGAACTACAAGCA-AAAACTCAAAACTCTAAGG
ACTTGGCGGTGTCCCACATCAACCTAGAGGAGCCTGTCCTATAATCGATACCCCCCGATC
CACCCAACCCTCCCTAGAAACTCAGCCTATATACCGCCGTCGCCAGCCTACCCTATGAAG
GGGTTAAAGTAAGCAAAATAGCCACAGGCTAGAACGTCAGGTCAAGGTGTAGCACATGGA
AGGGAAGAGGAAAC-TTT-AAACGGCCGCGGTATCCTAACCGTGCAAAGGTAGCGTAATC
ACTTGTCTTTTAAATAAAGACTAGTATGAAAGGCCAAATGAGAACGGACCTGTCTCCTAT
AGTCGACCAGTTAAACTGATCTTCAAGTACAAAAGCTTGAATAAACACATAAGACGAGAA
GACCCTGTGGAGCTTAAAACTAACACTATAATAAACCAC-AAATAGCATAGGTTTTAAGT
TGGGGCGACTTCGGAACAAAATAAAACTTCCGAGCACAGAGCCA-AACCGCTCTCACTTA
GACAAACATGTCAAAGAA-GACACCCGACCCAGTCTTACTGAATAACGAACCAAGTTACC
CCAGGGATAACAGCGCCATCTTCTTCAAGAGGCCATATCGACAAGAAGGTTTACGACCTC
GATGTTGGATCAGGACACCCAAACGGTGCAACAGCTGTTAAAGGTTCGTTTGTTCAACGA
TCAACAGTCCTACGTGATCTGAGTTC
>LDA259
CCCAATAACACTAACTATAATACTAACTAGCCTAGCTATTGGAACAATCATTACCATGTC
TAGCACCCATTGACTCATGGCCTGGGTTGGCCTAGAGCTAAATACCTTATCAATTATCCC
CATTATTACTAAATACCACCACCCACGCTCCACAGAAGCCACAACCAAGTATTTCCTAAC
TCAGGCTGCAGCCTCCGCCATACTCTTATTTGCAAGCACAATAAACGCATGATACACCGG
AACCTGAGACATCTCTCAATTAACAAACCCTCCAGCCTGCGTTATATTCACAATAGCCCT
AGCCATAAAACTAGGCCTTGCCCCCCTCCACTTCTGATTGCCTGAAGTATTACAGGGCAC
CTCACTTAGCACAGCTTTAATCATTACAACATGACAAAAACTTGCCCCAATAGCCCTGAT
ATTTTTAACACACAGCTCACTTAACCCGACAACCCTAATGATTCTAGGACTACTATCAGC
CTTAACTGGCGGGTGAGGCGGCCTAAACCAGACACAAACACGAAAAATCATAGCATTCTC
ATCAATCGCCAAAACTTGGCGGATATGGAATTATCCGTATTACCCCCCTGCTCAACCCAA
TTTCAACAAAACTTTATTATCCATTCATCATACTAGCCATCTGAGGCATCATTATAACAA
GCTCCATTTGCCTACGACAAACAGACTTAAAGTCCCTAATTGCCTATTCATCCGTCAGCC
ATATGGGACTTGTTATTGCCGCTACTCTTATTCAAACCCCATGAAGCCTAGCCGGCTCAA
TAGCACTAATAATTGCTCACGGCCTAACATCCTCAGTACTATTCTGCCTAGCAAACACTA
ACTATGAACGAACACACAGTCGAACCATACTCCTCACACGAGGGTTACAACTTATTCTAC
CCCTAATAACAACATGATGACTTATAGCCAACCTAATAAACATAGCCTTACCACCAACAA
TCAACCTAACAGGCGAACTTTTAATTATTACATCCTTATTTAACTGATCCAACACCACAA
TCATTATAACCGGAGTAGGAACCCTTCTAACAGCAGCCTACTCCTTATACATATTTTTAA
CCACCCAACGAAACAAACTGTCAACAAACACTATTAACATCTCTCCAACCCAAACACGAG
AGCACATCCTCATAACACTTCACATCCTCCCACTACTCCTCCTACTAGCAAAACCCGAGT
TAATTATAGGCCCTTTCACATTTGGTCCTAAACTTGCCGTTGTTTTTAATAAAAATTACA
CATGCAAGCCTCAACAAACCAGTGAGAATGCCCACAAATTCC-TAAACAGAAAGCAGGAG
CAGGCATCAGGAACACCAGCCA-ATTAGCCTACAACGCCTTGCTACGCCACACCCACAAG
GGCCCTCAGCAGTGAAAAGTATTAA-AAATGAGCGAAAGCTTGATTTAGTTATTATTAAA
ACTGGTTGGTTAATTTCGTGCCAGCCACCGCGGTTATACGAAAAACCAGAAACAACAGCC
CACGGCGTAAAGAGTGATAAAAGACCCTATTTACTTAAAGAAAAACTACAGCAGAGTTGT
AAAACACTACTGACTGCAAGAACCACAACA-AAAAC-AAGCCTTTAAACCACTTAATCTC
ACGAAAGCTAAGAAACAAACTGGGATTAGATACCCCACTATGCTTAGCCGTAAACAAAAA
CAGTACAGATACAACACTGTTCGCCAGAGAACTACAAGCA-AAAACTCAAAACTCTAAGG
ACTTGGCGGTGTCCCATATCAACCTAGAGGAGCCTGTCCTATAATCGATACCCCCCGATC
CACCCAACCCTTCCTCGAAACTCAGCCTATATACCGCCGTCGCCAGCCTACCCTATGAAG
GGATTAAAGTAAGCAAAACAACCACAGGCTAGAACGTCAGGTCAAGGTGTAGCACATGGA
AGGGAAGAGGAAAC-TTT-AAACGGCCGCGGTATCCTAACCGTGCAAAGGTAGCGTAATC
ACTTGTCTTTTAAATAAAGACTAGTATGAAAGGCCAAATGAGAACGGACCTGTCTCCTAT
AGTTGACCAGTTAAACTGATCTTCAAGTACAAAAGCTTGAATAAGCACATAAGACGAGAA
GACCCTGTGGAGCTTAAAACCAACACTATAATAAACCAC-AAATAGCATAGGTTTTAAGT
TGGGGCGACTTCGGAACAAAATAAAACTTCCGAGCACAGAGCCA-AACCGCTCTCACTTA
GACAAACATGTCAAAGAAA--CACCTGACCCAGTCTTACTGAACAACGAACCAAGTTACC
CCAGGGATAACAGCGCCATCTTCTTCAAGAGACCATATCGACAAGAAGGTTTACGACCTC
GATGTTGGATCAGGACACCCAAACGGTGCAACAGCTGTTAAAGGTTCGTTTGTTCAACGA
TCAACAGTCCTACGTGATCTGAGTTC
>LDA26
CCCAATAACACTAACTATAATATTAACTAGCCTGGCTATTGGAACAATCATTACCATATC
TAGCACCCACTGACTTATGGCCTGAGTGGGCTTAGAACTAAACACCTTATCAATTATTCC
TATTATTACTAAATATCACCACCCACGCTCCACAGAAGCCACAACCAAATATTTCCTAAC
TCAAGCTGCAGCCTCCGCCATACTCCTATTTGCAAGCACAGTAAACGCATGATACACCGG
AACCTGAGATATTTCTCAATTAACAAACCCACTAGCCTGTGTAATACTCACAATAGCTCT
AGCCATAAAACTCGGCCTTGCCCCCCTCCACTTCTGATTACCTGAAGTATTACAGGGCAC
CTCACTTAGCACAGCTTTAATCATCACAACATGACAAAAACTTGCCCCAATAGCCCTGAT
ATTTTTAACACACAACTCACTTAACCCAATAATCCTAATGACTCTAGGACTACTATCAGC
CCTAACTGGAGGATGGGGCGGCCTAAACCAAACACAAATACGAAAAATCATAGCATTTTC
ATCAATCGCCAAAACTTGGCGGATACGGAATTATCCGTGTTACCCCCCTGCTCAACCCAA
TTTCAACAAAACTTTATTACCCGTTCATCATACTAGCCATCTGAGGCATCATTATAACAA
GCTCCATCTGCCTACGACAAACAGACTTAAAATCCTTAATTGCCTACTCATCCGTAAGCC
ACATGGGGCTTGTTATTGCCGCTACCCTCATTCAAACCCCATGAAGCTTAGCCGGCTCAA
TAGCACTAATAATTGCTCACGGTCTTACATCCTCAGTACTATTCTGCCTAGCAAACACTA
ACTACGAACGAACACACAGTCGAACCATACTCCTCACACGAGGACTACAACTCATTCTAC
CCTTAATAACAACATGATGACTTTTAGCCAACCTGATAAACATAGCCTTACCACCAACAA
TTAACCTAACAGGCGAACTTTTAATTATTACATCCCTATTTAACTGATCCAACACCACAA
TCATTATAACCGGAATAGGAACCCTTCTAACAGCAGCCTACTCCTTATACATATTTTTAA
CCACCCAACGAAACAAACTATCAACGAACACTACCAACATCTCCCCAACTCAAACACGAG
AGCACATCCTCATAATACTTCACATCCTCCCCCTACTCCTCCTACTAACAAAACCCGAGC
TAGTTATAGGCCCCTTCACATTTGGTCCTAAACTTGCCGTTGTTTTTAGTAAAAATTACA
CATGCAAGCCTCAACAAACCAGTGAGAATGCCCACAAATTCC-TAAACAGAAAGCAGGAG
CAGGCATCAGGAGCACCAACCA-GTTAGCCTACAACGCCTTGCTACGCCACACCCACAAG
GGCCATCAGCAGTGAAAAGTATTAA-AAATAAGCGAAAGCTTGATTTAGTTATTATTAAA
CCTGGTTGGTTAATTTCGTGCCAGCCACCGCGGTTATACGAAAAACCAGAAACAACAGCC
CGCGGCGTAAAGAGTGATAAAAGACCC-ATTTACTTAAAGAAAAATTACAGCAGAGTTGT
AAAACACTACTGACTGCAAGAACCACAACA-AAAACTAAGCCTTTAACCCGCTTAACCTC
ACGAAAACTAAGAAACAAACTGGGATTAGATACCCCACTATGCTTAGCCGTAAACAAAAA
CAGTACAGATACAACACTGTTCGCCAGAGAACTACAAGCATAAAACTCAAAACTCTAAGG
ACTTGGCGGTGTCCCATATCAACCTAGAGGAGCCTGTCCTATAATCGATACCCCCCGATC
CACCCCACCCTCCCTAGAAACTCAGCCTATATACCGCCGTCGCCAGCCTACCCCATGAGG
GGATCAAAGTAAGCAAAACAGCCACAGGCTAGAACGTCAGGTCAAGGTGTAGCACATGGA
AGGGAAGAGGAAAC-TTT-AAACGGCCGCGGTATCCTAACCGTGCAAAGGTAGCGTAATC
ACTTGTCTTTTAAATTAAGACTAGTATGAAAGGCCAAATGAGAACGGACCTGTCTCCTAT
AGTTGACCAGTTAAACTGATCTTCAAGTACAAAAGCTTGAATAAACACATAAGACGAGAA
GACCCTGTGGAGCTTAAAACCAACACTATAATAAACCAC-AAATAGCATAGGTTTTAAGT
TGGGGCGACTTCGGAACAAAATAAAACTTCCGAGCACAGAGCCA-AACCGCTCTCACTTA
GACAAACATGTCAAAGAAAGACACCCGACCCAGTCTTACTGAATAACGAACCAAGTTACC
CCAGGGATAACAGCGCCATCTTCTTCAAGAGGCCATATCGACAAGAAGGTTTACGACCTC
GATGTTGGATCAGGACACCCAAACGGTGCAACAGCTGTTAAAGGTTCGTTTGTTCAACGA
TCAACAGTCCTACGTGATCTGAGTTC
>LDA260
CCCAATAACACTAACTATAATACTAACTAGCCTAGCTATTGGAACAATCATTACCATGTC
TAGCACCCATTGACTCATGGCCTGGGTTGGCCTAGAGCTAAATACCTTATCAATTATCCC
CATTATTACTAAATACCACCACCCACGCTCCACAGAAGCCACAACCAAGTACTTCCTAAC
TCAGGCTGCAGCCTCCGCCATACTCTTATTTGCAAGCACAATAAACGCATGATACACCGG
AACCTGAGACATCTCTCAATTAACAAACCCCCCAGCCTGTGTTATATTCACAATAGCCCT
AGCCATAAAACTGGGCCTTGCCCCCCTCCACTTCTGATTGCCTGAAGTATTACAGGGCAC
CTCACTTAGCACAGCTTTAATCATTACAACATGACAAAAACTTGCCCCAATAGCCCTGAT
ATTTTTAACACACAGCTCACTTAACCCGACAACCCTAATGATTCTAGGACTACTATCAGC
CTTAACTGGCGGGTGAGGCGGCCTAAACCAGACACAAACACGAAAAATCATAGCATTCTC
ATCAATCGCCAAAACTTGGCGGATATGGAATTATCCGTATTACCCCCCTGCTCAACCCAA
TTTCAACAAAACTTTATTACCCATTCATCATACTAGCCATCTGAGGCATCATTATAACAA
GCTCCATTTGCCTACGACAAACAGACTTAAAGTCCCTAATTGCCTATTCATCCGTCAGCC
ATATGGGACTTGTTATTGCCGCTACTCTTATTCAAACCCCATGAAGCCTAGCCGGCTCAA
TAGCACTAATAATTGCTCACGGCCTAACATCCTCAGTACTATTCTGCCTAGCAAACACTA
ACTATGAACGAACACACAGTCGAACCATACTCCTCACACGAGGGTTACAACTTATTCTAC
CCCTAATAACAACATGATGACTTATAGCCAACCTAATAAACATAGCCTTACCACCAACAA
TTAACCTAACAGGCGAACTTTTAATTATTACATCCTTATTTAACTGATCCAACACCACAA
TCATTATAACCGGAGTAGGAACCCTTCTAACAGCAGCCTACTCCTTATACATATTTTTAA
CCACCCAACGAAACAAACTGTCAACAAACACTATTAACATCTCTCCAACCCAAACACGAG
AGCACATCCTCATAACACTTCACATCCTCCCACTACTCCTCCTACTAACAAAACCCGAGC
TAATTATAGGCCCTTTCACATTTGGTCCTAAACTTGCCGTTGTTTTTAATAAAAATTACA
CATGCAAGCCTCAACAAACCAGTGAGAATGCCCACAAATTCC-TAAACAGAAAGCAGGAG
CAGGCATCAGGAACACCAGCCA-ATTAGCCTACAACGCCTTGCTACGCCACACCCACAAG
GGCCCTCAGCAGTGAAAAGTATTAA-AAATGAGCGAAAGCTTGATTTAGTTATTATTAAA
ACTGGTTGGTTAATTTCGTGCCAGCCACCGCGGTTATACGAAAAACCAGAAACAACAGCC
CACGGCGTAAAGAGTGATAAAAGACCCTATTTACTTAAAGAAAAACTACAGCAGAGTTGT
AAAACACTACTGACTGCAAGAACCACAACA-AAAAC-AAGCCTTTAAACCACTTAATCTC
ACGAAAGCTAAGAAACAAACTGGGATTAGATACCCCACTATGCTTAGCCGTAAACAAAAA
CAGTACAGATACAACACTGTTCGCCAGAGAACTACAAGCA-AAAACTCAAAACTCTAAGG
ACTTGGCGGTGTCCCATATCAACCTAGAGGAGCCTGTCCTATAATCGATACCCCCCGATC
CACCCAACCCTCCCTCGAAACTCAGCCTATATACCGCCGTCGCCAGCCTACCCTATGAAG
GGATTAAAGTAAGCAAAACAGCCACAGGCTAGAACGTCAGGTCAAGGTGTAGCACATGGA
AGGGAAGAGGAAAC-TTT-AAACGGCCGCGGTATCCTAACCGTGCAAAGGTAGCGTAATC
ACTTGTCTTTTAAATAAAGACTAGTATGAAAGGCCAAATGAGAACGGACCTGTCTCCTAT
AGTTGACCAGTTAAACTGATCTTCAAGTACAAAAGCTTGAATAAGCACATAAGACGAGAA
GACCCTGTGGAGCTTAAAACCAACACTATAATAAACCAC-AAATAGCATAGGTTTTAAGT
TGGGGCGACTTCGGAACAAAATAAAACTTCCGAGCACAGAGCCA-AACCGCTCTCACTTA
GACAAACATGTCAAAGAAA-ACACCTGACCCAGTCTTACTGAATAACGAACCAAGTTACC
CCAGGGATAACAGCGCCATCTTCTTCAAGAGGCCATATCGACAAGAAGGTTTACGACCTC
GATGTTGGATCAGGACACCCAAACGGTGCAACAGCTGTTAAAGGTTCGTTTGTTCAACGA
TCAACAGTCCTACGTGATCTGAGTTC
>LDA28
CCCAATAACACTAACTATGATACTAACTAGCCTAGCTATTGGAACAATCATCACCATATC
TAGCACCCATTGACTCATAGCCTGAGTAGGCTTAGAACTAAATACCCTGTCAATTATCCC
CATTATCACTAAGTATCACCACCCACGCTCCACAGAAGCCACAACCAAGTACTTCCTAAC
TCAAGCCGCAGCCTCCGCCATACTCTTATTCGCAAGCACAATAAACGCATGACACACCGG
AACCTGAGACATCTCTCATCTAACAAGCCAGCCAGCTTGTGTAATATTCACAATAGCTTT
AGCCATAAAACTGGGCCTTGCCCCCCTCCACTTCTGGTTACCTGAGGTTTTACAGGGCAC
CTCACTTAGCACAGCCTTAATCATCACAACATGACAAAAACTTGCCCCAATAGCCCTGAT
ATTTTTAACACACAACTCACTCAACCCAACAATCCTAATGATTCTAGGACTTCTGTCAGC
CCTAACTGGCGGATGAGGCGGCCTAAACCAAACACAAACACGAAAAATCATAGCATTCTC
ATCAATCGCCAAAACTTGGTGGGTACGGAATTATCCGTATTACCCCCCTGCTCAACCCAA
TTTCAACAAAACTTTATTACCCATTCATCATACTAGCCATCTGAGGCATCATTATAACAA
GCTCCATTTGCCTACGACAAACAGACCTAAAGTCCTTAATTGCCTATTCATCCGTTAGCC
ATATAGGACTTGTTATTGCCGCTACCCTCATTCAAACCCCATGAAGCTTGGCCGGCTCAA
TAGCACTGATGATTGCTCACGGCCTTACATCCTCAGTACTATTCTGTCTAGCAAACACTA
ACTATGAACGAACACACAGTCGAACCATGCTCCTCACACGAGGACTACAACTCATCCTGC
CCCTAATAACAACATGATGACTCCTAGCCAACCTGATAAACATAGCCCTACCACCAACAA
TTAACCTAACAGGCGAACTTTTAATTATTACATCCCTATTTAACTGGTCCAACACCACAA
TCATTATAACCGGAGTAGGAACCCTTCTAACAGCAGCCTACTCATTATACATATTTTTAA
CCACCCAACGAAACAAACTATCAACAAACACTATTCACATCTCCCCAACTCAAACACGAG
AGCACATCCTTATAACACTTCACATCCTCCCCCTACTCCTCCTACTAACAAAACCTGAGC
TAGTTATAGGCCCCTTCACATTTGGTCCTAAACTTGCCGTTGTTTTTAATAAAAATTACA
CATGCAAGCCTCAACAAACCAGTGAGAATGCCCACAAATTCC-TAAACAGAAAGCAGGAG
CAGGCATCAGGAACACCAACCA-ATTAGCCTACAACGCCTTGCTACGCCACACCCACAAG
GGCCCTCAGCAGTGAAAAGTATTAA-AAATAAGCGAAAGCTTGATTTAGTTATTATTAAA
CCTGGTTGGTTAATTTCGTGCCAGCCACCGCGGTTATACGAAAAACCAGAAACAACAGCC
CACGGCGTAAAGAGTGATAAAAGACCCTGTTCGCTTAAAGAAAAACTACAGCAAAGCTGT
AAAACGCTACTGACTGCAAGAACCACAACA-AAAAC-AAGCCTTTAAACC-CTTAACCTC
ACGAAAGCTAAGAAACAAACTGGGATTAGATACCCCACTATGCTTAGCCGTAAACAAAAA
CAGTACAAACACAACACTGTTCGCCAGAGAACTACAAGCA-AAAACTCAAAACTCTAAGG
ACTTGGCGGTGTCCCATATCAACCTAGAGGAGCCTGTCCTATAATCGATACCCCCCGATC
CACCCAACCCCCCCTCGAAACTCAGCCTATATACCGCCGTCGCCAGCCTACCCCATGAGG
GAGTTAAAGTAAGCAAAACAGCCACAGGCTAGAACGTCAGGTCAAGGTGTAGCACATGGG
AGGGAAGAGGAAAC-TTT-AAACGGCCGCGGTATCCTAACCGTGCAAAGGTAGCGTAATC
ACTTGTCTTTTAAATAAAGACTAGTATGAAAGGCCAAATGAGAACGGACCTGTCTCCTAT
AGTTGACCAGTTAAACTGATCTTCAAGTACAAAAGCTTGAATAAACACATAAGACGAGAA

GACCCTGTGGAGCTTAAAACTAACACTATAAT--ACCAC-AAATAGCATAAGTTTTAAGT
TGGGGCGACTTCGGAACAAAATAAAACTTCCGAGCACAGAGCCA--ACCGCTCTCACTTA
GACAAACATGTCGAAGAAGGACACCCGACCCAGTCTTACTGAATAACGAACCAAGTTACC
CCAGGGATAACAGCGCCATCTTCTTCAAGAGGCCATATCGACAAGAAGGTTTACGACCTC
GATGTTGGATCAGGACACCCAAACGGTGCAACAGCTGTTAAAGGTTCGTTTGTTCAACGA
TCAACAGTCCTACGTGATCTGAGTTC
>LDA29
CCCAATAACACTAACTATGATACTAACTAGCCTAGCTATTGGAACAATCATCACCATATC
TAGCACCCATTGACTCATAGCCTGAGTGGGCTTAGAACTAAATACCCTATCAATTATCCC
CATTATCACTAAGTATCACCACCCACGCTCCACAGAAGCCACAACCAAGTACTTCCTAAC
TCAAGCCGCAGCCTCCGCCATACTCTTATTCGCAAGCACAATAAACGCATGACACACCGG
AACCTGAGACATCTCTCATCTAACAAGCCAGCCAGCTTGTGTAATATTCACAATAGCTTT
AGCCATAAAACTGGGCCTTGCCCCCCTCCACTTCTGATTACCTGAGGTTTTACAGGGCAC
CTCACTTAGCACAGCCTTAATCATCACAACATGACAAAAACTTGCCCCAATAGCCCTGAT
ATTTTTAACACACAACTCACTCAACCCAACAATCCTAATGATTCTAGGACTTCTGTCAGC
CCTAACTGGCGGATGAGGCGGCCTAAACCAAACACAAACACGAAAAATCATAGCATTCTC
ATCAATCGCCAAAACTTGGTGGGTACGGAATTATCCGTATTACCCCCCTGCTCAACCCAA
TTTCAACAAAACTTTATTACCCATTCATCATACTAGCCATCTGAGGCATCATTATAACAA
GCTCCATTTGCCTACGACAAACAGACCTAAAGTCCTTAATTGCCTATTCATCCGTTAGCC
ATATAGGACTTGTTATTGCCGCTACCCTCATTCAAACCCCATGAAGCTTGGCCGGCTCAA
TAGCACTGATGATTGCTCACGGCCTTACATCCTCAGTACTATTCTGTCTAGCAAACACTA
ACTATGAACGAACACACAGTCGAACCATGCTTCTCACACGAGGACTACAACTCATCCTGC
CCCTAATAACAACATGATGACTCCTAGCCAACCTGATAAACATAGCCCTACCACCAACAA
TTAACCTAACAGGCGAACTTTTAATTATTACATCCCTATTTAACTGGTCCAACACCACAA
TCATTATAACCGGAGTAGGAACCCTTCTAACAGCAGCCTACTCATTATACATATTTTTAA
CCACCCAACGAAACAAACTATCAACAAACACTATTCACATCTCCCCAACTCAAACACGAG
AGCACATCCTTATAACACTTCACATCCTCCCCCTACTCCTCCTACTAACAAAACCTGAGC
TAGTTATAGGCCCCTTCACATTTGGTCCTAAACTTGCCGTTGTTTTTAATAAAAATTACA
CATGCAAGCCTCAACAAACCAGTGAGAATGCCCACAAATTCC-TAAACAGAAAGCAGGAG
CAGGCATCAGGAACACCAACCA-ATTAGCCTACAACGCCTTGCTACGCCACACCCACAAG
GGCCCTCAGCAGTGAAAAGTATTAA-AAATAAGCGAAAGCTTGATTTAGTTATTATTAAA
CCTGGTTGGTTAATTTCGTGCCAGCCACCGCGGTTATACGAAAAACCAGAAACAACAGCC
CACGGCGTAAAGAGTGATAAAAGACCCTGTTCGCTTAAAGAAAAACTACAGCAAAGCTGT
AAAACGCTACTGACTGCAAGAACCACAACA-AAAAC-AAGCCTTTAAACC-CTTAACCTC
ACGAAAGCTAAGAAACAAACTGGGATTAGATACCCCACTATGCTTAGCCGTAAACAAAAA
CAGTACAAACACAACACTGTTCGCCAGAGAACTACAAGCA-AAAACTCAAAACTCTAAGG
ACTTGGCGGTGTCCCATATCAACCTAGAGGAGCCTGTCCTATAATCGATACCCCCCGATC
CACCCAACCCCCCCTCGAAACTCAGCCTATATACCGCCGTCGCCAGCCTACCCCATGAGG
GAGTTAAAGTAAGCAAAACAGCCACAGGCTAGAACGTCAGGTCAAGGTGTAGCACATGGG
AGGGAAGAGGAAAC-TTT-AAACGGCCGCGGTATCCTAACCGTGCAAAGGTAGCGTAATC
ACTTGTCTTTTAAATAAAGACTAGTATGAAAGGCCAAATGAGAACGGACCTGTCTCCTAT
AGTTGACCAGTTAAACTGATCTTCAAGTACAAAAGCTTGAATAAACACATAAGACGAGAA
GACCCTGTGGAGCTTAAAACTAACACTATAAT--ACCAC-AAATAGCATAAGTTTTAAGT
TGGGGCGACTTCGGAACAAAATAAAACTTCCGAGCACAGAGCCA--ACCGCTCTCACTTA
GACAAACATGTCGAAGAAGGACACCCGACCCAGTCTTACTGAATAACGAACCAAGTTACC
CCAGGGATAACAGCGCCATCTTCTTCAAGAGGCCATATCGACAAGAAGGTTTACGACCTC
GATGTTGGATCAGGACACCCAAACGGTGCAACAGCTGTTAAAGGTTCGTTTGTTCAACGA
TCAACAGTCCTACGTGATCTGAGTTC
>LDA30
CCCAATAACACTAACTATAATACTAACTAGCCTAGCTATTGGAACAATCATCACCATATC
TAGCACCCATTGACTCATAGCCTGAGTGGGCTTAGAACTAAATACCCTATCAATTATCCC
CATTATCACTAAGTATCACCACCCACGCTCCACAGAAGCCACAACCAAGTACTTCCTAAC
TCAAGCCGCAGCCTCCGCCATACTCTTATTCGCAAGCACAATAAACGCATGACACACCGG
AACCTGAGACATCTCTCATCTAACAAGCCAGCCAGCTTGTGTAATATTCACAATAGCTTT
AGCCATAAAACTGGGCCTTGCCCCCCTCCACTTCTGATTACCTGAGGTTTTACAGGGCAC
CTCACTTAGCACAGCCTTAATCATCACAACATGACAAAAACTTGCCCCAATAGCCCTGAT
ATTTTTAACACACAACTCACTCAACCCAACAATCCTAATGATTCTAGGACTTCTGTCAGC
CCTAACTGGCGGATGAGGCGGCCTAAACCAAACACAAACACGAAAAATCATAGCATTCTC
ATCAATCGCCAAAACTTGGTGGGTACGGAATTATCCGTATTACCCCCCTGCTCAACCCAA
TTTCAACAAAACTTTATTACCCATTCATCATACTAGCCATCTGAGGCATCATTATAACAA
GCTCCATTTGCCTACGACAAACAGACCTAAAGTCCTTAATTGCCTATTCATCCGTTAGCC
ATATAGGACTTGTTATTGCCGCTACCCTCATTCAAACCCCATGAAGCTTGGCCGGCTCAA
TAGCACTGATGATTGCTCACGGCCTTACATCCTCAGTACTATTCTGTCTAGCAAACACTA
ACTATGAACGAACACACAGTCGAACCATGCTCCTCACACGAGGACTACAACTCATCCTGC
CCCTAATAACAACATGATGACTCCTAGCCAACCTGATAAACATAGCCCTACCACCAACAA
TTAACCTAACAGGCGAACTTTTAATTATTACATCCCTATTTAACTGGTCCAACACCACAA
TCATTATAACCGGAGTAGGAACCCTTCTAACAGCAGCCTACTCATTATACATATTTTTAA
CCACCCAACGAAACAAACTATCAACAAACACTATTCACATCTCCCCAACTCAAACACGAG
AGCACATCCTTATAACACTTCACATCCTCCCCCTACTCCTCCTACTAACAAAACCTGAGC
TAGTTATAGGCCCCTTCACATTTGGTCCTAAACTTGCCGTTGTTTTTAATAAAAATTACA
CATGCAAGCCTCAACAAACCAGTGAGAATGCCCACAAATTCC-TAAACAGAAAGCAGGAG
CAGGCATCAGGAACACCAACCA-ATTAGCCTACAACGCCTTGCTACGCCACACCCACAAG
GGCCCTCAGCAGTGAAAAGTATTAA-AAATAAGCGAAAGCTTGATTTAGTTATTATTAAA
CCTGGTTGGTTAATTTCGTGCCAGCCACCGCGGTTATACGAAAAACCAGAAACAACAGCC
CACGGCGTAAAGAGTGATAAAAGACCCTGTTCGCTTAAAGAAAAACTACAGCAAAGCTGT
AAAACGCTACTGACTGCAAGAACCACAACA-AAAAC-AAGCCTTTAAACC-CTTAACCTC
ACGAAAGCTAAGAAACAAACTGGGATTAGATACCCCACTATGCTTAGCCGTAAACAAAAA
CAGTACAAACACAACACTGTTCGCCAGAGAACTACAAGCA-AAAACTCAAAACTCTAAGG
ACTTGGCGGTGTCCCATATCAACCTAGAGGAGCCTGTCCTATAATCGATACCCCCCGATC
CACCCAACCCCCCCTCGAAACTCAGCCTATATACCGCCGTCGCCAGCCTACCCCATGAGG
GAGTTAAAGTAAGCAAAACAGCCACAGGCTAGAACGTCAGGTCAAGGTGTAGCACATGGG
AGGGAAGAGGAAAC-TTT-AAACGGCCGCGGTATCCTAACCGTGCAAAGGTAGCGTAATC
ACTTGTCTTTTAAATAAAGACTAGTATGAAAGGCCAAATGAGAACGGACCTGTCTCCTAT
AGTTGACCAGTTAAACTGATCTTCAAGTACAAAAGCTTGAATAAACACATAAGACGAGAA
GACCCTGTGGAGCTTAAAACTAACACTATAAT--ACCAC-AAATAGCATAAGTTTTAAGT
TGGGGCGACTTCGGAACAAAATAAAACTTCCGAGCACAGAGCCA--ACCGCTCTCACTTA
GACAAACATGTCGAAGAAGGACACCCGACCCAGTCTTACTGAATAACGAACCAAGTTACC
CCAGGGATAACAGCGCCATCTTCTTCAAGAGGCCATATCGACAAGAAGGTTTACGACCTC
GATGTTGGATCAGGACACCCAAACGGTGCAACAGCTGTTAAAGGTTCGTTTGTTCAACGA
TCAACAGTCCTACGTGATCTGAGTTC
>LDA31
CCCAATAACACTAACTATGATACTAACCAGCCTAGCTATTGGAACAATCATCACCATATC
TAGCACCCATTGACTCATAGCCTGAGTGGGCTTAGAACTAAATACCCTATCAATTATCCC
CATTATCACTAAGTATCACCACCCACGCTCCACAGAAGCCGCAACCAAGTACTTCCTAAC
TCAAGCCGCAGCCTCCGCCATATTCTTATTTGCAAGCACAATAAACGCATGACACACCGG
AACCTGAGACATCTCTCAACTAACAAACCAGCCAGCTTGCATAATATTCACAATAGCTTT
AGCCATAAAACTGGGCCTTGCCCCCCTCCACTTCTGACTACCTGAGGTTTTACAGGGCAC
CTCACTTAGCACAGCTTTAATCATCACAACATGACAAAAACTTGCCCCAATAGCCCTGAT
ATTTTTAACACACAGCTCACTTAACCCAACAATCCTAATGATTCTAGGACTTCTATCAGC
CCTAACTGGCGGATGAGGCGGCCTAAACCAAACACAAACACGAAAAATCATAGCATTCTC
ATCAATCGCCAAAACTTGGTGGGTACGGAATTATCCGTATTACCCCCCTACTCAACCCAA
TTTCAACAAAACTTTATTACCCATTCATCATACTAGCCATCTGAGGCATCATTATAACAA
GCTCCATTTGCCTACGACAAACAGACCTAAAGTCCTTAATTGCCTATTCATCCGTTAGCC
ATATAGGACTTGTTATTGCCGCTACCCTCATTCAAACCCCATGAAGCTTGGCCGGCTCAA
TGACACTGATGATTGCTCACGGCCTTACATCCTCAGTACTATTCTGTCTAGCAAACACTA
ACTATGAACGAACACACAGTCGAACCATGCTCCTCACACGAGGACTACAACTCATCCTGC
CCCTAATAACAACATGATGACTCCTAGCCAACCTGATAAACATAGCCCTACCACCAACAA
TTAACCTAACAGGCGAACTTTTAATTATTACATCCCTATTTAACTGGTCCAACACCACAA
TCATTATAACCGGAGTAGGAACCCTTCTAACAGCAGCCTACTCATTATACATATTTTTAA
CCACCCAACGAAACAAACTATCAACAAACACTATTAACATCTCCCCAACTCAAACACGAG
AGCACATCCTTATAACACTTCACATCCTCCCCCTACTCCTCCTACTAACAAAACCTGAGC
TAGTTATAGGCCCCTTCACATTTGGTCCTAAACTTGCCGTTGTTTTTAATAAAAATTACA
CATGCAAGCCTCAACAAACCAGTGAGAATGCCCACAAATTCC-TAAACAGAAAGCAGGAG
CAGGCATCAGGAACACCAACCA-ATTAGCCTACAACGCCTTGCTACGCCACACCCACAAG
GGCCCTCAGCAGTGAAAAGTATTAA-AAATAAGCGAAAGCTTGATTTAGTTATTATTAAA
TCTGGTTGGTTAATTTCGTGCCAGCCACCGCGGTTATACGAAAAACCAGAAACAACAGCC
CACGGCGTAAAGAGTGATAAAAGATCCTGTTCGCTTAAAGAAAAACTACAGCAAAGCTGT
AAAACGCTACTGACTGCAAGAACCACAACA-AAAAC-AAGCCTTTAAACC-CTTAACCTC
ACGAAAGCTAAGAAACAAACTGGGATTAGATACCCCACTATGCTTAGCCGTAAACAAAAA
CAGTACAAACACAACACTGTTCGCCAGAGAACTACAAGCA-AAAACTCAAAACTCTAAGG
ACTTGGCGGTGTCCCATATCAACCTAGAGGAGCCTGTCCTATAATCGATACCCCCCGATC
CACCCAACCCCCCCTCGAAACTCAGCCTATATACCGCCGTCGCCAGCCTACCCCATGAGG
GAGTTAAAGTAAGCAAAACAGCCACAGGCTAGAACGTCAGGTCAAGGTGTAGCACATGGG
AGGGAAGAGGAAAC-TTT-AAACGGCCGCGGTATCCTAACCGTGCAAAGGTAGCGTAATC

ACTTGTCTTTTAAATAAAGACTAGTATGAAAGGCCAAATGAGAACGGACCTGTCTCCTAT
AGTTGACCAGTTAAACTGATCTTCAAGTACAAAAGCTTGAATAAACACATAAGACGAGAA
GACCCTGTGGAGCTTAAAACTAACACTATAAT--ACCAC-AAATAGCATAAGTTTTAAGT
TGGGGCGACTTCGGAACAAAATAAAACTTCCGAGCACAGAGCCA--ACCGCTCTCACTTA
GACAAACATGTCGAAGAAAGACACCCGACCCAGTCTTACTGAATAACGAACCAAGTTACC
CCAGGGATAACAGCGCCATCTTCTTCAAGAGGCCATATCGACAAGAAGGTTTACGACCTC
GATGTTGGATCAGGACACCCAAACGGTGCAACAGCTGTTAAAGGTTCGTTTGTTCAACGA
TCAACAGTCCTACGTGATCTGAGTTC
>LDA32
CCCAATAACACTAACTATGATACTAACTAGCCTAGCTATTGGAACAATCATCACCATATC
TAGCACCCATTGACTCATAGCCTGAGTGGGCCTAGAACTAAATACCCTATCAATTATCCC
CATTATCACTAAGTATCACCACCCACGCTCCACAGAAGCCACAACCAAGTACTTCCTAAC
TCAAGCCGCAGCCTCCACCATACTCTTATTTGCAAGCACAATAAACGCATGACACACCGG
AACCTGAGACATCTCTCAACTAACAAGCCAGCCAGCTTGCATAATATTCACAATAGCTTT
AGCCATAAAACTGGGCCTTGCCCCCCTCCACTTCTGATTACCTGAGGTTTTACAGGGCAC
CTCACTTAGCACAGCTTTAATCATCACAACATGACAAAAACTTGCCCCAATAGCCCTGAT
ATTTTTAACACACAGCTCACTTAACCCAACAATCCTAATGATTCTAGGACTTCTATCAGC
CCTAACTGGCGGATGAGGCGGCCTAAACCAAACACAAACACGAAAAATCATAGCATTCTC
ATCAATCGCCAAAACTTGGTGGGTACGGAATTATCCGTATTACCCCCCTGCTCAACCCAA
TTTCAACAAAACTTTATTATCCATTCATCATACTAGCCATCTGAGGCATCATTATAACAA
GCTCCATTTGCCTACGACAAACAGACCTAAAGTCCTTAATTGCCTATTCATCCGTTAGCC
ATATAGGACTTGTTATTGCCGCTACCCTCATTCAAACCCCATGAAGCTTGGCCGGCTCAA
TGGCACTGATGATTGCTCACGGCCTTACATCCTCAGTACTATTCTGTCTAGCAAACACTA
ACTATGAACGAACACACAGTCGAACCATGCTCCTCACACGAGGACTACAACTCATCCTGC
CCCTAATAACAACATGATGACTCCTAGCCAACCTGATAAACATAGCCCTACCACCAACAA
TTAACCTAACAGGCGAACTTTTAATTATTACATCCCTATTTAACTGGTCCAACACCACAA
TCATTATAACCGGAGTAGGGACCCTTCTAACAGCAGCCTACTCACTATACATATTTTTAA
CCACGCAACGAAACAAACTATCAACAAACACTATTAACATCTCCCCAACTCAAACACGAG
AGCATATCCTTATAACACTTCACATCCTCCCCCTACTCCTCCTACTAACAAAACCTGAGC
TAGTTATAGGCCCCTTCACATTTGGTCCTAAACTTGCCGTTGTTTTTAATAAAAATTACA
CATGCAAGCCTCAACAAACCAGTGAGAATGCCCACAAATTCC-TAAACAGAAAGCAGGAG
CAGGCATCAGGAACACCAACCA-ATTAGCCTACAACGCCTTGCTACGCCACACCCACAAG
GGCCCTCAGCAGTGAAAAGTATTAA-AAATAAGCGAAAGCTTGATTTAGTTATTATTAAA
TCTGGTTGGTTAATTTCGTGCCAGCCACCGCGGTTATACGAAAAACCAGAAACAACAGCC
CACGGCGTAAAGAGTGATAAAAGATCCTGTTCGCTTAAAGAAAAACTACAGCAAAGCTGT
AAAACGCTACTGACTGCAAGAACCACAACA-AAAAC-AAGCCTTTAAACC-CTTAACCTC
ACGAAAGCTAAGAAACAAACTGGGATTAGATACCCCACTATGCTTAGCCGTAAACAAAAA
CAGTACAAACACAACACTGTTCGCCAGAGAACTACAAGCA-AAAACTCAAAACTCTAAGG
ACTTGGCGGTGTCCCATATCAACCTAGAGGAGCCTGTCCTATAATCGATACCCCCCGATC
CACCCAACCCCCCCTCGAAACTCAGCCTATATACCGCCGTCGCCAGCCTACCCCATGAGG
GAGTTAAAGTAAGCAAAACAGCCACGGGCTAGAACGTCAGGTCAAGGTGTAGCACATGGG
AGGGAAGAGGAAAC-TTT-AAACGGCCGCGGTATCCTAACCGTGCAAAGGTAGCGTAATC
ACTTGTCTTTTAAATAAAGACTAGTATGAAAGGCCAAATGAGAACGGACCTGTCTCCTAT
AGTTGACCAGTTAAACTGATCTTCAAGTACAAAAGCTTGAATAAACACATAAGACGAGAA
GACCCTGTGGAGCTTAAAACTAACACTATAAT--ACCAC-AAATAGCATAAGTTTTAAGT
TGGGGCGACTTCGGAACAAAATAAAACTTCCGAGCACAGAGCCA--ACCACTCTCACTTA
GACAAACATGTCGAAGAAAGACACCCGACCCAGTCTTACTGAATAACGAACCAAGTTACC
CCAGGGATAACAGCGCCATCTTCTTCAAGAGGCCATATCGACAAGAAGGTTTACGACCTC
GATGTTGGATCAGGACACCCAAACGGTGCAACAGCTGTTAAAGGTTCGTTTGTTCAACGA
TCAACAGTCCTACGTGATCTGAGTTC
>LDA33
CCCAATAACACTAACTATGATACTAACCAGCCTAGCTATTGGAACAATCATCACCATATC
TAGCACCCATTGACTCATAGCCTGAGTGGGCTTAGAACTAAATACCCTATCAATTATCCC
CATTATCACTAAGTATCACCACCCACGCTCCACAGAAGCCGCAACCAAGTACTTCCTAAC
TCAAGCCGCAGCCTCCGCCATATTCTTATTTGCAAGCACAATAAACGCATGACACACCGG
AACCTGAGACATCTCTCAACTAACAAACCAGCCAGCTTGCATAATATTCACAATAGCTTT
AGCCATAAAACTGGGCCTTGCCCCCCTCCACTTCTGATTACCTGAGGTTTTACAGGGCAC
CTCACTTAGCACAGCTTTAATCATCACAACATGACAAAAACTTGCCCCAATAGCCCTGAT
ATTTTTAACACACAGCTCACTTAACCCAACAATCCTAATGATTCTAGGACTTCTATCAGC
CCTAACTGGCGGATGAGGCGGCCTAAACCAAACACAAACACGAAAAATCATAGCATTCTC
ATCAATCGCCAAAACTTGGTGGGTACGGAATTATCCGTATTACCCCCCTACTCAACCCAA
TTTCAACAAAACTTTATTACCCATTCATCATACTAGCCATCTGAGGCATCATTATAACAA
GCTCCATTTGCCTACGACAAACAGACCTAAAGTCCTTAATTGCCTATTCATCCGTTAGCC
ATATAGGACTTGTTATTGCCGCTACCCTCATTCAAACCCCATGAAGCTTGGCCGGCTCAA
TGACACTGATGATTGCTCACGGCCTTACATCCTCAGTACTATTCTGTCTAGCAAACACTA
ACTATGAACGAACACACAGTCGAACCATGCTCCTCACACGAGGACTACAACTCATCCTGC
CCCTAATAACAACATGATGACTCCTAGCCAACCTGATAAACATAGCCCTACCACCAACAA
TTAACCTAACAGGCGAACTTTTAATTATTACATCCCTATTTAACTGGTCCAACACCACAA
TCATTATAACCGGAGTAGGAACCCTTCTAACAGCAGCCTACTCATTATACATATTTTTAA
CCACCCAACGAAACAAACTATCAACAAACACTATTAACATCTCCCCAACTCAAACACGAG
AGCACATCCTTATAACACTTCACATCCTCCCCCTACTCCTCCTACTAACAAAACCTGAGC
TAGTTATAGGCCCCTTCACATTTGGTCCTAAACTTGCCGTTGTTTTTAATAAAAATTACA
CATGCAAGCCTCAACAAACCAGTGAGAATGCCCACAAATTCC-TAAACAGAAAGCAGGAG
CAGGCATCAGGAACACCAACCA-ATTAGCCTACAACGCCTTGCTACGCCACACCCACAAG
GGCCCTCAGCAGTGAAAAGTATTAA-AAATAAGCGAAAGCTTGATTTAGTTATTATTAAA
TCTGGTTGGTTAATTTCGTGCCAGCCACCGCGGTTATACGAAAAACCAGAAACAACAGCC
CACGGCGTAAAGAGTGATAAAAGATCCTGTTCGCTTAAAGAAAAACTACAGCAAAGCTGT
AAAACGCTACTGACTGCAAGAACCACAACA-AAAAC-AAGCCTTTAAACC-CTTAACCTC
ACGAAAGCTAAGAAACAAACTGGGATTAGATACCCCACTATGCTTAGCCGTAAACAAAAA
CAGTACAAACACAACACTGTTCGCCAGAGAACTACAAGCA-AAAACTCAAAACTCTAAGG
ACTTGGCGGTGTCCCATATCAACCTAGAGGAGCCTGTCCTATAATCGATACCCCCCGATC
CACCCAACCCCCCCTCGAAACTCAGCCTATATACCGCCGTCGCCAGCCTACCCCATGAGG
GAGTTAAAGTAAGCAAAACAGCCACAGGCTAGAACGTCAGGTCAAGGTGTAGCACATGGG
AGGGAAGAGGAAAC-TTT-AAACGGCCGCGGTATCCTAACCGTGCAAAGGTAGCGTAATC
ACTTGTCTTTTAAATAAAGACTAGTATGAAAGGCCAAATGAGAACGGACCTGTCTCCTAT
AGTTGACCAGTTAAACTGATCTTCAAGTACAAAAGCTTGAATAAACACATAAGACGAGAA
GACCCTGTGGAGCTTAAAACTAACACTATAAT--ACCAC-AAATAGCATAAGTTTTAAGT
TGGGGCGACTTCGGAACAAAATAAAACTTCCGAGCACAGAGCCA--ACCGCTCTCACTTA
GACAAACATGTCGAAGAAAGACACCCGACCCAGTCTTACTGAATAACGAACCAAGTTACC
CCAGGGATAACAGCGCCATCTTCTTCAAGAGGCCATATCGACAAGAAGGTTTACGACCTC
GATGTTGGATCAGGACACCCAAACGGTGCAACAGCTGTTAAAGGTTCGTTTGTTCAACGA
TCAACAGTCCTACGTGATCTGAGTTC
>Riamukka_SF
CCCAATAACACTAACTATAATACTAACTAGCCTAGCTATTGGAACAATCATTACCATGTC
TAGCACCCATTGACTCATGGCCTGGGTTGGCTTAGAGCTAAATACCTTATCAATTATCCC
CATTATTACTAAATACCACCACCCACGCTCCACAGAAGCCACAACCAAGTATTTCCTAAC
TCAGGCTGCAGCCTCCGCCATACTCTTATTTGCAAGCACAATAAACGCATGATACACCGG
AACCTGAGACATCTCTCAATTAACAAACCCCCCAGCCTGCGTTATATTCACAATAGCTCT
AGCCATAAAACTGGGCCTTGCCCCCCTCCACTTCTGACTGCCTGAAGTATTACAGGGCAC
CTCACTTAGCACAGCTTTAATCATTACAACATGACAAAAACTTGCCCCAATAGCCCTGAT
ATTTTTAACACACAGCTCACTTAACCCAACAACCCTAATGATTCTAGGACTACTATCAGC
CTTGACTGGCGGATGAGGCGGCCTAAACCAAACACAAACACGAAAAATCATAGCATTCTC
ATCAATCGCCAAAACTTGGCGGATACGGAATTATCCGTATTACCCCCCTGCTCAACCCAA
TTTCAACAAAACTTTATTATCCATTTATCATACTAGCCATCTGAGGCATCATTATAACAA
GCTCCATTTGCCTACGACAAACAGACTTAAAGTCCCTGATTGCCTATTCATCCGTCAGCC
ATATGGGACTTGTTATTGCCGCTACTCTTATTCAAACCCCATGAAGCCTAGCCGGCTCAA
TAGCACTAATAATTGCTCACGGCCTAACATCCTCAGTACTATTCTGCCTAGCAAACACTA
ACTATGAACGAACACACAGTCGAACCATACTCCTCACACGAGGATTACAACTTATCCTAC
CCCTAATGACAACATGATGACTTCTAGCCAACCTAATAAACATAGCCTTACCACCAACAA
TTAACTTAACAGGCGAACTTTTAATTATTACATCCTTATTTAACTGATCCAACACCACAA
TCATTATAACCGGAGTAGGAACCCTTCTAACAGCAGCCTACTCCTTATACATATTTTTAA
CCACCCAACGAAACAAACTATCAACGAACACTATTAACATCTCTCCAACCCAAACACGAG
AGCACATCCTCATAACACTTCACATCCTCCCACTACTCCTCCTACTAGCAAAACCCGAGC
TAATTATAGGCCCTTTCACATTTGGTCCTAAACTTGCCGTTGTTTTTAATAAAAATTACA
CATGCAAGCCTCAACAAACCAGTGAGAATGCCCACAAATTCC-TAAACAGAAAGCAGGAG
CAGGCATCAGGAACACCAACCA-ATTAGCCTACAACGCCTTGCTACGCCACACCCACAAG
GGCCCTCAGCAGTGAAAAGTATTAA-AAATGAGCGAAAGCTTGATTTAGTTATTATTAAA
-CTGGTTGGTTAATTTCGTGCCAGCCACCGCGGTTATACGAAAAACCAGAAACAACAGCC
CACGGCGTAAAGAGTGATAAAAGACCCTATTTACTTAAAGAAAAACTACAGCAGAGTTGT
AAAACACTACTGACTGCAAGAACCACAACA-AAAAC-AAGCCTTTAAACCGCTTAATCTC
ACGAAAGCTAAGAAACAAACTGGGATTAGATACCCCACTATGCTTAGCCGTAAACAAAAA
CAGTACAGATACAACACTGTTCGCCAGAGAACTACAAGCA-AAAACTCAAAACTCTAAGG
ACTTGGCGGTGTCCCATATCAACCTAGAGGAGCCTGTCCTATAATCGATACCCCCCGATC
CACCCAACCCTTCCTCGAAACTCAGCCTATATACCGCCGTCGCCAGCCTACCCTATGAAG

GGATTAAAGTAAGCAAAACAGCCACAGGCTAGAACGTCAGGTCAAGGTGTAGCACATGGA
AGGGAAGAGGAAAC-TTT-AAACGGCCGCGGTATCCTAACCGTGCAAAGGTAGCGTAATC
ACTTGTCTTTTAAATAAAGACTAGTATGAAAGGCCAAATGAGAACGGACCTGTCTCCTAT
AGTTGACCAGTTAAACTGATCTTCAAGTACAAAAGCTTGAATAAGCACATAAGACGAGAA
GACCCTGTGGAGCTTAAAACCAACACTATAAT-AACCAC-AAATAGCATAGGTTTTAAGT
TGGGGCGACTTCGGAACAAAATAAAACTTCCGAGCACAGAGCCA-AACCGCTCTCACTTA
GACAAACATGTCAAAGAAA-ACACCCGACCCAGTCTTACTGAATAACGAACCAAGTTACC
CCAGGGATAACAGCGCCATCTTCTTCAAGAGGCCATATCGACAAGAAGGTTTACGACCTC
GATGTTGGATCAGGACACCCAAACGGTGCAACAGCTGTTAAAGGTTCGTTTGTTCAACGA
TCAACAGTCCTACGTGATCTGAGTTC
>LDA36
CCCAATAACACTAACTATAATACTAACTAGCCTAGCTATTGGAACAGTCATTACCATATC
TAGCACCCATTGACTCATAGCCTGAGTGGGCTTAGAACTAAACACCCTATCAATTATTCC
CATTATCACTAAATACTATCACCCACGCTCCACAGAAGCCACAACCAAGTACTTCCTAAC
CCAAGCCGCAGCCTCCACCATACTATTATTTGCAAGCACAATAAACGCATGGCACACCGG
AACCTGAGACATCTCTCAACTAACAAACCAACCAGCCTGTGTAATATTCACAATAGCTTT
AGCCATAAAGCTGGGCCTTGCCCCCCTCCACTTCTGGCTACCTGAGGTATTACAAGGTAC
CTCACTTAGCACAGCTTTAATCATCACAACATGACAAAAACTTGCCCCGATAGCCCTAAT
ATTTTTAACACACAGCTCACTTAACCTAACAATCCTGATGATTCTAGGACTACTATCAGC
CCTAACTGGCGGATGAGGCGGCCTAAACCAAACACAAACACGAAAAATCATAGCATTCTC
ATCAATCGCCAAAACTTGGTGGGTATGGAATTATCCGCATTACCCCTCTGCTCAACCCAA
TTTCAACAAAACTTTATTACCCGTTCATCATACTAGCCATCTGAGGCATCATTATAACAA
GCTCCATTTGCCTACGACAAACAGACCTAAAATCCTTAATCGCCTACTCATCCGTTAGCC
ACATGGGACTTGTTATTGCCGCTACCCTTATTCAAACCCCATGAAGCTTAGCCGGCTCGA
TAGCACTAATAATTGCTCACGGCCTTACATCCTCAGTACTATTCTGCCTAGCAAACACTA
ACTATGAACGAACACATAGTCGAACCATGCTCCTCACACGAGGGTTACAACTCATCCTGC
CCCTAATAACAACATGATGACTCCTAGCCAACCTGATAAACATAGCCCTACCACCAACAA
TTAACCTGACAGGCGAACTCTTAATTATTACATCCCTATTTAACTGATCTAACACCACAA
TTATTATGACCGGAATAGGAACCCTTCTAACAGCAGCCTACTCCTTATACATATTTTTAA
CCACCCAACGAAACAAACTATCAATGAACACTATTAACATCTCCCCAACTCAAACACGAG
AGCACATCCTTATGACACTTCACATCCTCCCCTTACTCCTCCTACTAACAAAACCCGAGC
TAGTTATAGGCCCCTTCACATTTGGTCCTAAACTTGCCGTTGTTTTTAATAAAAATTACA
CATGCAAGCCTCAACAAACCAGTGAGAATGCCCACAAATTCC-TAAACAGAAAGCAGGAG
CAGGCATCAGGAACACCAACTA-AT-AGCCTATAACGCCTTGCTACGCCACACCCACAAG
GGCCCTCAGCAGTGAAAAGTATTAA-AAATAAGCGAAAGCTTGATTTAGTTATTATTAAA
CCTGGTTGGTTAATTTCGTGCCAGCCACCGCGGTTATACGAAAAACCAGAAACAACAGCC
CACGGCGTAAAGAGTGATAAAAGATCCTGTTCACTTAAAGAAAAACTACAGCAGAGTTGT
AAAACACTACTGACTGCAAGAACCACAACA-AAAAC-AAGCCTTTAAACCACTTAACCTC
ACGAAAGCTAAGAAACAAACTGGGATTAGATACCCCACTATGCTTAGTCGTAAACAAAAA
CAGTGCAAACACGACACTGTTCGCCAGAGAACTACAAGCA-AAAACTCAAAACTCTAAGG
ACTTGGCGGTGTCCCATATCAACCTAGAGGAGCCTGTCCTATAATCGATACCCCCCGATC
CACCCAACCCCCCCTCGAAACTCAGCCTATATACCGCCGTCGCCAGCCTACCCCATGAGG
GAGTTAAAGTAAGCAAAACAGCCACAGGCTAGAACGTCAGGTCAAGGTGTAGCACATGGG
AGGGAAGAGGAAAC-TTT-AAACGGCCGCGGTATCCTAACCGTGCAAAGGTAGCGTAATC
ACTTGTCTTTTAAATAAAGACTAGTATGAAAGGCCAAATGAGAACGGACCTGTCTCCTAT
AGTTGACCAGTTAAACTGATCTTCAAGTACAAAAGCTTGAATAAGCACATAAGACGAGAA
GACCCTGTGGAGCTTAAAACTAACACTATAATTAACCAC-AAATAGCATAGGTTTTAAGT
TGGGGCGACTTCGGAACAAAATAAAACTTCCGAGCACAGAGCCA--ACCGCTCTCACTTA
GACAAACATGTCGAAGAATGACACCCGACCCAGTCTTACTGAATAACGAACCAAGTTACC
CCAGGGATAACAGCGCCATCTTCTTCAAGAGGCCATATCGACAAGAAGGTTTACGACCTC
GATGTTGGATCAGGACACCCAAACGGTGCAACAGCTGTTAAAGGTTCGTTTGTTCAACGA
TCAACAGTCCTACGTGATCTGAGTTC
>LDA37
CCCAATAACACTAACTATAATACTAACTAGCCTAGCTATTGGAACGATCATTACCATGTC
TAGCACCCATTGACTCATGGCCTGGGTTGGCTTAGAACTAAATACCTTATCAATTATCCC
CATTATTACTAAATACCACCACCCACGCTCCACAGAAGCCACAACCAAGTACTTCCTAAC
TCAGGCTGCAGCCTCCGCCATACTTTTATTTGCAAGCACAATAAACGCATGATACACCGG
AACCTGAGACATCTCTCAATTAACAAACCCCCCAGCCTGCGTTATACTCACAATAGCCCT
AGCCATAAAACTGGGCCTTGCCCCCCTCCACTTCTGACTGCCTGAGGTATTACAGGGCAC
CTCACTTAGCACAGCTTTAATCATTACAACATGACAAAAACTTGCCCCAATAGCCCTGAT
ATTTTTAACACACAGCTCACTTAACCCGACAACCCTAATGATTCTAGGACTACTATCAGC
TTTAACTGGCGGGTGAGGCGGCCTAAACCAAACACAAACACGAAAAATCATAGCATTCTC
ATCAATCGCCAAAACTTGGCGGATATGGAATTATCCGTATTACCCCCCTGCTCAACCCAA
TTTCAACAAAACTTTATTATCCATTCATCATACTAGCCATCTGAGGCATCATTATAACAA
GCTCCATTTGCCTACGACAAACAGACTTAAAGTCCCTAATTGCCTATTCATCCGTCAGCC
ATATGGGACTTGTTATTGCCGCTACTCTTATTCAAACCCCATGAAGCCTAGCCGGCTCAA
TAGCACTAATAATTGCTCACGGCCTAACATCCTCAGTACTATTCTGCCTAGCAAACACTA
ACTATGAACGAACACACAGTCGAACCATACTCCTCACACGAGGGTTACAACTTATCCTAC
CCCTAATAACAACATGATGACTTCTAGCCAACCTAATAAACATAGCCTTACCACCAACAA
TTAACCTAACAGGCGAACTTTTAATTATTACATCCTTATTTAACTGATCCAACACCACAA
TCATTATGACCGGAGTAGGAACCCTTCTAACAGCAGCCTACTCCTTATACATATTTCTAA
CCACCCAACGAAACAAACTATCAACGAACACTATTAACATCTCTCCCACCCAAACACGAG
AGCACATCCTCATAACACTTCACATCCTCCCACTACTCCTCCTACTAGCAAAACCCGAGC
TAATTATAGGCCCTTTCACATTTGGTCCTAAACTTGCCGTTGTTTTTAATAAAAATTACA
CATGCAAGCTTCAACAAACCAGTGAGAATGCCCACAAATTCC-TAAACAGAAAGCAGGAG
CAGGCATCAGGAACACCAGCCA-ATTAGCCTACAACGCCTTGCTACGCCACACCCACAAG
GGCCCTCAGCAGTGAAAAGTATTAA-AAATGAGCGAAAGCTTGATTTAGTTATTATTAAA
ACTGGTTGGTTAATTTCGTGCCAGCCACCGCGGTTATACGAAAAACCAGAAACAACAGCC
CACGGCGTAAAGAGTGATAAAAGACCCTATTTACTTAAAGAAAAACTACAGCAGAGTTGT
AAAACACTACTGACTGCAAGAACCACAACA-AAAAC-AAGCCTTTAAACCACTTAATCTC
ACGAAAGCTAAGAAACAAACTGGGATTAGATACCCCACTATGCTTAGCCGTAAACAAAAA
CAGTACAGATACAACACTGTTCGCCAGAGAACTACAAGCA-AAAACTCAAAACTCTAAGG

ACTTGGCGGTGTCCCATATCAACCTAGAGGAGCCTGTCCTATAATCGATACCCCCCGATC
CACCCAACCCTCCCTCGAAACTCAGCCTATATACCGCCGTCGCCAGCCTACCCTATGAAG
GGATTAAAGTAAGCAAAACAGCCACAGGCTAGAACGTCAGGTCAAGGTGTAGCACATGGA
AGGGAAGAGGAAAC-TTT-AAACGGCCGCGGTATCCTAACCGTGCAAAGGTAGCGTAATC
ACTTGTCTTTTAAATAAAGACTAGTATGAAAGGCCAAATGAGAACGGACCTGTCTCCTAT
AGTTGACCAGTTAAACTGATCTTCAAGTACAAAAGCTTGAATAAGCACATAAGACGAGAA
GACCCTGTGGAGCTTAAAACCAACACTATAATAAACCAC-AAATAGCATAGGTTTTAAGT
TGGGGCGACTTCGGAACAAAATAAAACTTCCGAGCACAGAGCCA-AACCGCTCTCACTTA
GACAAACATGTCAAAGAAA-ACACCCGACCCAGTCTTACTGAATAACGAACCAAGTTACC
CCAGGGATAACAGCGCCATCTTCTTCAAGAGGCCATATCGACAAGAAGGTTTACGACCTC
GATGTTGGATCAGGACACCCAAACGGTGCAACAGCTGTTAAAGGTTCGTTTGTTCAACGA
TCAACAGTCCTACGTGATCTGAGTTC
>Tenterfield
CCCAATAACACTAACTATAATACTAACTAGCCTAGCTATTGGAACGATCATTACCATATC
TAGCACCCATTGACTCATGGCCTGGGTTGGCTTAGAACTAAATACCTTATCAATTATCCC
CATTATTACTAAATACCACCACCCACGCTCCACAGAAGCCACAACCAAGTACTTCCTAAC
TCAGGCTGCAGCCTCCGCCATACTTTTATTTGCAAGCACAATAAACGCATGATACACCGG
AACCTGAGACATCTCTCAATTAACAAACCCCCCAGCCTGCGTTATACTCACAATAGCCCT
AGCCATAAAACTGGGCCTTGCCCCCCTCCACTTCTGACTGCCTGAGGTATTACAGGGCAC
CTCACTTAGCACAGCTTTAATCATTACAACATGACAAAAACTTGCCCCAATAGCCCTGAT
ATTTTTAACACACAGCTCACTTAACCCGACAACCCTAATGATTCTAGGACTACTATCAGC
TTTAACTGGCGGGTGAGGCGGCCTAAACCAAACACAAACACGAAAAATCATAGCATTCTC
ATCAATCGCCAAAACTTGGCGGATATGGAATTATCCGTATTACCCCCCTGCTCAACCCAA
TTTCAACAAAACTTTATTATCCCTTCATCATACTAGCCATCTGAGGCATCATTATAACAA
GCTCCATTTGCCTACGACAAACAGACTTAAAGTCCCTAATTGCCTATTCATCCGTCAGCC
ATATGGGACTTGTTATTGCCGCTACTCTTATTCAAACCCCATGAAGCCTAGCCGGCTCAA
TAGCACTAATAATTGCTCACGGCCTAACATCCTCAGTACTATTCTGCCTAGCAAACACTA
ACTATGAACGAACACACAGTCGAACCATACTCCTCACACGAGGGTTACAACTTATCCTAC
CCCTAATAACAACATGATGACTTCTAGCCAACCTAATAAACATAGCCTTACCACCAACAA
TTAACCTAACAGGCGAACTTTTAATTATTACATCCTTATTTAACTGATCCAACACCACAA
TCATTATGACCGGAGTAGGAACCCTTCTAACAGCAGCCTACTCCTTATACATATTTCTAA
CCACCCAACGAAACAAACTATCAACGAACACTATTAACATCTCTCCCACCCAAACACGAG
AGCACATCCTCATAACACTTCACATCCTCCCACTACTCCTCCTACTAGCAAAACCCGAGC
TAATTATAGGCCCTTTCACATTTGGTCCTAAACTTGCCGTTGTTTTTAATAAAAATTACA
CATGCAAGCTTCAACAAACCAGTGAGAATGCCCACAAATTCC-TAAACAGAAAGCAGGAG
CAGGCATCAGGAACACCAGCCA-ATTAGCCTACAACGCCTTGCTACGCCACACCCACAAG
GGCCCTCAGCAGTGAAAAGTATTAA-AAATGAGCGAAAGCTTGATTTAGTTATTATTAAA
ACTGGTTGGTTAATTTCGTGCCAGCCACCGCGGTTATACGAAAAACCAGAAACAACAGCC
CACGGCGTAAAGAGTGATAAAAGACCCTATTTACTTAAAGAAAAACTACAGCAGAGTTGT
AAAACACTACTGACTGCAAGAACCACAACA-AAAAC-AAGCCTTTAAACCACTTAATCTC
ACGAAAGCTAAGAAACAAACTGGGATTAGATACCCCACTATGCTTAGCCGTAAACAAAAA
CAGTACAGATACAACACTGTTCGCCAGAGAACTACAAGCA-AAAACTCAAAACTCTAAGG
ACTTGGCGGTGTCCCATATCAACCTAGAGGAGCCTGTCCTATAATCGATACCCCCCGATC
CACCCAACCCTCCCTCGAAACTCAGCCTATATACCGCCGTCGCCAGCCTACCCTATGAAG
GGATTAAAGTAAGCAAAACAGCCACAGGCTAGAACGTCAGGTCAAGGTGTAGCACATGGA
AGGGAAGAGGAAAC-TTT-AAACGGCCGCGGTATCCTAACCGTGCAAAGGTAGCGTAATC
ACTTGTCTTTTAAATAAAGACTAGTATGAAAGGCCAAATGAGAACGGACCTGTCTCCTAT
AGTTGACCAGTTAAACTGATCTTCAAGTACAAAAGCTTGAATAAGCACATAAGACGAGAA
GACCCTGTGGAGCTTAAAACCAACACTATAATAAACCAC-AAATAGCATAGGTTTTAAGT
TGGGGCGACTTCGGAACAAAATAAAACTTCCGAGCACAGAGCCA-AACCGCTCTCACTTA
GACAAACATGTCAAAGAAA-ACACCCGACCCAGTCTTACTGAATAACGAACCAAGTTACC
CCAGGGATAACAGCGCCATCTTCTTCAAGAGGCCATATCGACAAGAAGGTTTACGACCTC
GATGTTGGATCAGGACACCCAAACGGTGCAACAGCTGTTAAAGGTTCGTTTGTTCAACGA
TCAACAGTCCTACGTGATCTGAGTTC
>LDA40
CCCAATAACACTAACTATAATACTAACTAGCCTAGCTATTGGAACAATCATTACCATGTC
TAGCACCCATTGACTCATGGCCTGGATTGGCTTAGAGCTAAATACCTTATCAATTATCCC
CATTATTACTAAATACCACCACCCACGCTCCACAGAAGCCACAACCAAGTATTTCCTAAC
TCAGGCTGCAGCCTCTGCCATACTCTTATTTGCAAGCACAATAAACGCATGATACACCGG
AACCTGAGACATCTCTCAATTAACAAACCCCCCAGCCTGCATTATATTCACAATAGCTCT
AGCCATAAAACTGGGCCTTGCCCCCCTCCACTTCTGACTACCTGAAGTATTACAGGGCAC
CTCACTTAGCACAGCTTTAATCATTACAACATGACAAAAACTTGCCCCAATAGCCCTAAT
ATTTTTAACACACAGCTCACTTAACCCAACAACCCTAATGATTCTAGGACTACTATCAGC
CTTGACTGGCGGGTGAGGCGGCCTAAACCAAACACAAACACGAAAAATCATAGCATTCTC
ATCAATCGCCAAAACTTGGCGGATACGGAATTATCCGTATTACCCCCCTGCTCAACCCAA
TTTCAACAAAACTTTATTATCCATTCATCATACTAGCCATCTGAGGCATCATTATAACAA
GCTCCATTTGCCTACGACAAACAGACTTAAAGTCCCTGATTGCCTATTCATCCGTCAGCC
ATATGGGACTTGTTATTGCCGCTACTCTTATTCAAACCCCATGAAGCCTAGCCGGCTCAA
TAGCACTAATAATTGCTCACGGCCTAACATCCTCAGTACTATTCTGCCTAGCAAACACTA
ACTATGAACGAACACACAGTCGAACCATACTCCTCACACGAGGATTACAACTTATCCTGC
CCCTAATGACAACATGATGACTTCTAGCCAACCTAATAAACATAGCCTTACCACCAACAA
TTAACTTAACAGGCGAACTTTTAATTATCACATCCTTATTTAACTGATCCAACACTACAA
TCATTATAACCGGAGTAGGAACCCTTCTAACAGCAGCCTACTCCTTATACATATTTTTAA
CCACCCAACGAAACAAACTATCAACGAACACTATTAACATCTCCCCAACCCAAACACGAG
AGCACATCCTCATAACACTTCACATCCTCCCACTACTCCTCCTACTAGCAAAACCCGAGC
TAATTATAGGCCCTTTCACATTTGGTCCTAAACTTGCCGTTGTTTTTAATAAAAATTACA
CATGCAAGCCTCAACAAACCAGTGAGAATGCCCACAAATTCC-TAAACAGAAAGCAGGAG
CAGGCATCAGGAACACCAACCA-ATTAGCCTACAACGCCTTGCTACGCCACACCCACAAG
GGCCCTCAGCAGTGAAAAGTATTAA-AAATGAGCGAAAGCTTGATTTAGTTATTATTAAA
ACTGGTTGGTTAATTTCGTGCCAGCCACCGCGGTTATACGAAAAACCAAAAACAACAGCC
CACGGCGTAAAGAGTGATAAAAGACCC-ATTTACTTAAAGAAAAACTACAGCAGAGTTGT
AAAACACCACTGACTGCAAGAACCACAACA-AAAAC-AAGCCTTTAAACCGCTTAATCTC

ACGAAAGCTAAGAAACAAACTGGGATTAGATACCCCACTATGCTTAGCCGTAAACAAAAA
CAGTACAGATACAACACTGTTCGCCAGAGAACTACAAGCA-AAAACTCAAAACTCTAAGG
ACTTGGCGGTGTCCCATATCAACCTAGAGGAGCCTGTCCTATAATCGATACCCCCCGATC
CACCCAACCCTCCCTCGAAACTCAGCCTATATACCGCCGTCGCCAGCCTACCCTATGAAG
GGATTAAAGTAAGCAAAACAGCCACAGGCTAGAACGTCAGGTCAAGGTGTAGCACATGGA
AGGGAAGAGGAAAC-TTT-AAACGGCCGCGGTATCCTAACCGTGCAAAGGTAGCGTAATC
ACTTGTCTTTTAAATAAAGACTAGTATGAAAGGCCAAATGAGAACGGACCTGTCTCCTAT
AGTTGACCAGTTAAACTGATCTTCAAGTACAAAAGCTTGAATAAGCACATAAGACGAGAA
GACCCTGTGGAGCTTAAAACCAACACTATAATAAACCAC-AAATAGCATAGGTTTTAAGT
TGGGGCGACTTCGGAACAAAATAAAACTTCCGAGCACAGAGCCA-AACCGCTCTCACTTA
GACAAACATGTCAAAGAAA-ACACCCGACCCAGTCTTACTGAATAACGAACCAAGTTACC
CCAGGGATAACAGCGCCATCTTCTTCAAGAGGCCATATCGACAAGAAGGTTTACGACCTC
GATGTTGGATCAGGACACCCAAACGGTGCAACAGCTGTTAAAGGTTCGTTTGTTCAACGA
TCAACAGTCCTACGTGATCTGAGTTC
>LDA41
CCCAATAACACTAACTATAATACTAACTAGCCTAGCTATTGGAACAATCATTACCATGTC
TAGCACCCATTGACTCATGGCCTGGATTGGCTTAGAGCTAAATACCTTATCAATTATCCC
CATTATTACTAAATACCACCACCCACGCTCCACAGAAGCCACAACCAAGTATTTCCTAAC
TCAGGCTGCAGCCTCTGCCATACTCTTATTTGCAAGCACAATAAACGCATGATACACCGG
AACCTGAGACATCTCTCAATTAACAAACCCCCCAGCCTGCATTATATTCACAATAGCTCT
AGCCATAAAACTGGGCCTTGCCCCCCTCCACTTCTGACTACCTGAAGTATTACAGGGCAC
CTCACTTAGCACAGCTTTAATCATTACAACATGACAAAAACTTGCCCCAATAGCCCTAAT
ATTTTTAACACACAGCTCACTTAACCCAACAACCCTAATGATTCTAGGACTACTATCAGC
CTTGACTGGCGGGTGAGGCGGCCTAAACCAAACACAAACACGAAAAATCATAGCATTCTC
ATCAATCGCCAAAACTTGGCGGATACGGAATTATCCGTATTACCCCCCTGCTCAACCCAA
TTTCAACAAAACTTTATTATCCATTCATCATACTAGCCATCTGAGGCATCATTATAACAA
GCTCCATTTGCCTACGACAAACAGACTTAAAGTCCCTGATTGCCTATTCATCCGTCAGCC
ATATGGGACTTGTTATTGCCGCTACTCTTATTCAAACCCCATGAAGCCTAGCCGGCTCAA
TAGCACTAATAATTGCTCACGGCCTAACATCCTCAGTACTATTCTGCCTAGCAAACACTA
ACTATGAACGAACACACAGTCGAACCATACTCCTCACACGAGGATTACAACTTATCCTGC
CCCTAATGACAACATGATGACTTCTAGCCAACCTAATAAACATAGCCTTACCACCAACAA
TTAACTTAACAGGCGAACTTTTAATTATCACATCCTTATTTAACTGATCCAACACCACAA
TCATTATAACCGGAGTAGGAACCCTTCTAACAGCAGCCTACTCCTTATACATATTTTTAA
CCACCCAACGAAACAAACTATCAACGAACACTATTAACATCTCCCCAACCCAAACACGAG
AGCACATCCTCATAACACTTCACATCCTCCCACTACTCCTCCTACTAGCAAAACCCGAGC
TAATTATAGGCCCTTTCACATTTGGTCCTAAACTTGCCGTTGTTTTTAATAAAAATTACA
CATGCAAGCCTCAACAAACCAGTGAGAATGCCCACAAATTCC-TAAACAGAAAGCAGGAG
CAGGCATCAGGAACACCAACCA-ATTAGCCTACAACGCCTTGCTACGCCACACCCACAAG
GGCCCTCAGCAGTGAAAAGTATTAA-AAATGAGCGAAAGCTTGATTTAGTTATTATTAAA
ACTGGTTGGTTAATTTCGTGCCAGCCACCGCGGTTATACGAAAAACCAAAAACAACAGCC
CACGGCGTAAAGAGTGATAAAAGACCC-ATTTACTTAAAGAAAAACTACAGCAGAGTTGT
AAAACACTACTGACTGCAAGAACCACAACA-AAAAC-AAGCCTTTAAACCGCTTAATCTC
ACGAAAGCTAAGAAACAAACTGGGATTAGATACCCCACTATGCTTAGCCGTAAACAAAAA
CAGTACAGATACAACACTGTTCGCCAGAGAACTACAAGCA-AAAACTCAAAACTCTAAGG
ACTTGGCGGTGTCCCATATCAACCTAGAGGAGCCTGTCCTATAATCGATACCCCCCGATC
CACCCAACCCTCCCTCGAAACTCAGCCTATATACCGCCGTCGCCAGCCTACCCTATGAAG
GGATTAAAGTAAGCAAAACAGCCACAGGCTAGAACGTCAGGTCAAGGTGTAGCACATGGA
AGGGAAGAGGAAAC-TTT-AAACGGCCGCGGTATCCTAACCGTGCAAAGGTAGCGTAATC
ACTTGTCTTTTAAATAAAGACTAGTATGAAAGGCCAAATGAGAACGGACCTGTCTCCTAT
AGTTGACCAGTTAAACTGATCTTCAAGTACAAAAGCTTGAATAAGCACATAAGACGAGAA
GACCCTGTGGAGCTTAAAACCAACACTATAATAAACCAC-AAATAGCATAGGTTTTAAGT
TGGGGCGACTTCGGAACAAAATAAAACTTCCGAGCACAGAGCCA-AACCGCTCTCACTTA
GACAAACATGTCAAAGAAA-ACACCCGACCCAGTCTTACTGAATAACGAACCAAGTTACC
CCAGGGATAACAGCGCCATCTTCTTCAAGAGGCCATATCGACAAGAAGGTTTACGACCTC
GATGTTGGATCAGGACACCCAAACGGTGCAACAGCTGTTAAAGGTTCGTTTGTTCAACGA
TCAACAGTCCTACGTGATCTGAGTTC
>LDA42
CCCAATAACACTGACTATAATACTAACTAGCCTAGCTATTGGAACAGTCATTACCATATC
TAGCACCCATTGACTCATGGCCTGGGTGGGCTTAGAGCTAAATACCTTATCAATTATCCC
CATTATTACTAAGTACCACCACCCACGCTCCACAGAAGCCACAACCAAGTATTTCCTAAC
TCAAGCTGCAGCCTCCGCCATACTCTTATTTGCAAGCACAATAAACGCATGATATACCGG
AACCTGAGACATCTCTCAATTAACAAGCCCCCCAGCCTGTGTGATATTCACTATAGCTCT
GGCCATAAAACTGGGCCTTGCCCCCCTCCACTTCTGACTGCCTGAAGTATTACAAGGCAC
CTCACTTAGCACAGCTTTAATCATTACAACATGACAAAAACTTGCCCCAATAGCCCTGAT
ATTTTTAACACACAGCTCACTTAACCCTACAATCCTAATGATTCTAGGACTACTATCAGC
CTTAACTGGCGGGTGAGGCGGCCTAAACCAAACACAAACACGAAAAATCATAGCATTTTC
ATCAATCGCCAAAACTTGGCGGATACGGAATTATCCGTATTACCCCCCTACTCAACCCAA
TTTCAACAAAACTTTATTATCCATTCATCATACTAGCCATCTGAGGCATCATTATAACAA
GCACCATTTGCCTACGACAAACAGACTTAAAATCCCTAATTGCCTATTCATCCGTTAGCC
ATATAGGACTTGTTATTGCCGCCACTCTTATTCAAACCCCATGAAGCCTAACCGGCTCAA
TAACATTAATAATTGCTCACGGCCTAACATCCTCAGTACTATTCTGCCTAGCAAATACTA
ACTATGAACGAACACACAGTCGAACCATACTCCTCACACGAGGATTACAACTTATCCTAC
CCCTAATGACAACATGATGACTTTTAGCCAACCTAATAAACATAGCCTTACCACCAACAA
TTAACCTAACAGGTGAACTTTTAATTATTACATCCCTATTTAGCTGATCCAACACCACAA
TCATTATAACCGGAGTAGGAACCCTTCTAACAGCAGCTTACTCCTTATATATATTTTTAA
CTACCCAACGAAACAAACTATCAACGAACACTATTAACATCTCTCCAACCCAAACACGAG
AGCACATCCTCATAACACTTCATATCCTCCCACTTCTCCTCCTACTAACAAAACCCGAAC
TAATTATAGGCCCTTTCACATTTGGTCCTAAACTTGCCGTTGTTTTTAATAAAAATTACA
CATGCAAGCCTCAACAAACCAGTGAGAATGCCCACAAATTCC-TAAACAGAAAGCAGGAG
CAGGCATCAGGAGCACCAGCCA-ATTAGCCCACAACGCCTTGCTACGCCACACCCACAAG
GGCCCTCAGCAGTGAAAAGTATTAA-AAATGAGCGAAAGCTCGATTTAGTTATTATTAAA
GCTGGTTGGTTAATTTCGTGCCAGCCACCGCGGTTATACGAAAAACCAGAAACAACAGCC
CACGGCGTAAAGAGTGATAAAAGACCCTATTTACTTAAAGAAAAACTACAGCAGAGTTGT
AAAACACCACTGACTGCAAGAACCACAACA-AAAAC-AAGCCTTTAAACCACTTAATCTC
ACGAAAGCTAAGAAACAAACTGGGATTAGATACCCCACTATGCTTAGCCGTAAACAAAAA
CAGTACAGATACAACACTGTTCGCCAGAGAACTACAAGCA-AAAACTCAAAACTCTAAGG
ACTTGGCGGTGTCCCATATCAACCTAGAGGAGCCTGTCCTATAATCGATACCCCCCGATC
CACCCAACCCTCCCTCGAAACTCAGCCTATATACCGCCGTCGCCAGCCTACCCTATGAAG
GGGCTAAAGTAAGCAAAACAGCCACAGGCTAGAACGTCAGGTCAAGGTGTAGCACATGGA
AGGGAAGAGGAAAC-TTT-AAACGGCCGCGGTATCCTAACCGTGCAAAGGTAGCGTAATC
ACTTGTCTTTTAAATAAAGACTAGTATGAAAGGCCAAATGAGAACGGACCTGTCTCCTAT
AGCTGACCAGTTAAACTGATCTTCAAGTACAAAAGCTTGAATAAGCACATAAGACGAGAA
GACCCTGTGGAGCTTAAAACCAACACTATAATAAACCAC-AAATAGCATAGGTTTTAAGT
TGGGGCGACTTCGGAACAAAATAAAACTTCCGAGCACAGAGCCA-AACCGCTCTCACTTA
GACAAACATGTCAAAAAGA-ACACCCGACCCAGTCTTACTGAATAACGAACCAAGTTACC
CCAGGGATAACAGCGCCATCTTCTTCAAGAGGCCATATCGACAAGAAGGTTTACGACCTC
GATGTTGGATCAGGACACCCAAACGGTGCAACAGCTGTTAAAGGTTCGTTTGTTCAACGA
TCAACAGTCCTACGTGATCTGAGTTC
>LDA43
CCCAATAACACTGACTATAATACTAACTAGCCTAGCTATTGGAACAGTCATTACCATATC
TAGCACCCATTGACTCATGGCCTGGGTGGGCTTAGAGCTAAATACCTTATCAATTATCCC
CATTATTACTAAGTACCACCACCCACGCTCCACAGAAGCCACAACCAAGTATTTCCTAAC
TCAAGCTGCAGCCTCCGCCATACTCTTATTTGCAAGCACAATAAACGCATGATATACCGG
AACCTGAGACATCTCTCAATTAACAAGCCCCCCAGCCTGTGTGATATTCACTATAGCTCT
GGCCATAAAACTGGGCCTTGCCCCCCTCCACTTCTGACTGCCTGAAGTATTACAAGGCAC
CTCACTTAGCACAGCTTTAATCATTACAACATGACAAAAACTTGCCCCAATAGCCCTGAT
ATTTTTAACACACAGCTCACTTAACCCTACAATCCTAATGATTCTAGGACTACTATCAGC
CTTAACTGGCGGGTGAGGCGGCCTAAACCAAACACAAACACGAAAAATCATAGCATTTTC
ATCAATCGCCAAAACTTGGCGGATACGGAATTATCCGTATTACCCCCCTACTCAACCCAA
TTTCAACAAAACTTTATTATCCATTCATCATACTAGCCATCTGAGGCATCATTATAACAA
GCACCATTTGCCTACGACAAACAGACTTAAAATCCCTAATTGCCTATTCATCCGTTAGCC
ATATAGGACTTGTTATTGCCGCCACTCTTATTCAAACCCCATGAAGCCTAACCGGCTCAA
TAACATTAATAATTGCTCACGGCCTAACATCCTCAGTACTATTCTGCCTAGCAAATACTA
ACTATGAACGAACACACAGTCGAACCATACTCCTCACACGAGGATTACAACTTATCCTAC
CCCTAATGACAACATGATGACTTTTAGCCAACCTAATAAACATAGCCTTACCACCAACAA
TTAACCTAACAGGTGAACTTTTAATTATTACATCCCTATTTAGCTGATCCAACACCACAA
TCATTATAACCGGAGTAGGAACCCTTCTAACAGCAGCTTACTCCTTATATATATTTTTAA
CTACCCAACGAAACAAACTATCAACGAACACTATTAACATCTCTCCAACCCAAACACGAG
AGCACATCCTCATAACACTTCATATCCTCCCACTTCTCCTCCTACTAACAAAACCCGAAC
TAATTATAGGCCCTTTCACATTTGGTCCTAAACTTGCCGTTGTTTTTAATAAAAATTACA
CATGCAAGCCTCAACAAACCAGTGAGAATGCCCACAAATTCC-TAAACAGAAAGCAGGAG
CAGGCATCAGGAGCACCAGCCA-ATTAGCCTACAACGCCTTGCTACGCCACACCCACAAG
GGCCCTCAGCAGTGAAAAGTATTAA-AAATGAGCGAAAGCTCGATTTAGTTATTATTAAA
GCTGGTTGGTTAATTTCGTGCCAGCCACCGCGGTTATACGAAAAACCAGAAACAACAGCC

CACGGCGTAAAGAGTGATAAAAGACCCTATTTACTTAAAGAAAAACTACAGCAGAGTTGT
AAAACACCACTGACTGCAAGAACCACAACA-AAAAC-AAGCCTTTAAACCACTTAATCTC
ACGAAAGCTAAGAAACAAACTGGGATTAGATACCCCACTATGCTTAGCCGTAAACAAAAA
CAGTACAGATACAACACTGTTCGCCAGAGAACTACAAGCA-AAAACTCAAAACTCTAAGG
ACTTGGCGGTGTCCCATATCAACCTAGAGGAGCCTGTCCTATAATCGATACCCCCCGATC
CACCCAACCCTCCCTCGAAACTCAGCCTATATACCGCCGTCGCCAGCCTACCCTATGAAG
GGGCTAAAGTAAGCAAAACAGCCACAGGCTAGAACGTCAGGTCAAGGTGTAGCACATGGA
AGGGAAGAGGAAAC-TTT-AAACGGCCGCGGTATCCTAACCGTGCAAAGGTAGCGTAATC
ACTTGTCTTTTAAATAAAGACTAGTATGAAAGGCCAAATGAGAACGGACCTGTCTCCTAT
AGCTGACCAGTTAAACTGATCTTCAAGTACAAAAGCTTGAATAAGCACATAAGACGAGAA
GACCCTGTGGAGCTTAAAACCAACACTATAAT-AACCAC-AAATAGCATAGGTTTTAAGT
TGGGGCGACTTCGGAACAAAATAAAACTTCCGAGCACAGAGCCA-AACCGCTCTCACTTA
GACAAACATGTCAAAAAGA-ACACCCGACCCAGTCTTACTGAATAACGAACCAAGTTACC
CCAGGGATAACAGCGCCATCTTCTTCAAGAGGCCATATCGACAAGAAGGTTTACGACCTC
GATGTTGGATCAGGACACCCAAACGGTGCAACAGCTGTTAAAGGTTCGTTTGTTCAACGA
TCAACAGTCCTACGTGATCTGAGTTC
>LDA44
CCCAATAATACTAACTATAATATTAACTAGCCTGGCTATTGGAACAATCATTACCATATC
TAGCACCCACTGACTTATGGCCTGAGTGGGCTTAGAACTAAACACCTTATCAATTATTCC
TATTATCACTAAATATCACCACCCCCGCTCCACAGAAGCCACAACCAAATATTTCCTAAC
TCAAGCTGCAGCCTCCGCCATACTCCTATTTGCAAGCACAGTAAACGCATGATACACCGG
AACCTGAGATATTTCTCAACTAACAAACCCACTAGCCTGTGTAATACTCACAATAGCTCT
AGCCATAAAACTCGGCCTTGCCCCCCTCCACTTCTGGTTACCTGAGGTATTACAGGGCAC
CTCACTTAGCACAGCTTTAATCATCACAACATGACAAAAACTTGCCCCAATAGCCCTGAT
ATTTTTAACACACAGCTCACTTAACCCAATAATCCTAATGACTCTAGGACTACTATCAGC
CCTAACTGGGGGATGGGGCGGCCTAAACCAAACACAAATACGAAAAATCATAGCATTTTC
ATCAATCGCCAAAACTTGGCGGATACGGAATTATCCGTGTTACCCCCCTACTCAACCCAA
TTTCAACAAAACTTTATTACCCGTTCATCATACTAGCCACCTGAGGCATCATTATAACAA
GCTCCATCTGCCTACGACAAACAGACTTAAAATCCTTAATTGCCTACTCATCCGTAAGCC
ACATGGGGCTTGTTATTGCCGCTACCCTCATTCAAACCCCATGAAGCTTAGCCGGCTCAA
TAGCACTAATAATTGCTCACGGTCTTACATCCTCAGTACTATTCTGCCTAGCAAACACTA
ACTACGAACGAACACACAGTCGAACCATACTCCTCACACGAGGACTACAACTCATTCTAC
CCTTAATAACAACATGATGACTTTTAGCCAACCTGATAAACATAGCCTTACCACCAACAA
TCAACCTAACAGGCGAACTTTTAATTATTACATCCCTATTTAACTGATCCAACACCACAA
TCATTATAACCGGAATAGGAACCCTTCTAACAGCAGCCTACTCCTTATACATATTTTTAA
CCACCCAACGAAACAAACTATCAACGAACACTACCAACATCTCCCCAACTCAAACACGAG
AGCACATCCTCATAACACTTCACATCCTCCCCCTACTCCTCCTACTAACAAAACCCGAGC
TAGTTATAGGCCCCTTCACATTTGGTCCTAAACTTGCCGTTGTTTTTAGTAAAAATTACA
CATGCAAGCCTCGACAAACCAGTGAGAATGCCCACAAATTCC-TAAACAGAAAGCAGGAG
CAGGCATCAGGAGCACCAACCA-GTTAGCCTACAACGCCTTGCTACGCCACACCCACAAG
GGCCATCAGCAGTGAAAAGTATTAA-AAATAAGCGAAAGCTTGATTTAGTTATTATTAAA
CCTGGTTGGTTAATTTCGTGCCAGCCACCGCGGTTATACGAAAAACCAGAAACAACAGCC
CGCGGCGTAAAGAGTGATAAAAGACCC-ATTAACTTAAAGAAAAATTACAGCAGAGTTGT
AAAACACTACTGACTGCAAGAACCACAACA-AAAAC-AAGCCTTTAACCCGCTTAACCTC
ACGAAAACTAAGAAACAAACTGGGATTAGATACCCCACTATGCTTAGCCGTAAACAAAAA
CAGTACAGATACAACACTGTTCGCCAGAGAACTACAAGCATAAAACTCAAAACTCTAAGG
ACTTGGCGGTGTCCCATATCAACCTAGAGGAGCCTGTCCTATAATCGATACCCCCCGATC
CACCCCACCCTCCCTAGAAACTCAGCCTATATACCGCCGTCGCCAGCCTACCCCATGAGG
GGGTTAAAGTAAGCAAAACAGCCACAGGCTAGAACGTCAGGTCAAGGTGTAGCACATGGA
AGGGAAGAGGAAAC-TTT-AAACGGCCGCGGTATCCTAACCGTGCAAAGGTAGCGTAATC
ACTTGTCTTTTAAATTAAGACTAGTATGAAAGGCCAAATGAGAACGGACCTGTCTCCTAT
AGTTGACCAGTTAAACTGATCTTCAAGTACAAAAGCTTGAATAAACACATAAGACGAGAA
GACCCTGTGGAGCTTAAAACCAACACTATAATAAACCAC-AAATAGCATAGGTTTTAAGT
TGGGGCGACTTCGGAACAAAATAAAACTTCCGAGCACAGAGCCA-AACCGCTCTCACTTA
GACAAACATGTCAAAGAAAGACACCCGACCCAGTCTTACTGAATAACGAACCAAGTTACC
CCAGGGATAACAGCGCCATCTTCTTCAAGAGGCCATATCGACAAGAAGGTTTACGACCTC
GATGTTGGATCAGGACACCCAAACGGTGCAACAGCTGTTAAAGGTTCGTTTGTTCAACGA
TCAACAGTCCTACGTGATCTGAGTTC
>LDA45
CCCAATAATACTAACTATAATATTAACTAGCCTGGCTATTGGAACAATCATTACCATATC
TAGCACCCACTGACTTATGGCCTGAGTGGGCTTAGAACTAAACACCTTATCAATTATTCC
TATTATCACTAAATATCACCACCCCCGCTCCACAGAAGCCACAACCAAATATTTCCTAAC
TCAAGCTGCAGCCTCCGCCATACTCCTATTTGCAAGCACAGTAAACGCATGATACACCGG
AACCTGAGATATTTCTCAACTAACAAACCCACTAGCCTGTGTAATACTCACAATAGCTCT
AGCCATGAAACTCGGCCTTGCCCCCCTCCACTTCTGGTTACCTGAGGTATTACAGGGCAC
CTCACTTAGCACAGCTTTAATCATCACAACATGACAAAAACTTGCCCCAATAGCCCTGAT
ATTTTTAACACACAGCTCACTTAACCCAATAATCCTAATGACTCTAGGACTACTATCAGC
CCTAACTGGGGGATGGGGCGGCCTAAACCAAACACAAATACGAAAAATCATAGCATTTTC
ATCAATCGCCAAAACTTGGCGGATACGGAATTATCCGTGTTACCCCCCTACTCAACCCAA
TTTCAACAAAACTTTATTACCCGTTCATCATACTAGCCACCTGAGGCATCATTATAACAA
GCTCCATCTGCCTACGACAAACAGACTTAAAATCCTTAATTGCCTACTCATCCGTAAGCC
ACATGGGGCTTGTTATTGCCGCTACCCTCATTCAAACCCCATGAAGCTTAGCCGGCTCAA
TAGCACTAATAATTGCTCACGGTCTTACATCCTCAGTACTATTCTGCCTAGCAAACACTA
ACTACGAACGAACACACAGTCGAACCATACTCCTCACACGAGGACTACAACTCATTCTAC
CCTTAATAACAACATGATGACTTTTAGCCAACCTGATAAACATAGCCTTACCACCAACAA
TCAACCTAACAGGCGAACTTTTAATTATTACATCCCTATTTAACTGATCCAACACCACAA
TCATTATAACCGGAATAGGAACCCTTCTAACAGCAGCCTACTCCTTATACATATTTTTAA
CCACCCAACGAAACAAACTATCAACGAACACTACCAACATCTCCCCAACTCAAACACGAG
AGCACATCCTCATAACACTTCACATCCTCCCCCTACTCCTCCTACTAACAAAACCCGAGC
TAGTTATAGGCCCCTTCACATTTGGTCCTAAACTTGCCGTTGTTTTTAGTAAAAATTACA
CATGCAAGCCTCGACAAACCAGTGAGAATGCCCACAAATTCC-TAAACAGAAAGCAGGAG
CAGGCATCAGGAGCACCAACCA-GTTAGCCTACAACGCCTTGCTACGCCACACCCACAAG
GGCCATCAGCAGTGAAAAGTATTAA-AAATAAGCGAAAGCTTGATTTAGTTATTATTAAA
CCTGGTTGGTTAATTTCGTGCCAGCCACCGCGGTTATACGAAAAACCAGAAACAACAGCC
CGCGGCGTAAAGAGTGATAAAAGACCC-ATTAACTTAAAGAAAAATTACAGCAGAGTTGT
AAAACACTACTGACTGCAAGAACCACAACA-AAAAC-AAGCCTTTAACCCGCTTAACCTC
ACGAAAACTAAGAAACAAACTGGGATTAGATACCCCACTATGCTTAGCCGTAAACAAAAA
CAGTACAGATACAACACTGTTCGCCAGAGAACTACAAGCATAAAACTCAAAACTCTAAGG
ACTTGGCGGTGTCCCATATCAACCTAGAGGAGCCTGTCCTATAATCGATACCCCCCGATC
CACCCCACCCTCCCTAGAAACTCAGCCTATATACCGCCGTCGCCAGCCTACCCCATGAGG
GGGTTAAAGTAAGCAAAACAGCCACAGGCTAGAACGTCAGGTCAAGGTGTAGCACATGGA
AGGGAAGAGGAAAC-TTT-AAACGGCCGCGGTATCCTAACCGTGCAAAGGTAGCGTAATC
ACTTGTCTTTTAAATTAAGACTAGTATGAAAGGCCAAATGAGAACGGACCTGTCTCCTAT
AGTTGACCAGTTAAACTGATCTTCAAGTACAAAAGCTTGAATAAACACATAAGACGAGAA
GACCCTGTGGAGCTTAAAACCAACACTATAATAAACCAC-AAATAGCATAGGTTTTAAGT
TGGGGCGACTTCGGAACAAAATAAAACTTCCGAGCACAGAGCCA-AACCGCTCTCACTTA
GACAAACATGTCAAAGAAAGACACCCGACCCAGTCTTACTGAATAACGAACCAAGTTACC
CCAGGGATAACAGCGCCATCTTCTTCAAGAGGCCATATCGACAAGAAGGTTTACGACCTC
GATGTTGGATCAGGACACCCAAACGGTGCAACAGCTGTTAAAGGTTCGTTTGTTCAACGA
TCAACAGTCCTACGTGATCTGAGTTC
>LDA46
CCCAATAACACTAACTATAATACTAACTAGCCTAGCTATTGGAACAATCATTACCATGTC
TAGCACCCATTGACTCATGGCCTGGGTTGGCTTAGAGCTAAATACCTTATCAATTATCCC
CATTATTACTAAATACCACCACCCACGCTCCACAGAAGCCACAACCAAGTATTTCCTAAC
TCAGGCTGCAGCCTCCGCCATACTCTTATTTGCAAGCACAATAAACGCATGATACACCGG
AACCTGAGACATCTCTCAATTAACAAACCCCCCAGCCTGCGTTATATTCACAATAGCTCT
AACCATAAAACTGGGCCTTGCCCCCCTCCACTTCTGACTGCCTGAAGTATTACAGGGCAC
CTCACTTAGCACAGCTTTAATCATTACAACATGACAAAAACTTGCCCCAATAGCCCTGAT
ATTTTTAACACACAGCTCACTTAACCCAACAACCCTAATGATTCTAGGACTACTATCAGC
CTTGACTGGCGGATGAGGCGGCCTAAACCAAACACAAACACGAAAAATCATAGCATTCTC
ATCAATCGCCAAAACTTGGTGGATACGGAATTATCCGTATTACCCCCCTGCTCAACCCAA
TTTCAACAAAACTTTGTTACCCATTCATCATACTAGCCATCTGAGGCATCATTATAACAA
GCTCCATTTGCCTACGACAAACAGACTTAAAGTCCCTGATTGCCTATTCATCCGTCAGCC
ATATGGGACTTGTTATTGCCGCTACTCTTATTCAAACCCCATGAAGCCTAGCCGGCTCAA
TAGCACTAATAATTGCTCACGGCCTAACATCCTCAGTACTATTCTGCCTAGCAAACACTA
ACTATGAACGAACACACAGTCGAACCATACTCCTTACACGAGGATTACAACTTATCCTAC
CCCTAATGACAACATGATGACTTCTAGCCAACCTAATAAACATAGCCTTACCACCAACAA
TTAACTTAACAGGCGAACTTTTAATTATTACATCCTTATTTAACTGATCCAATACCACAA
TCATTATAACCGGAGTAGGAACTCTTCTAACAGCAGCCTACTCCTTATACATATTTTTAA
CCACCCAACGAAACAAACTATCAACGAACACTATTAACATCTCTCCAACCCAAACACGAG
AGCACATCCTCATAACACTTCACATCCTCCCACTACTCCTCCTACTAGCAAAACCCGAGC
TAATTATAGGCCCTTTCACATTTGGTCCTAAACTTGCCGTTGTTTTTAATAAAAATTACA
CATGCAAGCCTCAACAAACCAGTGAGAATGCCCACAAATTCC-TAAACAGAAAGCAGGAG
CAGGCATCAGGAACACCAACCA-ATTAGCCTAAAACGCCTTGCTACGCCACACCCACAAG

GGCCCTCAGCAGTGAAAAGTATTAA-AAATGAGCGAAAGCTTGATTTAGTTATTATTAAA
ACTGGTTGGTTAATTTCGTGCCAGCCACCGCGGTTATACGAAAAACCAGAAACAACAGCC
CACGGCGTAAAGAGTGATAAAAGACCCTATTTACTTAAAGAAAAACTACAGCAGAGTTGT
AAAACACTACTGACTGCAAGAACCACAACA-AAAAC-AAGCCTTTAAACCGCTTAATCTC
ACGAAAGCTAAGAAACAAACTGGGATTAGATACCCCACTATGCTTAGCCGTAAACAAAAA
CAGTACAGATACAACACTGTTCGCCAGAGAACTACAAGCA-AAAACTCAAAACTCTAAGG
ACTTGGCGGTGTCCCATATCAACCTAGAGGAGCCTGTCCTATAATCGATACCCCCCGATC
CACCCAACCCTCCCTCGAAACTCAGCCTATATACCGCCGTCGCCAGCCTACCCTATGAAG
GGATTAAAGTAAGCAAAACAGCCACAGGCTAGAACGTCAGGTCAAGGTGTAGCACATGGA
AGGGAAGAGGAAAC-TTT-AAACGGCCGCGGTATCCTAACCGTGCAAAGGTAGCGTAATC
ACTTGTCTTTTAAATAAAGACTAGTATGAAAGGCCAAATGAGAACGGACCTGTCTCCTAT
AGTTGACCAGTTAAACTGATCTTCAAGTACAAAAGCTTGAATAAGCACATAAGACGAGAA
GACCCTGTGGAGCTTAAAACCAACACTATAATAAACCAC-AAATAGCATAGGTTTTAAGT
TGGGGCGACTTCGGAACAAAATAAAACTTCCGAGCACAGAGCCA-AACCGCTCTCACTTA
GACAAACATGTCAAAGAAA-ACACCCGACCCAGTCTTACTGAATAACGAACCAAGTTACC
CCAGGGATAACAGCGCCATCTTCTTCAAGAGGCCATATCGACAAGAAGGTTTACGACCTC
GATGTTGGATCAGGACACCCAAACGGTGCAACAGCTGTTAAAGGTTCGTTTGTTCAACGA
TCAACAGTCCTACGTGATCTGAGTTC
>LDA47
CCCAATAACACTAACTATAATACTAACTAGCCTAGCTATTGGAACAATCATTACCATGTC
TAGCACCCATTGACTCATGGCCTGGGTTGGCTTAGAGCTAAATACCTTATCAATTATCCC
CATTATTACTAAATACCACCACCCACGCTCCACAGAAGCCACAACCAAGTATTTCCTAAC
TCAGGCTGCAGCCTCCGCCATACTCTTATTTGCAAGCACAATAAACGCATGATACACCGG
AACCTGAGACATCTCTCAATTAACAAACCCCCCAGCCTGCGTTATATTCACAATAGCTCT
AGCCATAAAACTGGGCCTTGCCCCCCTCCACTTCTGACTGCCTGAAGTATTACAGGGCAC
CTCACTTAGCACAGCTTTAATCATTACAACATGACAAAAACTTGCCCCAATAGCCCTGAT
ATTTTTAACACACAGCTCACTTAACCCAACAACCCTAATGATTCTAGGACTACTATCAGC
CTTGACTGGCGGATGAGGCGGCCTAAACCAAACACAAACACGAAAAATCATAGCATTCTC
ATCAATCGCCAAAACTTGGTGGATACGGAATTATCCGTATTACCCCCCTGCTCAACCCAA
TTTCAACAAAACTTTGTTACCCATTCATCATACTAGCCATCTGAGGCATCATTATAACAA
GCTCCATTTGCCTACGACAAACAGACTTAAAGTCCCTGATTGCCTATTCATCCGTCAGCC
ATATGGGACTTGTTATTGCCGCTACTCTTATTCAAACCCCATGAAGCCTAGCCGGCTCAA
TAGCACTAATAATTGCTCACGGCCTAACATCCTCAGTACTATTCTGCCTAGCAAACACTA
ACTATGAACGAACACACAGTCGAACCATACTCCTTACACGAGGATTACAACTTATCCTAC
CCCTAATGACAACATGATGACTTCTAGCCAACCTAATAAACATAGCCTTACCACCAACAA
TTAACTTAACAGGCGAACTTTTAATTATTACATCCTTATTTAACTGATCCAATACCACAA
TCATTATAACCGGAGTAGGAACTCTTCTAACAGCAGCCTACTCCTTATACATATTTTTAA
CCACCCAACGAAACAAACTATCAACGAACACTATTAACATCTCTCCAACCCAAACACGAG
AGCACATCCTCATAACACTTCACATCCTCCCACTACTCCTCCTACTAGCAAAACCCGAGC
TAATTATAGGCCCTTTCACATTTGGTCCTAAACTTGCCGTTGTTTTTAATAAAAATTACA
CATGCAAGCCTCAACAAACCAGTGAGAATGCCCACAAATTCC-TAAACAGAAAGCAGGAG
CAGGCATCAGGAACACCAACCA-ATTAGCCTAAAACGCCTTGCTACGCCACACCCACAAG
GGCCCTCAGCAGTGAAAAGTATTAA-AAATGAGCGAAAGCTTGATTTAGTTATTATTAAA
ACTGGTTGGTTAATTTCGTGCCAGCCACCGCGGTTATACGAAAAACCAGAAACAACAGCC
CACGGCGTAAAGAGTGATAAAAGACCCTATTTACTTAAAGAAAAACTACAGCAGAGTTGT
AAAACACTACTGACTGCAAGAACCACAACA-AAAAC-AAGCCTTTAAACCGCTTAATCTC
ACGAAAGCTAAGAAACAAACTGGGATTAGATACCCCACTATGCTTAGCCGTAAACAAAAA
CAGTACAGATACAACACTGTTCGCCAGAGAACTACAAGCA-AAAACTCAAAACTCTAAGG
ACTTGGCGGTGTCCCATATCAACCTAGAGGAGCCTGTCCTATAATCGATACCCCCCGATC
CACCCAACCCTCCCTCGAAACTCAGCCTATATACCGCCGTCGCCAGCCTACCCTATGAAG
GGATTAAAGTAAGCAAAACAGCCACAGGCTAGAACGTCAGGTCAAGGTGTAGCACATGGA
AGGGAAGAGGAAAC-TTT-AAACGGCCGCGGTATCCTAACCGTGCAAAGGTAGCGTAATC
ACTTGTCTTTTAAATAAAGACTAGTATGAAAGGCCAAATGAGAACGGACCTGTCTCCTAT
AGTTGACCAGTTAAACTGATCTTCAAGTACAAAAGCTTGAATAAGCACATAAGACGAGAA
GACCCTGTGGAGCTTAAAACCAACACTATAATAAACCAC-AAATAGCATAGGTTTTAAGT
TGGGGCGACTTCGGAACAAAATAAAACTTCCGAGCACAGAGCCA-AACCGCTCTCACTTA
GACAAACATGTCAAAGAAA-ACACCCGACCCAGTCTTACTGAATAACGAACCAAGTTACC
CCAGGGATAACAGCGCCATCTTCTTCAAGAGGCCATATCGACAAGAAGGTTTACGACCTC
GATGTTGGATCAGGACACCCAAACGGTGCAACAGCTGTTAAAGGTTCGTTTGTTCAACGA
TCAACAGTCCTACGTGATCTGAGTTC
>LDA48
CCCAATAACACTAACTATAATACTAACTAGCCTAGCTATTGGAACAATCATTACCATGTC
TAGCACCCATTGACTCATGGCCTGGATTGGCTTAGAGCTAAATACCTTATCAATTATCCC
CATTATTACTAAATATCACCACCCACGCTCCACAGAAGCCACAACCAAGTATTTCCTAAC
TCAGGCTGCAGCCTCCGCCATACTCTTATTTGCAAGCACAATAAACGCATGATACACCGG
AACCTGAGACATCTCTCAATTAACAAACCCCCCAGCCTGCATTATATTCACAATAGCTCT
AGCCATAAAACTGGGCCTTGCCCCCCTCCACTTCTGACTGCCTGAAGTATTACAGGGCAC
CTCACTTAGCACAGCTTTAATCATTACAACATGACAAAAACTTGCCCCAATAGCCCTGAT
ATTTTTAACACACAGCTCACTTAACCCAACAACCCTAATGACTCTAGGACTACTATCAGC
CTTGACTGGCGGATGAGGCGGCCTAAACCAAACACAAACACGAAAAATCATAGCATTCTC
ATCAATCGCCAAAACTTGGCGGATACGGAATTATCCGTATTACCCCCCTGCTCAACCCAA
TTTCAACAAAACTTTATTATCCATTCATCATACTAGCCATCTGAGGCATCATTATAACAA
GCTCCATTTGCCTACGACAAACAGACTTAAAGTCCCTGATTGCCTATTCATCCGTCAGCC
ATATGGGACTTGTTATTGCCGCTACTCTTATTCAAACCCCATGAAGCCTAGCCGGCTCAA
TAGCACTAATAATTGCTCACGGCCTAACATCCTCAGTACTATTCTGCCTAGCAAACACTA
ACTATGAACGAACACACAGTCGAACCATACTCCTCACACGAGGATTACAACTTATCCTAC
CCCTAATGGCAACATGATGACTTCTAGCCAACCTAATAAACATAGCCTTACCACCAACAA
TTAACTTAACAGGCGAACTTTTAATTATTACATCCTTATTTAACTGATCCAACACCACAA
TCATTATAACCGGAGTAGGAACCCTTCTAACAGCAGCCTACTCCTTATATATATTTTTAA
CCACCCAACGAAACAAACTATCAACGAACACTATTAACATCTCTCCAACCCAAACACGAG
AGCACATCCTCATAACACTTCACATCCTCCCACTACTCCTCCTACTAGCAAAACCCGAGC
TAATTATAGGCCCTTTCACATTTGGTCCTAAACTTGCCGTTGTTTTTAATAAAAATTACA
CATGCAAGCCTCAACAAACCAGTGAGAATGCCCACAAATTCC-TAAACAGAAAGCAGGAG
CAGGCATCAGGAACACCAACCA-ATTAGCCTACAACGCCTTGCTACGCCACACCCACAAG
GGCCCTCAGCAGTGAAAAGTATTAA-AAATGAGCGAAAGCTTGATTTAGTTATTATTAAA
ACTGGTTGGTTAATTTCGTGCCAGCCACCGCGGTTATACGAAAAACCAGAAACAACAGCC
CACGGCGTAAAGAGTGATAAAAGACCCTATTTACTTAAAGAAAAACTACAGCAGAGTTGT
AAAACACTACTGACTGCAAGAACCACAACA-AAAAC-AAGCCTTTAAACCGCTTAATCTC
ACGAAAGCTAAGAAACAAACTGGGATTAGATACCCCACTATGCTTAGCCGTAAACAAAAA
CAGTACAGATACAACACTGTTCGCCAGAGAACTACAAGCA-AAAACTCAAAACTCTAAGG
ACTTGGCGGTGTCCCATATCAACCTAGAGGAGCCTGTCCTATAATCGATACCCCCCGATC
CACCCAACCCTCCCTCGAAACTCAGCCTATATACCGCCGTCGCCAGCCTACCCTATGAAG
GGATTAAAGTAAGCAAAACAGCCACAGGCTAGAACGTCAGGTCAAGGTGTAGCACATGGA
AGGGAAGAGGAAAC-TTT-AAACGGCCGCGGTATCCTAACCGTGCAAAGGTAGCGTAATC
ACTTGTCTTTTAAATAAAGACTAGTATGAAAGGCCAAATGAGAACGGACCTGTCTCCTAT
AGTTGACCAGTTAAACTGATCTTCAAGTACAAAAGCTTGAATAAGCACATAAGACGAGAA
GACCCTGTGGAGCTTAAAACCAACACTATAATAAACCAC-AAATAGCATAGGTTTTAAGT
TGGGGCGACTTCGGAACAAAATAAAACTTCCGAGCACAGAGCCA-AACCGCTCTCACTTA
GACAAACATGTCAAAGAAA-ACACCCGACCCAGTCTTACTGAATAACGAACCAAGTTACC
CCAGGGATAACAGCGCCATCTTCTTCAAGAGGCCATATCGACAAGAAGGTTTACGACCTC
GATGTTGGATCAGGACACCCAAACGGTGCAACAGCTGTTAAAGGTTCGTTTGTTCAACGA
TCAACAGTCCTACGTGATCTGAGTTC
>LDA49
CCCAATAACACTAACTATAATACTAACTAGCCTAGCTATTGGAACAATCATTACCATGTC
TAGCACCCATTGACTTATGGCCTGGGTTGGCTTAGAGCTAAATACCTTATCAATTATCCC
CATTATTACTAAATACCACCACCCACGCTCCACAGAAGCCACAACCAAGTATTTTCTAAC
TCAGGCTGCAGCCTCCGCCATACTCTTATTTGCAAGCACAATAAACGCATGATACACCGG
AACCTGAGACATCTCTCAATTAACAAACCCCCCAGCCTGCGTTATATTCACAATAGCTCT
AGCCATAAAACTGGGCCTTGCCCCCCTCCACTTCTGACTGCCTGAGGTATTACAGGGCAC
CTCACTTAGCACAGCTTTAATCATTACAACATGACAAAAACTTGCCCCAATAGCCCTAAT
ATTTTTAACACACAGCTCACTTAACCCAACAACCCTAATGATTCTAGGACTACTATCAGC
CTTGACTGGCGGGTGAGGCGGCCTAAACCAAACACAAACACGAAAAATCATAGCATTCTC
ATCAATCGCCAAAACTTGGCGGATACGGAATTATCCGTATTACCCCCCTGCTCAACCCAA
TTTCAACAAAACTTTATTATCCATTCATCATACTAGCCATCTGAGGCATCATTATAACAA
GCTCCATTTGCCTACGACAAACAGACTTAAAGTCCCTGATTGCCTATTCATCCGTCAGCC
ATATGGGACTTGTTATTGCCGCTACTCTTATTCAAACCCCATGAAGCCTAGCCGGCTCAA
TAGCACTAATAATTGCCCACGGCCTAACATCCTCAGTACTATTCTGCCTAGCAAACACTA
ACTATGAACGAACACACAGTCGAACCATACTCCTCACACGAGGATTACAACTTATCCTAC
CCCTAATGGCAACATGATGACTTCTAGCCAACCTAATAAACATAGCCTTACCACCAACAA
TTAACTTAACAGGCGAACTTTTAATTATTACATCCTTATTTAACTGATCCAACACCACAA
TCATTATAACCGGAGTAGGAACCCTTCTAACAGCAGCCTACTCCTTATACATATTTTTAA
CCACTCAACGAAACAAACTATCAACGAACACTATTAACATCTCTCCAACCCAAACACGAG
AGCACATCCTCATAACACTTCACATCCTCCCACTACTCCTCCTACTAGCAAAACCCGAAC
TAATTATAGGCCCTTTCACATTTGGTCCTAAACTTGCCGTTGTTTTTAATAAAAATTACA

CATGCAAGCCTCAACAAACCAGTGAGAATGCCCACAAATTCC-TAAACAGAAAGCAGGAG
CAGGCATCAGGAACACCAGCCA-ATTAGCCTACAACGCCTTGCTACGCCACACCCACAAG
GGCCCTCAGCAGTGAAAAGTATTAA-AAATGAGCGAAAGCTTGATTTAGTTATTATTAAA
ACTGGTTGGTTAATTTCGTGCCAGCCACCGCGGTTATACGAAAAACCAGAAACAACAGCC
CACGGCGTAAAGAGTGATAAAAGACCCTATTTACTTAAAGAAAAACTACAGCAGAGTTGT
AAAACACTACTGACTGCAAGAACCACAACA-AAAAC-AAGCCTTTAAACCGCTTAATCTC
ACGAAAGCTAAGAAACAAACTGGGATTAGATACCCCACTATGCTTAGCCGTAAACAAAAA
CAGTACAGATACAACACTGTTCGCCAGAGAACTACAAGCA-AAAACTCAAAACTCTAAGG
ACTTGGCGGTGTCCCATATCAACCTAGAGGAGCCTGTCCTATAATCGATACCCCCCGATC
CACCCAACCCTCCCTCGAAACTCAGCCTATATACCGCCGTCGCCAGCCTACCCTATGAAG
GGGTTAAAGTAAGCAAAACAGCCACAGGCTAGAACGTCAGGTCAAGGTGTAGCACATGGA
AGGGAAGAGGAAAC-TTT-AAACGGCCGCGGTATCCTAACCGTGCAAAGGTAGCGTAATC
ACTTGTCTTTTAAATAAAGACTAGTATGAAAGGCCAAATGAGAACGGACCTGTCTCCTAT
AGTTGACCAGTTAAACTGATCTTCAAGTACAAAAGCTTGAATAAGCACATAAGACGAGAA
GACCCTGTGGAGCTTAAAACCAACACTATAATAAACCAC-AAATAGCATAGGTTTTAAGT
TGGGGCGACTTCGGAACAAAATAAAACTTCCGAGCACAGAGCCA-AACCGCTCTCACTTA
GACAAACATGTCAAAGAAA-ACACCCGACCCAGTCTTACTGAATAACGAACCAAGTTACC
CCAGGGATAACAGCGCCATCTTCTTCAAGAGGCCATATCGACAAGAAGGTTTACGACCTC
GATGTTGGATCAGGACACCCAAACGGTGCAACAGCTGTTAAAGGTTCGTTTGTTCAACGA
TCAACAGTCCTACGTGATCTGAGTTC
>LDA50
CCCAATAACACTAACTATAATACTAACTAGCCTAGCTATTGGAACAATCATTACCATGTC
TAGCACCCATTGACTCATGGCCTGAGTTGGCTTAGAGCTAAATACCTTATCAATTATCCC
CATTATTACTAAATACCACCACCCACGCTCCACAGAAGCCACAACCAAGTATTTCCTAAC
TCAGGCTGCAGCCTCCGCCATACTCTTATTTGCAAGCACAATAAACGCATGATACACCGG
AACCTGAGACATCTCTCAATTAACAAACCCCCCAGCCTGCGTTATATTCACAATAGCTCT
AGCCATAAAACTGGGCCTTGCCCCCCTCCACTTCTGACTGCCTGAAGTATTACAGGGCAC
CTCACTTAGCACAGCTTTAATCATTACAACATGACAAAAACTTGCCCCAATAGCCCTGAT
ATTTTTAACACACAGCTCACTTAACCCAACAACCCTAATGATTCTAGGACTACTATCAGC
CTTGACTGGCGGATGAGGCGGCCTAAACCAAACACAAACACGAAAAATCATAGCATTCTC
ATCAATCGCCAAAACTTGGCGGATACGGAATTATCCGCATTACCCCCCTGCTCAACCCAA
TTTCAACAAAACTTTATTATCCATTCATCATACTAGCCATCTGAGGCATCATTATAACAA
GCTCCATTTGCCTACGACAAACAGACTTAAAGTCCCTGATTGCCTATTCATCCGTCAGCC
ATATAGGACTTGTTATTGCCGCTACTCTTATTCAAACCCCATGAAGCCTAGCCGGCTCAA
TAGCACTAATAATTGCTCACGGCCTAACATCCTCAGTACTATTCTGCCTAGCAAACACTA
ACTATGAACGAACACACAGTCGAACCCTACTCCTCACACGAGGATTACAACTTATCCTAC
CCCTAATGACAACATGATGACTTCTAGCCAACCTAATAAACATAGCCTTACCACCAACAA
TTAACTTAACAGGCGAACTTTTAATTATTACATCCTTATTTAACTGATCCAACACCACAA
TCATTATAACCGGAGTAGGAACCCTTCTAACAGCAGCCTACTCCTTATACATATTTTTAA
CCACCCAACGAAACAAACTATCAACGAACACTATTAACATCTCTCCAACCCATACACGAG
AGCACATCCTCATAACACTTCACATCCTCCCACTACTCCTCCTACTAGCAAAACCCGAGC
TAATTATAGGCCCTTTCACATTTGGTCCTAAACTTGCCGTTGTTTTTAATAAAAATTACA
CATGCAAGCCTCAACAAACCAGTGAGAATGCCCACAAATTCC-TAAACAGAAAGCAGGAG
CAGGCATCAGGAACACCAACCA-ATTAGCCTACAACGCCTTGCTACGCCACACCCACAAG
GGCCCTCAGCAGTGAAAAGTATTAA-AAATGAGCGAAAGCTTGATTTAGTTATTATTAAA
ACTGGTTGGTTAATTTCGTGCCAGCCACCGCGGTTATACGAAAAACCAGAAACAACAGCC
CACGGCGTAAAGAGTGATAAAAGACCCTATTTACTTAAAGAAAAACTACAGCAGAGTTGT
AAAACACTACTGACTGCAAGAACCACAACA-AAAAC-AAGCCTTTAAACCGCTTAATCTC
ACGAAAGCTAAGAAACAAACTGGGATTAGATACCCCACTATGCTTAGCCGTAAACAAAAA
CAGTACAGATACAACACTGTTCGCCAGAGAACTACAAGCA-AAAACTCAAAACTCTAAGG
ACTTGGCGGTGTCCCATATCAACCTAGAGGAGCCTGTCCTATAATCGATACCCCCCGATC
CACCCAACCCTCCCTCGAAACTCAGCCTATATACCGCCGTCGCCAGCCTACCCTATGAAG
GGATTAAAGTAAGCAAAACAGCCACAGGCTAGAACGTCAGGTCAAGGTGTAGCACATGGA
AGGGAAGAGGAAAC-TTT-AAACGGCCGCGGTATCCTAACCGTGCAAAGGTAGCGTAATC
ACTTGTCTTTTAAATAAAGACTAGTATGAAAGGCCAAATGAGAACGGACCTGTCTCCTAT
AGTTGACCAGTTAAACTGATCTTCAAGTACAAAAGCTTGAATAAGCACATAAGACGAGAA
GACCCTGTGGAGCTTAAAACCAACACTATAATAAACCAC-AAATAGCATAGGTTTTAAGT
TGGGGCGACTTCGGAACAAAATAAAACTTCCGAGCACAGAGCCA-AACCGCTCTCACTTA
GACAAACATGTCAAAGAAA-ACACCCGACCCAGTCTTACTGAATAACGAACCAAGTTACC
CCAGGGATAACAGCGCCATCTTCTTCAAGAGGCCATATCGACAAGAAGGTTTACGACCTC
GATGTTGGATCAGGACACCCAAACGGTGCAACAGCTGTTAAAGGTTCGTTTGTTCAACGA
TCAACAGTCCTACGTGATCTGAGTTC
>LDA51
CCCAATAACACTAACTATAATACTAACTAGCCTAGCTATTGGAACAATCATTACCATGTC
TAGCACCCATTGACTCATGGCCTGGGTTGGCTTAGAGCTAAATACCTTATCAATTATCCC
CATTATTACTATATATCACCACCCACGCTCCACAGAAGCCACAACCAAGTATTTCCTAAC
TCAGGCTGCAGCCTCCGCCATACTCTTATTTGCAAGCACAATAAACGCATGATACACCGG
AACCTGAGACATCTCTCAATTAACAAACCCCCCAGCCTGCGTTATATTCACAATAGCTCT
AGCCATAAAACTGGGCCTTGCCCCCCTCCACTTCTGACTGCCTGAAGTATTACAGGGCAC
CTCACTTAGCACAGCTTTAATCATTACAACATGACAAAAACTTGCCCCAATAGCCCTGAT
ATTTTTAACACACAGCTCACTTAACCCAACAACCCTAATGATTCTAGGACTACTATCAGC
CTTGACTGGCGGATGAGGCGGCCTAAACCAAACACAAACACGAAAAATCATAGCATTCTC
ATCAATCGCCAAAACTTGGCGGATACGGAATTATCCGCATTACCCCCCTGCTCAACCCAA
TTTCAACAAAACTTTATTACCCATTCATCATACTAGCCATCTGAGGCATCATTATAACAA
GCTCCATTTGCCTACGACAAACAGACTTAAAGTCCCTGATTGCCTATTCATCCGTCAGCC
ATATGGGACTTGTTATTGCCGCTACTCTTATTCAAACCCCATGAAGCCTAGCCGGCTCAA
TAGCACTAATAATTGCTCACGGCCTAACATCCTCAGTACTATTCTGCCTAGCAAACACTA
ACTATGAACGAACACACAGTCGAACCATACTCCTCACACGAGGATTACAACTTATCTTAC
CCCTAATGACAACATGATGACTTCTAGCCAACCTAATAAACATAGCCTTACCACCAACAA
TTAACTTAACAGGCGAACTTTTAATTATTACATCCTTATTTAACTGATCCAACACCACAA
TCATTATAACCGGAGTAGGAACCCTTCTAACAGCAGCCTACTCCTTATACATATTTTTAA
CCACCCAACGAAACAAACTATCAACGAACACTATTAACATCTCTCCAACCCAAACACGAG
AGCACATCCTCATAACACTTCACATCCTCCCACTACTCCTCCTACTAGCAAAACCCGAGC
TAATTATAGGCCCTTTCACATTTGGTCCTAAACTTGCCGTTGTTTTTAATAAAAATTACA
CATGCAAGCCTCAACAAACCAGTGAGAATGCCCACAAATTCC-TAAACAGAAAGCAGGAG
CAGGCATCAGGAGCACCAACCA-ATTAGCCTACAACGCCTTGCTACGCCACACCCACAAG
GGCCCTCAGCAGTGAAAAGTATTAA-AAATGAGCGAAAGCTTGATTTAGTTATTATTAAA
ACTGGTTGGTTAATTTCGTGCCAGCCACCGCGGTTATACGAAAAACCAGAAACAACAGCC
CACGGCGTAAAGAGTGATAAAAGACCCTATTTACTTAAAGAAAAACTACAGCAGAGTTGT
AAAACACTACTGACTGCAAGAACCACAACA-AAAAC-AAGCCTTTAAACCGCTTAATCTC
ACGAAAGCTAAGAAACAAACTGGGATTAGATACCCCACTATGCTTAGCCGTAAACAAAAA
CAGTACAGATACAACACTGTTCGCCAGAGAACTACAAGCA-AAAACTCAAAACTCTAAGG
ACTTGGCGGTGTCCCATATCAACCTAGAGGAGCCTGTCCTATAATCGATACCCCCCGATC
CACCTAACCCTCCCTCGAAACTCAGCCTATATACCGCCGTCGCCAGCCTACCCTATGAAG
GGATTAAAGTAAGCAAAACAGCCACAGGCTAGAACGTCAGGTCAAGGTGTAGCACATGGA
AGGGAAGAGGAAAC-TTT-AAACGGCCGCGGTATCCTAACCGTGCAAAGGTAGCGTAATC
ACTTGTCTTTTAAATAAAGACTAGTATGAAAGGCCAAATGAGAACGGACCTGTCTCCTAT
AGTTGACCAGTTAAACTGATCTTCAAGTACAAAAGCTTGAATAAGCACATAAGACGAGAA
GACCCTGTGGAGCTTAAAACCAACACTATAATAAACCAC-AAATAGCATAGGTTTTAAGT
TGGGGCGACTTCGGAACAAAATAAAACTTCCGAGCACAGAGCCA-AACCGCTCTCACTTA
GACAAACATGTCAAAGAAA-ACACCCGACCCAGTCTTACTGAATAACGAACCAAGTTACC
CCAGGGATAACAGCGCCATCTTCTTCAAGAGGCCATATCGACAAGAAGGTTTACGACCTC
GATGTTGGATCAGGACACCCAAACGGTGCAACAGCTGTTAAAGGTTCGTTTGTTCAACGA
TCAACAGTCCTACGTGATCTGAGTTC
>Oakwood_SF
CCCAATAACACTAACTATAATACTAACTAGCCTAGCTATTGGAACAATCATTACCATGTC
TAGCACCCATTGACTCATGGCCTGGGTTGGCTTAGAGCTAAATACCTTATCAATTATCCC
CATTATTACTATATATCACCACCCACGCTCCACAGAAGCCACAACCAAGTATTTCCTAAC
TCAGGCTGCAGCCTCCGCCATACTCTTATTTGCAAGCACAATAAACGCATGATACACCGG
AACCTGAGACATCTCTCAATTAACAAACCCCCCAGCCTGCGTTATATTCACAATAGCTCT
AGCCATAAAACTGGGCCTTGCCCCCCTCCACTTCTGACTGCCTGAAGTATTACAGGGCAC
CTCACTTAGCACAGCTTTAATCATTACAACATGACAAAAACTTGCCCCAATAGCCCTGAT
ATTTTTAACACACAGCTCACTTAACCCAACAACCCTAATGATTCTAGGACTACTATCAGC
CTTGACTGGCGGATGAGGCGGCCTAAACCAAACACAAACACGAAAAATCATAGCATTCTC
ATCAATCGCCAAAACTTGGCGGATACGGAATTATCCGCATTACCCCCCTGCTCAACCCAA
TTTCAACAAAACTTTATTACCCATTCATCATACTAGCCATCTGAGGCATCATTATAACAA
GCTCCATTTGCCTACGACAAACAGACTTAAAGTCCCTGATTGCCTATTCATCCGTCAGCC
ATATGGGACTTGTTATTGCCGCTACTCTTATTCAAACCCCATGAAGCCTAGCCGGCTCAA
TAGCACTAATAATTGCTCACGGCCTAACATCCTCAGTACTATTCTGCCTAGCAAACACTA
ACTATGAACGAACACACAGTCGAACCATACTCCTCACACGAGGATTACAACTTATCTTAC
CCCTAATGACAACATGATGACTTCTAGCCAACCTAATAAACATAGCCTTACCACCAACAA
TTAACTTAACAGGCGAACTTTTAATTATTACATCCTTATTTAACTGATCCAACACCACAA
TCATTATAACCGGAGTAGGAACCCTTCTAACAGCAGCCTACTCCTTATACATATTTTTAA
CCACCCAACGAAACAAACTATCAACGAACACTATTAACATCTCTCCAACCCAAACACGAG

AGCACATCCTCATAACACTTCACATCCTCCCACTACTCCTCCTACTAGCAAAACCCGAGC
TAATTATAGGCCCTTTCACATTTGGTCCTAAACTTGCCGTTGTTTTTAATAAAAATTACA
CATGCAAGCCTCAACAAACCAGTGAGAATGCCCACAAATTCC-TAAACAGAAAGCAGGAG
CAGGCATCAGGAGCACCAACCA-ATTAGCCTACAACGCCTTGCTACGCCACACCCACAAG
GGCCCTCAGCAGTGAAAAGTATTAA-AAATGAGCGAAAGCTTGATTTAGTTATTATTAAA
ACTGGTTGGTTAATTTCGTGCCAGCCACCGCGGTTATACGAAAAACCAGAAACAACAGCC
CACGGCGTAAAGAGTGATAAAAGACCCTATTTACTTAAAGAAAAACTACAGCAGAGTTGT
AAAACACTACTGACTGCAAGAACCACAACA-AAAAC-AAGCCTTTAAACCGCTTAATCTC
ACGAAAGCTAAGAAACAAACTGGGATTAGATACCCCACTATGCTTAGCCGTAAACAAAAA
CAGTACAGATACAACACTGTTCGCCAGAGAACTACAAGCA-AAAACTCAAAACTCTAAGG
ACTTGGCGGTGTCCCATATCAACCTAGAGGAGCCTGTCCTATAATCGATACCCCCCGATC
CACCCAACCCTCCCTCGAAACTCAGCCTATATACCGCCGTCGCCAGCCTACCCTATGAAG
GGATTAAAGTAAGCAAAACAGCCACAGGCTAGAACGTCAGGTCAAGGTGTAGCACATGGA
AGGGAAGAGGAAAC-TTT-AAACGGCCGCGGTATCCTAACCGTGCAAAGGTAGCGTAATC
ACTTGTCTTTTAAATAAAGACTAGTATGAAAGGCCAAATGAGAACGGACCTGTCTCCTAT
AGTTGACCAGTTAAACTGATCTTCAAGTACAAAAGCTTGAATAAGCACATAAGACGAGAA
GACCCTGTGGAGCTTAAAACCAACACTATAATAAACCAC-AAATAGCATAGGTTTTAAGT
TGGGGCGACTTCGGAACAAAATAAAACTTCCGAGCACAGAGCCA-AACCGCTCTCACTTA
GACAAACATGTCAAAGAAA-ACACCCGACCCAGTCTTACTGAATAACGAACCAAGTTACC
CCAGGGATAACAGCGCCATCTTCTTCAAGAGGCCATATCGACAAGAAGGTTTACGACCTC
GATGTTGGATCAGGACACCCAAACGGTGCAACAGCTGTTAAAGGTTCGTTTGTTCAACGA
TCAACAGTCCTACGTGATCTGAGTTC
>LDA54
CCCAATAACACTAACTATAATACTAACTAGCCTAGCTATTGGAACAATCATTACCATGTC
TAGCACCCATTGACTCATGGCCTGGGTTGGCTTAGAGCTAAATACCTTATCAATTATCCC
CATTATTACTATATATCACCACCCACGCTCCACAGAAGCCACAACCAAGTATTTCCTAAC
TCAGGCTGCAGCCTCCGCCATACTCTTATTTGCAAGCACAATAAACGCATGATACACCGG
AACCTGAGACATCTCTCAATTAACAAACCCCCCAGCCTGCGTTATATTCACAATAGCTCT
AGCCATAAAACTGGGCCTTGCCCCCCTCCACTTCTGACTGCCTGAAGTATTACAGGGCAC
CTCACTTAGCACAGCTTTAATCATTACAACATGACAAAAACTTGCCCCAATAGCCCTGAT
ATTTTTAACACACAGCTCACTTAACCCAACAACCCTAATGATTCTAGGGCTACTATCAGC
CTTGACTGGCGGATGAGGCGGCCTAAACCAAACACAAACACGAAAAATCATAGCATTCTC
ATCAATCGCCAAAACTTGGCGGATACGGAATTATCCGCATTACCCCCCTGCTCAACCCAA
TTTCAACAAAACTTTATTATCCATTCATCATACTAGCCATCTGAGGCATCATTATAACAA
GCTCCATTTGCCTACGACAAACAGACTTAAAGTCCCTGATTGCCTATTCATCCGTCAGCC
ATATGGGACTTGTTATTGCCGCTACTCTTATTCAAACCCCATGAAGCCTAGCCGGCTCAA
TAGCACTAATAATTGCTCACGGCCTAACATCCTCAGTACTATTCTGCCTAGCAAACACTA
ACTATGAACGAACACACAGTCGAACCATACTCCTCACACGAGGATTACAACTTATCCTAC
CCCTAATGACAACATGATGACTTCTAGCCAACCTAATAAACATAGCCTTACCACCAACAA
TTAACTTAACAGGCGAACTTTTAATTATTACATCCTTATTTAACTGATCCAACACCACAA
TCATTATAACCGGAGTAGGAACCCTTCTAACAGCAGCCTACTCCTTATACATATTTTTAA
CCACCCAACGAAACAAACTATCAACGAACACTATTAACATCTCTCCAACCCAAACACGAG
AGCACATCCTCATAACACTTCACATCCTCCCACTACTCCTCCTACTAGCAAAACCCGAGC
TAATTATAGGCCCTTTCACATTTGGTCCTAAACTTGCCGTTGTTTTTAATAAAAATTACA
CATGCAAGCCTCAACAAACCAGTGAGAATGCCCACAAATTCC-TAAACAGAAAGCAGGAG
CAGGCATCAGGAGCACCAACCA-ATTAGCCTACAACGCCTTGCTACGCCACACCCACAAG
GGCCCTCAGCAGTGAAAAGTATTAA-AAATGAGCGAAAGCTTGATTTAGTTATTATTAAA
ACTGGTTGGTTAATTTCGTGCCAGCCACCGCGGTTATACGAAAAACCAGAAACAACAGCC
CACGGCGTAAAGAGTGATAAAAGACCCTATTTACTTAAAGAAAAACTACAGCAGAGTTGT
AAAACACTACTGACTGCAAGAACCACAACA-AAAAC-AAGCCTTTAAACCGCTTAATCTC
ACGAAAGCTAAGAAACAAACTGGGATTAGATACCCCACTATGCTTAGCCGTAAACAAAAA
CAGTACAGATACAACACTGTTCGCCAGAGAACTACAAGCA-AAAACTCAAAACTCTAAGG
ACTTGGCGGTGTCCCATATCAACCTAGAGGAGCCTGTCCTATAATCGATACCCCCCGATC
CACCCAACCCTCCCTCGAAACTCAGCCTATATACCGCCGTCGCCAGCCTACCCTATGAAG
GGATTAAAGTAAGCAAAACAGCCACAGGCTAGAACGTCAGGTCAAGGTGTAGCACATGGA
AGGGAAGAGGAAAC-TTT-AAACGGCCGCGGTATCCTAACCGTGCAAAGGTAGCGTAATC
ACTTGTCTTTTAAATAAAGACTAGTATGAAAGGCCAAATGAGAACGGACCTGTCTCCTAT
AGTTGACCAGTTAAACTGATCTTCAAGTACAAAAGCTTGAATAAGCACATAAGACGAGAA
GACCCTGTGGAGCTTAAAACCAACACTATAATAAACCAC-AAATAGCATAGGTTTTAAGT
TGGGGCGACTTCGGAACAAAATAAAACTTCCGAGCACAGAGCCA-AACCGCTCTCACTTA
GACAAACATGTCAAAGAAA-ACACCCGACCCAGTCTTACTGAATAACGAACCAAGTTACC
CCAGGGATAACAGCGCCATCTTCTTCAAGAGGCCATATCGACAAGAAGGTTTACGACCTC
GATGTTGGATCAGGACACCCAAACGGTGCAACAGCTGTTAAAGGTTCGTTTGTTCAACGA
TCAACAGTCCTACGTGATCTGAGTTC
>LDA55
CCCAATAACACTAACTATAATACTAACTAGCCTAGCTATTGGAACAATCATTACCATGTC
TAGCACCCATTGACTCATGGCCTGGGTTGGCTTAGAGCTAAATACCTTATCAATTATCCC
CATTATTACTATATATCACCACCCACGCTCCACAGAAGCCACAACCAAGTATTTCCTAAC
TCAGGCTGCAGCCTCCGCCATACTCTTATTTGCAAGCACAATAAACGCATGATACACCGG
AACCTGAGACATCTCTCAATTAACAAACCCCCCAGCCTGCGTTATATTCACAATAGCTCT
AGCCATAAAACTGGGCCTTGCCCCCCTCCACTTCTGACTGCCTGAAGTATTACAGGGCAC
CTCACTTAGCACAGCTTTAATCATTACAACATGACAAAAACTTGCCCCAATAGCCCTGAT
ATTTTTAACACACAGCTCACTTAACCCAACAACCCTAATGATTCTAGGACTACTATCAGC
CTTGACTGGCGGATGAGGCGGCCTAAACCAAACACAAACACGAAAAATCATAGCATTCTC
ATCAATCGCCAAAACTTGGCGGATACGGAATTATCCGCATTACCCCCCTGCTCAACCCAA
TTTCAACAAAACTTTATCATCCATTCATCATACTAGCCATCTGAGGCATCATTATAACAA
GCTCCATTTGCCTACGACAAACAGACTTAAAGTCCCTGATTGCCTATTCATCCGTCAGCC
ATATGGGACTTGTTATTGCCGCTACTCTTATTCAAACCCCATGAAGCCTAGCCGGCTCAA
TAGCACTAATAATTGCTCACGGCCTAACATCCTCAGTACTATTCTGCCTAGCAAACACTA
ACTATGAACGAACACACAGTCGAACCATACTCCTCACACGAGGATTACAACTTATCCTAC
CCCTAATGACAACATGATGACTTCTAGCCAACCTAATAAACATAGCCTTACCACCAACAA
TTAACTTAACAGGCGAACTTTTAATTATTACATCCTTATTTAACTGATCCAACACCACAA

TCATTATAACCGGAGTAGGAACCCTTCTAACAGCAGCCTACTCCTTATACATATTTTTAA
CCACCCAACGAAACAAACTATCAACGAACACTATTAACATCTCTCCAACCCAAACACGAG
AGCACATCCTCATAACACTTCACATCCTCCCACTACTCCTCCTACTAGCAAAACCCGAGC
TAATTATAGGCCCTTTCACATTTGGTCCTAAACTTGCCGTTGTTTTTAATAAAAATTACA
CATGCAAGCCTCAACAAACCAGTGAGAATGCCCACAAATTCC-TAAACAGAAAGCAGGAG
CAGGCATCAGGAGCACCAACCA-ATTAGCCTACAACGCCTTGCTACGCCACACCCACAAG
GGCCCTCAGCAGTGAAAAGTATTAA-AAATGAGCGAAAGCTTGATTTAGTTATTATTAAA
ACTGGTTGGTTAATTTCGTGCCAGCCACCGCGGTAATACGAAAAACCAGAAACAACAGCC
CACGGCGTAAAGAGTGATAAAAGACCCTATTTACTTAAAGAAAAACTACAGCAGAGTTGT
AAAACACTACTGACTGCAAGAACCACAACA-AAAAC-AAGCCTTTAAACCGCTTAATCTC
ACGAAAGCTAAGAAACAAACTGGGATTAGATACCCCACTATGCTTAGCCGTAAACAAAAA
CAGTACAGATACAACACTGTTCGCCAGAGAACTACAAGCA-AAAACTCAAAACTCTAAGG
ACTTGGCGGTGTCCCATATCAACCTAGAGGAGCCTGTCCTATAATCGATACCCCCCGATC
CACCCAACCCTCCCTCGAAACTCAGCCTATATACCGCCGTCGCCAGCCTACCCTATGAAG
GGATTAAAGTAAGCAAAACAGCCACAGGCTAGAACGTCAGGTCAAGGTGTAGCACATGGA
AGGGAAGAGGAAAC-TTT-AAACGGCCGCGGTATCCTAACCGTGCAAAGGTAGCGTAATC
ACTTGTCTTTTAAATAAAGACTAGTATGAAAGGCCAAATGAGAACGGACCTGTCTCCTAT
AGTTGACCAGTTAAACTGATCTTCAAGTACAAAAGCTTGAATAAGCACATAAGACGAGAA
GACCCTGTGGAGCTTAAAACCAACACTATAATAAACCAC-AAATAGCATAGGTTTTAAGT
TGGGGCGACTTCGGAACAAAATAAAACTTCCGAGCACAGAGCCA-AACCGCTCTCACTTA
GACAAACATGTCAAAGAAA-ACACCCGACCCAGTCTTACTGAATAACGAACCAAGTTACC
CCAGGGATAACAGCGCCATCTTCTTCAAGAGGCCATATCGACAAGAAGGTTTACGACCTC
GATGTTGGATCAGGACACCCAAACGGTGCAACAGCTGTTAAAGGTTCGTTTGTTCAACGA
TCAACAGTCCTACGTGATCTGAGTTC
>LDA56
CCCAATAACACTAACTATAATACTAACTAGCCTAGCTATTGGAACAGTCATTACCATGTC
TAGCACCCATTGACTCATGGCCTGGGTGGGCTTAGAACTAAACACCTTATCAATTATCCC
CATTATTACTAAGTATCACCATCCACGCTCCACAGAAGCCACAACCAAGTATTTCCTAAC
TCAAGCCGCAGCCTCCGCTACACTCTTATTTGCAAGCACAATAAACGCATGATACACCGG
AACCTGAGACATCTCTCAATTAACAAGCCCTCCAGCCTGTGTGATATTCACAATAGCTCT
GGCCATAAAACTAGGCCTTGCCCCCCTCCACTTCTGATTGCCTGAAGTATTACAAGGCAC
CTCACTTAGCACAGCTTTAATCATTACAACATGACAAAAACTTGCCCCAATAGCCCTGAT
ATTTTTAACACACAGCTCACTTAACCCTACAATCCTAATGATTTTAGGACTACTATCAGC
CCTAACTGGCGGCTGAGGCGGCCTAAACCAAACACAAACACGAAAAATCATAGCATTTTC
ATCAATCGCCAAAACTTGGCGGGTACGGAATTATCCGTATCACCCCTCTGCTCAACCCAA
TTTCAACAAAGCTTTATTATCCATTCATCATACTAGCCATCTGAGGCATCATTATAACAA
GCTCCATTTGCCTACGACAAACAGACTTAAAATCCATAATTGCCTATTCATCCGTTAGCC
ATATAGGGCTTGTTATTGCCGCCACTCTTATTCAAACCCCATGAAGCCTAGCCGGCTCAA
TAACATTAATAATTGCTCACGGCCTAACATCCTCAGTACTATTCTGCCTAGCAAATACTA
ACTATGAACGAACACACAGTCGAACCATACTCCTCACACGAGGATTACAACTTATCCTAC
CCCTAATGACAACATGATGACTTTTAGCCAACCTAATAAACATAGCCTTACCACCAACAA
TTAACCTAACAGGCGAACTTTTAATTATTACATCCCTATTTAACTGATCCAACACCACAA
TCATTATAACCGGGGTAGGAACCCTTCTAACAGCAGCCTACTCCTTATACATATTTTTAA
CCACCCAACGAAACAAACTATCAACGAACACTATTAACATCTCTCCAACCCAAACACGAG
AACACATCCTCATAACACTCCATATCCTCCCACTACTCCTCCTACTAGCAAAACCTGAGC
TAATTATAGGCCCTTTCACATTTGGTCCTAAACTTGCCGTTGTTTTTAATAAAAATTACA
CATGCAAGCCTCAACAAACCAGTGAGAATGCCCACAAATCCC-TAAACAGAAAGCAGGAG
CAGGCATCAGGAGCACCAGCCA-ATTAGCCTACAACGCCTTGCTACGCCACACCCACAAG
GGCCCTCAGCAGTGAAAAGTATTAA-AAATGAGCGAAAGCTCGATTTAGTTATTATTAAA
GCTGGTTGGTTAATTTCGTGCCAGCCACCGCGGTTATACGAAAAACCAGAAACAACAGCC
CACGGCGTAAAGAGTGATAAAAGACCCTATTTACTTAAAGAAAAACTACAGCAGGGTTGT
AAAACACTACTGACTGCAAGAACCACAACA-AAAAC-AAGCCTTTAAACCACTTAATCTC
ACGAAAGCTAAGAAACAAACTGGGATTAGATACCCCACTATGCTTAGCCGTAAACAAAAA
CAGTACAGATACAACACTGTTCGCCAGAGAACTACAAGCA-AAAACTCAAAACTCTAAGG
ACTTGGCGGTGTCCCATATCAACCTAGAGGAGCCTGTCCTATAATCGATACCCCCCGATC
CACCCAACCCTCCCTCGAAACTCAGCCTATATACCGCCGTCGCCAGCCTACCCTATGAAG
GGGTTAAAGTAAGCAAAACAGCCACAGGCTAGAACGTCAGGTCAAGGTGTAGCACATGGA
AGGGAAGAGGAAAC-TTT-AAACGGCCGCGGTATCCTAACCGTGCAAAGGTAGCGTAATC
ACTTGTCTTTTAAATAAAGACTAGTATGAAAGGCCAAATGAGAACGGACCTGTCTCCTAT
AGCTGACCAGTTAAACTGATCTTCAAGTACAAAAGCTTGAATAAGCACATAAGACGAGAA
GACCCTGTGGAGCTTAAAACCAACACTATAATAAACCAC-AAATAGCATAGGTTTTAAGT
TGGGGCGACTTCGGAACAAAATAAAACTTCCGAGCACAGAGCCA-AACCGCTCTCACTTA
GACAAACATGTCAAAGAGA-ACACCCGACCCAGTCTTACTGAATAACGAACCAAGTTACC
CCAGGGATAACAGCGCCATCTTCTTCAAGAGGCCATATCGACAAGAAGGTTTACGACCTC
GATGTTGGATCAGGACACCCAAACGGTGCAACAGCTGTTAAAGGTTCGTTTGTTCAACGA
TCAACAGTCCTACGTGATCTGAGTTC
>Coolah_Tops_NP
CCCAATAACACTAACTATAATATTAACTAGCCTAGCTATTGGAACAGTCATTACCATGTC
TAGCACCCATTGACTCATGGCCTGAGTAGGCCTAGAACTAAACACCCTATCAATTATTCC
CATTATTACTAAATATCACCACCCACGATCCACAGAAGCCACTACCAAATACTTCCTAAC
TCAAGCTGCAGCCTCCGCCATACTCTTATTTGCAAGCACAATAAACGCATGATATACCGG
AACCTGAGACATCTCTCAACTAACAAACCCGCCAGCCTCTGTAATATTAACAATAGCTCT
AGCCATAAAACTAGGCCTTGCCCCCCTCCACTTCTGACTACCTGAAGTATTACAAGGCAC
CTCACTTAGTACAGCTTTAATCATCACAACATGACAAAAACTTGCCCCAATAGCTCTGAT
ATTTTTAACACATAACTCACTTAACCCAACAATCCTAATGATTCTAGGACTACTATCAGC
CCTAACTGGCGGATGAGGCGGCCTAAACCAGACACAAACACGAAAAATTATAGCATTTTC
ATCAATCGCCAAAACTTGGCGGATACGGAATTATCCGTGTTACCCCACTGCTCAACCCAA
TTTCAACAAAACTTTATTATCCATTTATTATACTAGCCATCTGAGGCATCATTATAACAA
GCTCTATTTGCCTACGACAGACAGACTTAAAATCCTTAATTGCTTATTCATCCGTTAGCC
ATATGGGGCTTGTTATTGCCGCTACTCTCATTCAGACCCCATGAAGCTTGGCCGGCTCAA
TAGCACTAATAATCGCTCACGGCCTTACATCCTCAACACTATTCTGCCTAGCAAACACTA
ACTATGAACGAACACACAGTCGAACCATACTCCTCACACGAGGACTACAGCTCATCCTAC
CCCTAATAACAACATGATGACTTCTAGCCAACCTAATAAACATAGCCCTACCACCAACAA
TTAACCTAGCAGGCGAACTTTTAATTATTACATCCCTATTTAACTGATCCAACACCACAA
TCATTATAACTGGGGTGGGGACCCTCCTAACAGCAGCCTACTCCTTATATATATTTTTAA
CCACCCAACGAAACAAACTATCAACGAACACTATTAACATCTCCCCAACTCAAACACGAG
AGCACATCCTCATAACACTTCACATCCTCCCTTTACTCCTCCTACTAATAAAACCCGGGC
TAATTATAGGCCCCTTCACATTTGGTCCTAAACTTGCCGTTGTTTTTAATAAAAATTACA
CATGCAAGCCTCAACAAACCAGTGAGAATGCCCACAAATTCC-TAAACAGAAAGCAGGAG
CAGGCATCAGGAACACCAACCA-ATTAGCCTACGACGCCTTGCTATGCCACACCCACAAG
GGCCCTCAGCAGTGAAAAGTATTAA-AAATAAGCGAAAGCTTGATTTAGTTATTATTAAA
CCTGGTTGGTTAATTTCGTGCCAGCCACCGCGGTTATACGAAAAACCAGAAACAACAGCC
CACGGCGTAAAGAGTGATAAAAGATCCTATTCACTTAAAGAAAAACTACAGCAGAGTTGT
AAAACACTACCGACTGCAAGAACCACAACA-AAAAC-AAGCCTTTAAACCACTTAACCTC
ACGAAAGCTAAGAAACAAACTGGGATTAGATACCCCACTATGCTTAGCCGTAAACAAAAA
CAGTACAGATACAACACTGTTCGCCAGAGAACTACAAGCA-AAAACTCAAAACTCTAAGG
ACTTGGCGGTGTCCCATATCAACCTAGAGGAGCCTGTCCTATAATCGATACCCCCCGATC
CACCCAACCCTCCCTCGAAACTCAGCCTATATACCGCCGTCGCCAGCCTACCCCGTGAGG
GGATTAAAGTAAGCAAAACAGCCACAGGCTAGAACGTCAGGTCAAGGTGTAGCACATGGC
AGGGAAGAGGAAAC-TTT-AAACGGCCGCGGTATCCTAACCGTGCAAAGGTAGCGTAATC
ACTTGTCTTTTAAATAAAGACTAGTATGAAAGGCCAAATGAGAACGGACCTGTCTCCTAT
AGTTAACCAGTTAAACTGATCTTCAAGTACAAAAGCTTGAATAAACACATAAGACGAGAA
GACCCTGTGGAGCTTAAAACCAACACTATAATTAACTAC-AAATAGCCTAGGTTTTAAGT
TGGGGCGACTTCGGAACAAAATAAAACTTCCGAGCACAGAGCCA-AACCGCTCTCACTTA
GACAAACATGTCAAAG--AGACACCTGACCCAGTCTTACTGAATAACGAACCAAGTTACC
CCAGGGATAACAGCGCCATCTTCTTCAAGAGGCCATATCGACAAGAAGGTTTACGACCTC
GATGTTGGATCAGGACACCCAAACGGTGCAACAGCTGTTAAAGGTTCGTTTGTTCAACGA
TCAATAGTCCTACGTGATCTGAGTTC
>LDA59
CCCAATAACACTAACTATGATACTAACTAGCCTAGCTATTGGAACAATCATCACCATATC
TGGCACCCATTGACTCATAGCCTGAGTGGGCCTAGAACTAAATACCCTATCAATTATCCC
CATTATCACTAAGTATCACCACCCACGCTCCACAGAAGCCACAACCAAGTACTTCCTAAC
TCAAGCCGCAGCCTCCACCATACTCTTATTTGCAAGCACAATAAACGCATGACACACCGG
AACCTGAGACATCTCTCAACTAACAAGCCAGCCAGCTTGCATAATATTCACAATAGCTTT
AGCCATAAAACTGGGCCTTGCCCCCCTCCACTTCTGATTACCTGAGGTTTTACAGGGCAC
CTCACTTAGCACAGCTTTAATCATCACAACATGACAAAAACTTGCCCCAATAGCCCTGAT
ATTTTTAACACACAGCTCACTTAACCCAACAATCCTAATGATTCTAGGACTTCTATCAGC
CCTAACTGGCGGATGAGGCGGCCTAAACCAAACACAAACACGAAAAATCATAGCATTCTC
ATCAATCGCCAAAACTTGGTGGGTACGGAATTATCCGTATTACCCCCCTGCTCAACCCAA
TTTCAACAAAACTTTATTATCCATTCATCATACTAGCCATCTGAGGCATCATTATAACAA
GCTCCATTTGCCTACGACAAACAGACCTAAAGTCCTTAATTGCCTATTCATCCGTTAGCC
ATATAGGACTTGTTATTGCCGCTACCCTCATTCAAACCCCATGAAGCTTGGCCGGCTCAA
TGGCACTGATGATTGCTCACGGCCTTACATCCTCAGTACTATTCTGTCTAGCAAACACTA
ACTATGAACGAACACACAGTCGAACCATGCTCCTCACACGAGGACTACAACTCATCCTGC
CCCTAATAACAACATGATGACTCCTAGCCAACCTGATAAACATAGCCCTACCACCAACAA
TTAACCTAACAGGCGAACTTTTAATTATTACATCCCTATTTAACTGGTCCAACACCACAA
TCATTATAACCGGAGTAGGGACCCTTCTAACAGCAGCCTACTCACTATACATATTTTTAA
CCACGCAACGAAACAAACTATCAACAAACACTATTAACATCTCCCCAACTCAAACACGAG
AGCACATCCTTATAACACTTCACATCCTCCCCCTACTCCTCCTACTAACAAAACCTGAGC
TAGTTATAGGCCCCTTCACATTTGGTCCTAAACTTGCCGTTGTTTTTAATAAAAATTACA
CATGCAAGCCTCAACAAACCAGTGAGAATGCCCACAAATTCC-TAAACAGAAAGCAGGAG
CAGGCATCAGGAACACCAACCA-ATTAGCCTACAACGCCTTGCTACGCCACACCCACAAG
GGCCCTCAGCAGTGAAAAGTATTAA-AAATAAGCGAAAGCTTGATTTAGTTATTATTAAA
TCTGGTTGGTTAATTTCGTGCCAGCCACCGCGGTTATACGAAAAACCAGAAACAACAGCC
CACGGCGTAAAGAGTGATAAAAGATCCTGTTCGCTTAAAGAAAAACTACAGCAAAGCTGT
AAAACGCTACTGACTGCAAGAACCACAACA-AAAAC-AAGCCTTTAAACC-CTTAACCTC
ACGAAAGCTAAGAAACAAACTGGGATTAGATACCCCACTATGCTTAGCCGTAAACAAAAA
CAGTACAAACACAACACTGTTCGCCAGAGAACTACAAGCA-AAAACTCAAAACTCTAAGG
ACTTGGCGGTGTCCCATATCAACCTAGAGGAGCCTGTCCTATAATCGATACCCCCCGATC
CACCCAACCCCCCCTCGAAACTCAGCCTATATACCGCCGTCGCCAGCCTACCCCATGAGG
GAGTTAAAGTAAGCAAAACAGCCACGGGCTAGAACGTCAGGTCAAGGTGTAGCACATGGG
AGGGAAGAGGAAAC-TTT-AAACGGCCGCGGTATCCTAACCGTGCAAAGGTAGCGTAATC
ACTTGTCTTTTAAATAAAGACTAGTATGAAAGGCCAAATGAGAACGGACCTGTCTCCTAT
AGTTGACCAGTTAAACTGATCTTCAAGTACAAAAGCTTGAATAAACACATAAGACGAGAA
GACCCTGTGGAGCTTAAAACTAACACTATAAT--ACCAC-AAATAGCATAAGTTTTAAGT
TGGGGCGACTTCGGAACAAAATAAAACTTCCGAGCACAGAGCCA--ACCACTCTCACTTA
GACAAACATGTCGAAGAAAGACACCCGACCCAGTCTTACTGAATAACGAACCAAGTTACC
CCAGGGATAACAGCGCCATCTTCTTCAAGAGGCCATATCGACAAGAAGGTTTACGACCTC
GATGTTGGATCAGGACACCCAAACGGTGCAACAGCTGTTAAAGGTTCGTTTGTTCAACGA
TCAACAGTCCTACGTGATCTGAGTTC
>LDA60
CCCAATAACACTAACTATGATACTAACTAGCCTAGCTATTGGAACAATCATCACCATATC
TAGCACCCATTGACTCATAGCCTGAGTGGGCCTAGAACTAAATACCCTATCAATTATCCC
CATTATCACTAAGTATCACCACCCACGCTCCACAGAAGCCACAACCAAGTACTTCCTAAC
TCAAGCCGCAGCCTCCACCATACTCTTATTTGCAAGCACAATAAACGCATGACACACCGG
AACCTGAGACATCTCTCAACTAACAAGCCAGCCAGCTTGCATAATATTCACAATAGCTTT
AGCCATAAAACTGGGCCTTGCCCCCCTCCACTTCTGATTACCTGAGGTTTTACAGGGCAC
CTCACTTAGCACAGCTTTAATCATCACAACATGACAAAAACTTGCCCCAATAGCCCTGAT
ATTTTTAACACACAGCTCACTTAACCCAACAATCCTAATGATTCTAGGACTTCTATCAGC
CCTAACTGGCGGATGAGGCGGCCTAAACCAAACACAAACACGAAAAATCATAGCATTCTC
ATCAATCGCCAAAACTTGGTGGGTACGGAATTATCCGTATTACCCCCCTGCTCAACCCAA
TTTCAACAAAACTTTATTATCCATTCATCATACTAGCCATCTGAGGCATCATTATAACAA
GCTCCATTTGCCTACGACAAACAGACCTAAAGTCCTTAATTGCCTATTCATCCGTTAGCC
ATATAGGACTTGTTATTGCCGCTACCCTCATTCAAACCCCATGAAGCTTGGCCGGCTCAA
TGGCACTGATGATTGCTCACGGCCTTACATCCTCAGTACTATTCTGTCTAGCAAACACTA
ACTATGAACGAACACACAGTCGAACCATGCTCCTCACACGAGGACTACAACTCATCCTGC
CCCTAATAACAACATGATGACTCCTAGCCAACCTGATAAACATAGCCCTACCACCAACAA
TTAACCTAACAGGCGAACTTTTAATTATTACATCCTTATTTAACTGGTCCAACACCACAA
TCATTATAACCGGAGTAGGGACCCTTCTAACAGCAGCCTACTCACTATACATATTTTTAA
CCACGCAACGAAACAAACTATCAACAAACACTATTAACATCTCCCCAACTCAAACACGAG
AGCACATCCTTATAACACTTCACATCCTCCCCCTACTCCTCCTACTAACAAAACCTGAGC
TAGTTATAGGCCCCTTCACATTTGGTCCTAAACTTGCCGTTGTTTTTAATAAAAATTACA
CATGCAAGCCTCAACAAACCAGTGAGAATGCCCACAAATTCC-TAAACAGAAAGCAGGAG
CAGGCATCAGGAACACCAACCA-ATTAGCCTACAACGCCTTGCTACGCCACACCCACAAG
GGCCCTCAGCAGTGAAAAGTATTAA-AAATAAGCGAAAGCTTGATTTAGTTATTATTAAA
TCTGGTTGGTTAATTTCGTGCCAGCCACCGCGGTTATACGAAAAACCAGAAACAACAGCC
CACGGCGTAAAGAGTGATAAAAGATCCTGTTCGCTTAAAGAAAAACTACAGCAAAGCTGT
AAAACGCTACTGACTGCAAGAACCACAACA-AAAAC-AAGCCTTTAAACC-CTTAACCTC
ACGAAAGCTAAGAAACAAACTGGGATTAGATACCCCACTATGCTTAGCCGTAAACAAAAA
CAGTACAAACACAACACTGTTCGCCAGAGAACTACAAGCA-AAAACTCAAAACTCTAAGG
ACTTGGCGGTGTCCCATATCAACCTAGAGGAGCCTGTCCTATAATCGATACCCCCCGATC
CACCCAACCCCCCCTCGAAACTCAGCCTATATACCGCCGTCGCCAGCCTACCCCATGAGG
GAGTTAAAGTAAGCAAAACAGCCACGGGCTAGAACGTCAGGTCAAGGTGTAGCACATGGG
AGGGAAGAGGAAAC-TTT-AAACGGCCGCGGTATCCTAACCGTGCAAAGGTAGCGTAATC
ACTTGTCTTTTAAATAAAGACTAGTATGAAAGGCCAAATGAGAACGGACCTGTCTCCTAT
AGTTGACCAGTTAAACTGATCTTCAAGTACAAAAGCTTGAATAAACACATAAGACGAGAA
GACCCTGTGGAGCTTAAAACTAACACTATAAT--ACCAC-AAATAGCATAAGTTTTAAGT
TGGGGCGACTTCGGAACAAAATAAAACTTCCGAGCACAGAGCCA--ACCACTCTCACTTA
GACAAACATGTCGAAGAAAGACACCCGACCCAGTCTTACTGAATAACGAACCAAGTTACC
CCAGGGATAACAGCGCCATCTTCTTCAAGAGGCCATATCGACAAGAAGGTTTACGACCTC
GATGTTGGATCAGGACACCCAAACGGTGCAACAGCTGTTAAAGGTTCGTTTGTTCAACGA
TCAACAGTCCTACGTGATCTGAGTTC
>LDA61
TCCAATAACACTAACTACTATACTAACTAGCCTAGCTATTGGAACAATCATTACCATATC
TAGCACCCATTGACTCATGGCATGAGTAGGCTTGGAACTAAATACCTTATCAATTATCCC
TATTATTACTAAGTGTCATCACCCACGCTCCACAGAAGCCACAACCAAGTACTTCCTAAC
TCAAGCTGCAGCCTCCACCATACTCTTATTTGCAAGCACAATAAACGCATGATATACCGG
AACCTGAGACATCTCTCAATTAACAAACCCCTCAGCCTCCGTAATATTCACAATAGCCCT
AGCCATAAAACTGGGCCTTGCCCCCCTCCACTTCTGACTACCTGAGGTATTACAAGGCAC
CTCACTTAGCACAGCTTTAATCATCACAACATGACAAAAACTTGCCCCAATAGCCCTAAT
ATTTTTAACACACAACTCACTTAACCCAACAATCCTAATAACTCTAGGACTTCTATCAGC
CCTAACTGGCGGATGGGGGGGCCTAAACCAAACACAAACACGAAAAATCATAGCATTTTC
ATCAATCGCCAAAACTTGGCGGATACGGAATCATCCGTGTTACCCCCCTACTCAACCCAA
TTTCAACAAAACTTTATTACCCATTCATCATACTAGCTATCTGAGGCATCATTATAACAA
GCTCCATTTGCCTACGACAAACAGACTTAAAGTCCTTAATTGCCTACTCATCCGTTAGCC
ATATAGGGCTTGTTATTGCCGCTGCCCTTATTCAAACCCCATGAAGCTTAGCTGGCTCAA

TAACACTAATAGTAGCTCACGGCCTCACATCCTCAGTACTATTCTGCCTAGCAAACACTA
ACTATGAACGAACACACAGTCGAACCATACTCCTCACACGAGGACTACAACTTATCCTGC
CATTAATGACAACATGGTGACTCCTAGCTAACCTAATAAATATGGCCCTACCACCAACAA
TTAACCTAACAGGCGAACTTTTAATTATTACGTCCCTATTTAATTGATCTAACACCACAA
TCATCATAACCGGGGTGGGGACCCTTCTAACTGCAACCTACTCCTTATACATATTTTTAA
CCACCCAACGAAACAAACCATCAACGAACACTATTAACATCTCCCCAACCCAAACACGAG
AGCACATCCTTATAGCACTTCACATCCTCCCCCTACTCCTCCTACTAACAAAACCCGAAC
TAGTCATAGGCCCCTTCACATTTGGTCCTAAACTTGCCGTTGTTTTTAATAAAAATTACA
CATGCAAGCCTCAACAAACCAGTGAGAATGCCCACAAATTCC-TAAACAGAAAGCAGGAG
CAGGCATCAGGAACACCAACCA-TTTAGCCTACAACGCCTTGCTACGCCACACCCACAAG
GGCCCTCAGCAGTGAAAAGTATTAA-AAATAAGCGAAAGCTTGATTTAGTTATTATTAAA
CCTGGTTGGTTAATTTCGTGCCAGCCACCGCGGTTATACGAAAAACCAGAAACAACAGCC
CACGGCGTAAAGAGTGATAAAAGACCCTGTTCACTTAAAGAAAAACTACAGCAAAGTTGT
AAAACACTACTGACTGCAAGAACCACAACA-AAAAC-AAGCCTTTAAACCACTTAACCTC
ACGAAAGCTAAGAAACAAACTGGGATTAGATACCCCACTATGCTTAGCCATAAACAAAAA
CAGTGTAAATACAACACTGTTCGCCAGAGAACTACAAGCA-AAAACTCAAAACTCTAAGG
ACTTGGCGGTGCCCCATATCAACCTAGAGGAGCCTGTCCTATAATCGATACCCCCCGATC
CACCCAACCCTCCCTAGAAACTCAGCCTATATACCGCCGTCGCCAGCCTACCCCATGAGG
GGGTTAAAGTAAGCAAAACAGCCACAGGCTAGAACGTCAGGTCAAGGTGTAGCACATGGA
AGGGAAGAGGAAAC-TTT-AAACGGCCGCGGTATCCTAACCGTGCAAAGGTAGCGTAATC
ACTTGTCTTTTAAATAAAGACTAGTATGAAAGGCCAAATGAGAACGGACCTGTCTCCTAT
AGTTGACCAGTTAAACTGATCTTCAAGTACAAAAGCTTGAATAGACACATAAGACGAGAA
GACCCTGTGGAGCTTAAAACCAACACTATAAT-AACCAC-AAATAGCATAGGTTTTAAGT
TGGGGCGACTTCGGAACAAAGTAAAACTTCCGAGCACAGAGCCA-AACCACTCTCACTTA
GACAAACATGTCAAAGAAAGACACCCGACCCAGTCTTACTGAGTAACGAACCAAGTTACC
CCAGGGATAACAGCGCCATCTTCTTCAAGAGACCATATCGACAAGAAGGTTTACGACCTC
GATGTTGGATCAGGACACCCAAACGGTGCAACAGCTGTTAAAGGTTCGTTTGTTCAACGA
TCAACAGTCCTACGTGATCTGAGTTC
>LDA62
TCCAATAACACTAACTACTATACTAACTAGCCTAGCTATTGGAACAATCATTACCATATC
TAGCACCCATTGACTCATGGCATGAGTAGGCTTGGAACTAAATACCTTATCAATTATCCC
TATTATTACTAAGTATCATCACCCACGCTCCACAGAAGCCACAACCAAGTACTTCCTAAC
TCAAGCTGCAGCCTCCGCCATACTCTTATTTGCAAGCACAATAAACGCATGATATACCGG
AACCTGAGACATCTCTCAATTAACAAACCCCTCAGCCTCCGTAATATTCACAATAGCCCT
AGCCATAAAACTGGGCCTTGCCCCCCTCCACTTCTGACTACCTGAGGTATTACAAGGCAC
CTCACTTAGCACAGCTTTAATCATCACAACATGACAAAAACTTGCCCCAATAGCCCTAAT
ATTTTTAACACACAACTCACTTAACCCAACAATCCTAATAACTCTAGGACTTCTATCAGC
CCTAACTGGCGGATGGGGGGGCCTAAACCAAACACAAACACGAAAAATCATAGCATTTTC
ATCAATCGCCAAAACTTGGCGGATACGGAATCATCCGTGTTACCCCCCTACTCAACCCAA
TTTCAACAAAACTTTATTACCCATTCATCATACTAGCTATCTGAGGCATCATTATAACAA
GCTCCATTTGCCTACGACAAACAGACTTAAAGTCCTTAATTGCCTACTCATCCGTTAGCC
ATATAGGGCTTGTTATTGCCGCTGCCCTTATTCAAACCCCATGAAGCTTAGCTGGCTCAA
TAACACTAATAGTAGCTCACGGCCTCACATCCTCAGTACTATTCTGCCTAGCAAACACTA
ACTATGAACGAACACACAGTCGAACCATACTCCTCACACGAGGACTACAACTTATCCTGC
CATTAATGACAACATGGTGACTCCTAGCTAACCTAATAAATATGGCCCTACCACCAACAA
TTAACCTAACAGGCGAACTTTTAATTATTACGTCCCTATTTAATTGATCTAACACCACAA
TCATCATAACCGGGGTGGGGACCCTTCTAACTGCAACCTACTCCTTATACATATTTTTAA
CCACCCAACGAAACAAACCATCAACGAACACTATTAACATCTCCCCAACCCAAACACGAG
AGCACATCCTTATAGCACTTCACATCCTCCCCCTACTCCTCCTACTAACAAAACCCGAAC
TAGTCATAGGCCCCTTCACATTTGGTCCTAAACTTGCCGTTGTTTTTAATAAAAATTACA
CATGCAAGCCTCAACAAACCAGTGAGAATGCCCACAAATTCC-TAAACAGAAAGCAGGAG
CAGGCATCAGGAACACCAACCA-TTTAGCCTACAACGCCTTGCTACGCCACACCCACAAG
GGCCCTCAGCAGTGAAAAGTATTAA-AAATAAGCGAAAGCTTGATTTAGTTATTATTAAA
CCTGGTTGGTTAATTTCGTGCCAGCCACCGCGGTTATACGAAAAACCAGAAACAACAGCC
CACGGCGTAAAGAGTGATAAAAGACCCTGTTCACTTAAAGAAAAACTACAGCAAAGTTGT
AAAACACTACTGACTGCAAGAACCACAACA-AAAAC-AAGCCTTTAAACCACTTAACCTC
ACGAAAGCTAAGAAACAAACTGGGATTAGATACCCCACTATGCTTAGCCATAAACAAAAA
CAGTGTAAATACAACACTGTTCGCCAGAGAACTACAAGCATAAAACTCAAAACTCTAAGG
ACTTGGCGGTGCCCCATATCAACCTAGAGGAGCCTGTCCTATAATCGATACCCCCCGATC
CACCCAACCCTCCCTAGAAACTCAGCCTATATACCGCCGTCGCCAGCCTACCCCATGAGG
GGGTTAAAGTAAGCAAAACAGCCACAGGCTAGAACGTCAGGTCAAGGTGTAGCACATGGA
AGGGAAGAGGAAAC-TTT-AAACGGCCGCGGTATCCTAACCGTGCAAAGGTAGCGTAATC
ACTTGTCTTTTAAATAAAGACTAGTATGAAAGGCCAAATGAGAACGGACCTGTCTCCTAT
AGTTGACCAGTTAAACTGATCTTCAAGTACAAAAGCTTGAATAGACACATAAGACGAGAA
GACCCTGTGGAGCTTAAAACCAACACTATAAT-AACCAC-AAATAGCATAGGTTTTAAGT
TGGGGCGACTTCGGAACAAAGTAAAACTTCCGAGCACAGAGCCA-AACCACTCTCACTTA
GACAAACATGTCAAAGAAAGACACCCGACCCAGTCTTACTGAGTAACGAACCAAGTTACC
CCAGGGATAACAGCGCCATCTTCTTCAAGAGACCATATCGACAAGAAGGTTTACGACCTC
GATGTTGGATCAGGACACCCAAACGGTGCAACAGCTGTTAAAGGTTCGTTTGTTCAACGA
TCAACAGTCCTACGTGATCTGAGTTC
>LDA63
TCCAATAACACTAACTACTATACTAACTAGCCTAGCTATTGGAACAATCATTACCATATC
TAGCACTCATTGACTCATGGCATGAGTAGGCTTGGAACTAAATACCTTATCAATTATCCC
TATTATTACTAAGTATCATCACCCACGCTCCACAGAAGCCACAACCAAGTACTTCCTAAC
TCAAGCTGCAGCCTCCGCCATACTCTTATTTGCAAGCACAATAAACGCATGATATACCGG
AACCTGAGACATCTCTCAATTAACAAACCCCTCAGCCTCCGTAATATTCACAATAGCCCT
AGCCATAAAACTAGGCCTTGCCCCCCTCCACTTCTGACTACCTGAGGTATTACAAGGCAC
CTCACTTAGCACAGCTTTAATCATCACAACATGACAAAAACTTGCCCCAATAGCCCTAAT
ATTTTTAACACACAACTCACTTAACCCAACAATCCTAATAACTCTAGGACTTCTATCAGC
CCTAACTGGCGGATGGGGGGGCCTAAACCAAACACAAACACGAAAAATCATAGCATTTTC
ATCAATCGCCAAAACTTGGCGGATACGGAATCATCCGTGTTACCCCCCTACTCAACCCAA
TTTCAACAAAACTTTATTACCCATTCATCATACTAGCTATCTGAGGCATCATTATAACAA
GCTCCATTTGCCTACGACAAACAGACTTAAAGTCCTTAATTGCCTACTCATCCGTTAGCC
ATATAGGGCTTGTTATTGCCGCTGCCCTTATTCAAACCCCATGAAGCTTAGCTGGCTCAA
TAACACTAATAGTTGCTCACGGCCTCACATCCTCAGTACTATTCTGCCTAGCAAACACTA
ACTATGAACGAACACACAGTCGAACCATACTCCTCACACGAGGACTACAACTTATCCTGC
CATTAATGACAACATGGTGACTCCTAGCTAACCTAATAAATATGGCCCTACCACCAACAA
TTAACCTAACAGGCGAACTTTTAATTATTACGTCCCTATTTAATTGATCTAACACCACAA
TCATCATAACCGGGGTGGGGACCCTTCTAACTGCAACCTACTCCTTATACATATTTTTAA
CCACCCAACGAAACAAACCATCAACGAACACTATTAACATCTCCCCAACCCAAACACGAG
AGCACATCCTTATAGCACTTCACATCCTCCCCCTACTCCTCCTACTAACAAAACCCGAAC
TAGTCATAGGCCCCTTCACATTTGGTCCTAAACTTGCCGTTGTTTTTAATAAAAATTACA
CATGCAAGCCTCAACAAACCAGTGAGAATGCCCACAAATTCC-TAAACAGAAAGCAGGAG
CAGGCATCAGGAACACCAACCA-TTTAGCCTACAACGCCTTGCTACGCCACACCCACAAG
GGCCCTCAGCAGTGAAAAGTATTAA-AAATAAGCGAAAGCTTGATTTAGTTATTATTAAA
CCTGGTTGGTTAATTTCGTGCCAGCCACCGCGGTTATACGAAAAACCAGAAACAACAGCC
CACGGCGTAAAGAGTGATAAAAGACCCTGTTCACTTAAAGAAAAACTACAGCAAAGTTGT
AAAACACTACTGACTGCAAGAACCACAACA-AAAAC-AAGCCTTTAAACCACTTAACCTC
ACGAAAGCTAAGAAACAAACTGGGATTAGATACCCCACTATGCTTAGCCATAAACAAAAA
CAGTGTAAATACAACACTGTTCGCCAGAGAACTACAAGCA-AAAACTCAAAACTCTAAGG
ACTTGGCGGTGCCCCATATCAACCTAGAGGAGCCTGTCCTATAATCGATACCCCCCGATC
CACCCAACCCTCCCTAGAAACTCAGCCTATATACCGCCGTCGCCAGCCTACCCCATGAGG
GGGTTAAAGTAAGCAAAACAGCCACAGGCTAGAACGTCAGGTCAAGGTGTAGCACATGGA
AGGGAAGAGGAAAC-TTT-AAACGGCCGCGGTATCCTAACCGTGCAAAGGTAGCGTAATC
ACTTGTCTTTTAAATAAAGACTAGTATGAAAGGCCAAATGAGAACGGACCTGTCTCCTAT
AGTTGACCAGTTAAACTGATCTTCAAGTACAAAAGCTTGAATAGACACATAAGACGAGAA
GACCCTGTGGAGCTTAAAACCAACACTATAAT-AACCAC-AAATAGCATAGGTTTTAAGT
TGGGGCGACTTCGGAACAAAGTAAAACTTCCGAGCACAGAGCCA-AACCACTCTCACTTA
GACAAACATGTCAAAGAAAGACACCCGACCCAGTCTTACTGAGTAACGAACCAAGTTACC
CCAGGGATAACAGCGCCATCTTCTTCAAGAGACCATATCGACAAGAAGGTTTACGACCTC
GATGTTGGATCAGGACACCCAAACGGTGCAACAGCTGTTAAAGGTTCGTTTGTTCAACGA
TCAACAGTCCTACGTGATCTGAGTTC
>LDA64
TCCAATAACACTAACTACTATACTAACTAGCCTAGCTATTGGAACAATCATTACCATATC
TAGCACCCATTGACTCATGGCATGAGTAGGCTTGGAACTAAATACCTTATCAATTATCCC
TATTATTACTAAGTGTCATCACCCACGCTCCACAGAAGCCACAACCAAGTACTTCCTAAC
TCAAGCTGCAGCCTCCGCCATACTCTTATTTGCAAGCACAATAAACGCATGATATACCGG
AACCTGAGACATCTCTCAATTAACAAACCCCTCAGCCTCCGTAATATTCACAATAGCCCT
AGCCATAAAACTGGGCCTTGCCCCCCTCCACTTCTGACTACCTGAGGTATTACAAGGCAC
CTCACTTAGCACAGCTTTAATCATCACAACATGACAAAAACTTGCCCCAATAGCCCTAAT
ATTTTTAACACACAACTCACTTAACCCAACAATCCTAATAACTCTAGGACTTCTATCAGC
CCTAACTGGCGGATGGGGGGGCCTAAACCAAACACAAACACGAAAAATCATAGCATTTTC
ATCAATCGCCAAAACTTGGCGGATACGGAATCATCCGTGTTACCCCCCTACTCAACCCAA
TTTCAACAAAACTTTATTACCCATTCATCATACTAGCTATCTGAGGCATCATTATAACAA

GCTCCATTTGCCTACGACAAACAGACTTAAAGTCCTTAATTGCCTACTCATCCGTTAGCC
ATATAGGGCTTGTTATTGCCGCTGCCCTTATTCAAACCCCATGAAGCTTAGCTGGCTCAA
TAACACTAATAGTAGCTCACGGCCTCACATCCTCAGTACTATTCTGCCTAGCAAACACTA
ACTATGAACGAACACACAGTCGAACCATACTCCTCACACGAGGACTACAACTTATCCTGC
CATTAATGACAACATGGTGACTCCTAGCTAACCTAATAAATATGGCCCTACCACCAACAA
TTAACCTAACAGGCGAACTTTTAATTATTACGTCCCTATTTAATTGATCTAACACCACAA
TCATCATAACCGGGGTGGGGACCCTTCTAACTGCAACCTACTCCTTATACATATTTTTAA
CCACCCAACGAAACAAACCATCAACGAACACTATTAACATCTCCCCAACCCAAACACGAG
AGCACATCCTTATAGCACTTCACATCCTCCCCCTACTCCTCCTACTAACAAAACCCGAAC
TAGTCATAGGCCCCTTCACATTTGGTCCTAAACTTGCCGTTGTTTTTAATAAAAATTACA
CATGCAAGCCTCAACAAACCAGTGAGAATGCCCACAAATTCC-TAAACAGAAAGCAGGAG
CAGGCATCAGGAACACCAACCA-TTTAGCCTACAACGCCTTGCTACGCCACACCCACAAG
GGCCCTCAGCAGTGAAAAGTATTAA-AAATAAGCGAAAGCTTGATTTAGTTATTATTAAA
CCTGGTTGGTTAATTTCGTGCCAGCCACCGCGGTTATACGAAAAACCAGAAACAACAGCC
CACGGCGTAAAGCGTGATAAAAGACCCTGTTCACTTAAAGAAAAACTACAGCAAAGTTGT
AAAACACTACTGACTGCAAGAACCACAACA-AAAAC-AAGCCTTTAAACCACTTAACCTC
ACGAAAGCTAAGAAACAAACTGGGATTAGATACCCCACTATGCTTAGCCATAAACAAAAA
CAGTGTAAATACAACACTGTTCGCCAGAGAACTACAAGCA-AAAACTCAAAACTCTAAGG
ACTTGGCGGTGCCCCATATCAACCTAGAGGAGCCTGTCCTATAATCGATACCCCCCGATC
CACCCAACCCTCCCTAGAAACTCAGCCTATATACCGCCGTCGCCAGCCTACCCCATGAGG
GGGTTAAAGTAAGCAAAACAGCCACAGGCTAGAACGTCAGGTCAAGGTGTAGCACATGGA
AGGGAAGAGGAAAC-TTT-AAACGGCCGCGGTATCCTAACCGTGCAAAGGTAGCGTAATC
ACTTGTCTTTTAAATAAAGACTAGTATGAAAGGCCAAATGAGAACGGACCTGTCTCCTAT
AGTTGACCAGTTAAACTGATCTTCAAGTACAAAAGCTTGAATAGACACATAAGACGAGAA
GACCCTGTGGAGCTTAAAACCAACACTATAAT-AACCAC-AAATAGCATAGGTTTTAAGT
TGGGGCGACTTCGGAACAAAGTAAAACTTCCGAGCACAGAGCCA-AACCACTCTCACTTA
GACAAACATGTCAAAGAAAGACACCCGACCCAGTCTTACTGAGTAACGAACCAAGTTACC
CCAGGGATAACAGCGCCATCTTCTTCAAGAGACCATATCGACAAGAAGGTTTACGACCTC
GATGTTGGATCAGGACACCCAAACGGTGCAACAGCTGTTAAAGGTTCGTTTGTTCAACGA
TCAACAGTCCTACGTGATCTGAGTTC
>LDA65
CCCAATAACACTAACCATAATACTAACTAGCCTAGCTATTGGAACCGTCATTACCATGTC
TAGCACCCATTGACTAATAGCCTGAGTGGGCCTAGAACTAAACACCTTATCAATCATCCC
CATTATTACTAAGCCCCACCACCCCCGCTCAACAGAAGCCACAACTAAGTACTTCCTAAC
CCAAGCTGCAGCCTCCGCCATACTCCTATTCGCAAGCACAATAAATGCATGACACACCGG
AACCTGGGATATTTCTCAGCTAACAAACCCGCCAGCCTGTGTAATGTTTACAATAGCTCT
AGCCATAAAACTAGGCCTTGCCCCCCTCCACTTCTGACTACCTGAAGTACTACAAGGCAC
CTCACTCAGCACAGCTTTAGTCATCACAACATGACAAAAACTTGCCCCAATAGCCCTAAT
ATTTTTAACACACAGCTCACTTAACCCAACAATCCTAATGACTCTAGGACTACTATCAGC
CCTAACTGGCGGATGGGGCGGCCTAAACCAAACACAAACACGAAAAATCATAGCATTCTC
ATCAATCGCCGAAACTTGGCGGGTACGGAATCATCCGTGTTACCCCCCTACTCAACCCAA
TTTCAACAAAACTTTATTACCCATTCATTATACTGGCCATCTGAGGTATCATCATGACGA
GCTCCATTTGCCTACGACAAACAGACTTAAAGTCACTAATTGCCTACTCATCCATTAGCC
ACATAGGACTTGTTACTGCCGCTACTCTTATTCAAACCCCATGAAGCTTGGCCGGCTCAA
TAGCATTGATAGTTGCTCACGGCCTAACATCCTCAGTACTGTTCTGCCTAGCAAACACTA
ACTATGAACGAACACACAGTCGAACTATACTCCTCACACGAGGACTTCAGCTAGTCCTGC
CCCTAATAACAACATGATGACTTCTAGCCAACCTAATAAACATAGCCCTACCACCAACAA
TTAATCTAACAGGCGAACTTTTAATCATTACATCCCTATTTAACTGATCCAACACCACAA
TCATTATAACCGGGGTCGGAACCCTTCTAACAGCCACCTATTCCCTATACATATTTTTAA
CCACTCAACGAAACAAGCCGTCAACGAACACTATTAACATCTCCCCAACTCAAACACGAG
AACATATTCTCATAATACTTCACATTCTCCCTTTACTCCTCCTACTAACAAAACCTGCCC
TAATTATAGGCCCCTTCACATTTGGCCCTAAACTTGCCGTTGTTTTTAACAAAAATTACA
CATGCAAGCCTCAACAAACCAGTGAGAATGCCCACAAATTCC-TAAACAGAAAGCAGGAG
CAGGCATCAGGAACACCAGCCA-GTTAGCCTACGACGCCTTGCTACGCCACACCCACAAG
GGCCCTCAGCAGTGAAAAGTATTAA-AAATAAGCGAAAGCCTGATTTAGTTATTATTAAA
CCTGGTTGGTTAATTTCGTGCCAGCCACCGCGGTTATACGAAAAACCAGAAACAACGACC
CACGGCGTAAAGAGTGATAAAAGACCCCATTTACTTAAAGAGAAACTTCAGCACAGTTGT
AAAACACTACCGACTGCAAGAACCACAACA-AAA-C-AAGCCTTTAAACCACTTAACCTC
ACGAAAGCTAAGAAACAAACTGGGATTAGATACCCCACTATGCCTAGCCGTAAACAAAAA
CAGTGCAGATACAACACTGTTCGCCAGAGAACTACAAGCA-AAAACTTGAAACTCTAAGG
ACTTGGCGGTGTCCCATATCAACCTAGAGGAGCCTGTCCTATAATCGATGCCCCCCGATC
CACCCAACCCCCCCTCGAAACTCAGCCTATATACCGCCGTCGCCAGCCTACCCCATGAGG
GAGTTAAAGTAGGCAAAACAGCCACAAGCTAGGACGTCAGGTCAAGGTGTAGCACATGGG
AGGGAAGAGGAAAC-TTT-AAACGGCCGCGGTATCCTAACCGTGCAAAGGTAGCGTAATC
ACTTGTCTTTTAAATAAAGACTAGTATGAAAGGCCAAATGAGAACGGACCTGTCTCCTAT
AGTTAACCAGTTAAACTGATCTTCAAGTACAAAAGCTTGAATAGACACATAAGACGAGAA
GACCCTGTGGAGCTTAAAACTAACACTATAATAAACCAC-AAATAGCATAAGTTTTAAGT
TGGGGCGACTTCGGAACAAAATAAAACTTCCGAGCACAGAGCCA-AACCGCTCTCACTTA
GACGAACATGTCAAAGTAAAACGTCCGACCCAGTCCTACTGAATAACGAACCAAGTTACC
CCAGGGATAACAGCGCCATCTTCTTCAAGAGGCCATATCGACAAGAAGGTTTACGACCTC
GATGTTGGATCAGGACACCCAAACGGTGCAACAGCTGTTAAAGGTTCGTTTGTTCAACGA
TCAACAGTCCTACGTGATCTGAGTTC
>LDA66
CCCAATAACACTAACCATAATACTAACTAGCCTAGCTATTGGAACCGTCATTACCATGTC
TAGCACCCACTGACTAATAGCCTGGGTGGGCCTAGAACTAAACACCTTATCAATCATCCC
CATTATCTCTAAACCCCACCACCCCCGCTCAACAGAAGCCACAACTAAGTATTTCCTAAC
CCAAGCTGCAGCCTCCGCCATACTCTTATTTGCAAGCACAATAAATGCATGACACACCGG
AACCTGAGATATTTCTCAACTAACAAACCCGCCAGCCTGTATAATATTTACAGCGGCCCT
AGCCATAAAACTAGGCCTCGCCCCTCTCCACTTCTGACTACCTGAGGTATTACAGGGCGC
CTCACTCAGTACGGCTTTAATCATCACAACATGACAAAAACTTGCCCCAATAGCCCTAAT
ATTTTTAACACACAGCTCACTTAACCCAACAATCCTAATGACCCTAGGACTACTTTCAGC
CCTGACTGGCGGGTGGGGCGGCCTAAACCAAACACAAACACGAAAAATCATAGCTTTCTC
ATCAATCGCCAAAACTTGGCGGGTACGGAATCATCCGTGTCACCCCCCTGCTTAACCCAA
TTTCAACAAAACTTTATTACCCATTCATCATACTAGCCATCTGAGGTATCATCATAACGA
GCTCCATTTGCCTACGACAAACAGACTTAAAATCACTAATTGCCTATTCATCCGTTAGCC
ACATGGGACTTGTTGTTGCCGCTACTCTCATTCAAACTCCATGAAGCTTGGCCGGCTCAA
TAACACTTATAGTTGCTCACGGCCTAACATCCTCAGTACTCTTCTGCCTAGCAAACACTA
ACTATGAACGAACACACAGTCGAACCATACTCCTCACACGAGGACTTCAGCTAGTCCTGC
CCTTAATAACAACATGATGACTCCTAGCCAACCTGATAAACATGGCCCTACCACCAACAA
TCAACCTAACAGGCGAACTTTTGATTATCACATCCCTATTTAACTGATCCAACACCACAA
TCATTATAACCGGAGTTGGAACCCTTCTAACAGCCACCTATTCCTTATACATATTTTTAA
CCACTCAACGAAACAAACCACCAACAAACACTATTAACATCTCCCCAACTCAAACACGAG
AACACATCCTCATAACACTTCACATTCTCCCTTTACTCCTCCTACTAACAAAACCTGCCC
TAATTATGGGCCCCTTCACATTTGGTCCTAAACTTGCCGTTGTTTTTAATAAAAATTACA
CATGCAAGCCTCAACAAACCAGTGAGAATGCCCATAAATTCC-TAAACAGAAAGCAGGAG
CAGGCATCAGGAACACCTACCA-ATTAGCCTACGACGCCTTGCTACGCCACACCCACAAG
GGCCCTCAGCAGTGAAAAGTATTAA-AAATAGACGAAAGCCTGATTTAGTTATTATTAAA
CCTGGTTGGTTAATTTCGTGCCAGCCACCGCGGTTATACGAAAAACCAGAAACAACAGCC
CACGGCGTAAAGAGTGATAAAAGAACCCATTTACTTAAAGAAAAATTACAGCATGGTTGT
AAAACACTACTGACTGCAAGAACTACAACA-AAA-C-AAGCCTTTAAACCACTTAACCTC
ACGAAAGCTAAGGAACAAACTGGGATTAGATACCCCACTATGCTTAGCCATAAACAAAAA
CAGTGCAAATACAACACTGTTCGCCGGAGAACTACAAGCA-AAAACTTGAAACTCTAAGG
ACTTGGCGGTGCCCCATATCAACCTAGAGGAGCCTGTCCTATAATCGATACCCCCCGATC
CACCCAACCCTCCCTCGAAATTCAGCCTATATACCGCCGTCGCCAGCCTACCCTATGAGG
GAGTTAAAGTAAGCAAAACAGCCACAGGCTAGGACGTCAGGTCAAGGTGTAGCACATGGA
AGGGAAGAGGAAAC-TTT-AAACGGCCGCGGTATCCTAACCGTGCAAAGGTAGCGTAATC
ACTTGTCTTTTAAATAAAGACTAGTATGAAAGGCCAAATGAGGACGGACCTGTCTCCTAT
AGTTAACCAGTTAAACTGATCTTCAAGTACAAAAGCTTGAATAAATACATAAGACGAGAA
GACCCTGTGGAGCTTAAAACTAACACTATAATAAACCAC-AAATAGCATAAGTTTTAAGT
TGGGGCGACTTCGGAACAAAATAAAACTTCCGAGCACAGAGCCA-AACCGCTCTCACTTA
GACGAACATGTCAAAGTAAA-CACCCGACCCAGTCCTACTGAATAACGAACCAAGTTACC
CCAGGGATAACAGCGCCATCTTCTTCAAGAGGCCATATCGACAAGAAGGTTTACGACCTC
GATGTTGGATCAGGACACCCAAACGGTGCAACAGCTGTTAAAGGTTCGTTTGTTCAACGA
TCAACAGTCCTACGTGATCTGAGTTC
>LDA67
CCCAATAACACTAACTATAATATTAACGAGCCTGGCTATTGGAACAATCATTACCATGTC
TAGCACCCACTGACTTATGGCCTGAGTGGGCTTGGAATTAAACACCTTATCAATTATCCC
CATTATTACCAAACACCACCACCCGCGCTCCACAGAAGCCACAACCAAGTACTTCCTAAC
TCAAGCTGCAGCCTCCGCCATACTCTTATTTGCAAGCACAATAAACGCATGATACACCGG
AACCTGAGACATCTCTCAACTAACAAGCCCGCCAGCCTGTATAATATTTACAATAGCACT
AGCCATAAAACTAGGCCTTGCCCCCCTCCACTTCTGACTACCTGAAGTATTACAGGGCAC
CTCACTTAGCACAGCCTTAATCATCACAACATGACAAAAACTTGCCCCAATGACCCTAAT
ATTTTTAACACACAGCTCACTTAACCCAGCAATCCTAATGATTCTAGGACTACTATCAGC
CCTGACTGGGGGATGAGGCGGCCTAAACCAAACACAAACACGAAAAATTATAGCATTCTC

ATCAATCGCCAAAACTTGGCGGATACGGAATTATCCGTGTTACCCCTCTGCTCAACCCAA
TTTCAACAAAACTCTACTACCCATTCATCATACTAGCCATCTGGGGCATCATTATAACAA
GCTCCATTTGCCTACGACAAACAGACTTAAAATCCTTAATTGCCTATTCATCCGTTAGCC
ATATGGGACTTGTTATTGCCGCCACTCTCATTCAAACCCCATGAAGTTTAGCCGGCTCAA
TAGCACTAATAATTGCTCACGGCCTTACATCCTCAGTATTATTCTGCCTGGCTAACTCTA
ACTATGAACGAACACACAGTCGAACCATACTCCTTACACGAGGACTACAACTCATCCTCC
CCCTAATAACAACATGATGACTTCTAGCTAACCTGATAAACATAGCCCTACCACCAACAA
TTAACCTAACAGGCGAACTTTTAATTATTACCTCTCTATTTAACTGATCCAACACCACAA
TCATTATAACCGGAACTGGAACCCTTCTAACAGCAGCCTACTCCTTATACATATTTTTAA
CCACCCAACGAAACAAACTGTCAACGAACACTATCAACATCTCCCCAACTCAAACACGAG
AGCACATCCTCATGACACTCCACATCCTCCCCCTACTCCTCCTACTTACAAAACCCGAGC
TAATTATAGGCCCCTTCACGTTTGGTCCTAAACTTGCCGTTGTTTTTAATAAAAATTACA
CATGCAAGCCTCAACAAACCAGTGAGAATGCCCACAAATTCC-TAAACAGAAAGCAGGAG
CAGGCATCAGGAACACCTATCA-ATTAGCCTACAACGCCTTGCTACGCCACACCCACAAG
GGCCCTCAGCAGTGAAAAGTATTAA-AAATAAGCGAAAGCTTGATTTAGTTATTATTAAA
TTTGGTTGGTTAATTTCGTGCCAGCCACCGCGGTTATACGAAAAACCAAAAACAACAGCC
CACGGCGTAAAGAGTGATAAAAGATCCCATCTTCTTAAAGAAAAACTACAGCATAGTTGT
AAAACACTACTGACTGCAAGAACCACAACA-AAAAC-AAGCCTTTAAACCACTTAACCTC
ACGAAAGCTAAGAAACAAACTGGGATTAGATACCCCACTATGCTTAGCCGTAAACAAAAA
CAGTACAAACACAACACTGTTCGCCAGAGAACTACGAGCA-AAAACTCAAAACTCTAAGG
ACTTGGCGGTGTCCCATATCAACCTAGAGGAGCCTGTCCTATAATCGATACCCCACGATC
TACCTAACCCTCCCTCGAAACTCAGCCTATATACCGCCGTCGCCAGCCTACCCTATGAGG
GGGTTAAAGTAAGCAAAACAGCCACAGGCTAGAACGTCAGGTCAAGGTGTAGCACATGGA
AGGGAAGAGGAGAT-TTT-AAACGGCCGCGGTATCCTAACCGTGCAAAGGTAGCGTAATC
ACTTGTCTTTTAAATAAAGACTCGTATGAAAGGCCAAATGAGAACGGACCTGTCTCCTAT
AGTTGACCAGTTAAACTGATCTTCAAGTACAAAAGCTTGAATAAACACATAAGACGAGAA
GACCCTGTGGAGCTTAAAACCAATACTATAATAAACCAC-AAATAGCACAGGTTTTAAGT
TGGGGCGACTTCGGAACAAAATAAAACTTCCGAGCAC-GAGCCA-AACCGCTCTCACTTA
GACAAACATGTCGAAGAAAGACACCCGACCCAGTCCTACTGAATAACGAACCAAGTTACC
CCAGGGATAACAGCGCCATCTTCTTCAAGAGACCATATCGACAAGAAGGTTTACGACCTC
GATGTTGGATCAGGACACCCAAACGGTGCAACAGCTGTTAAAGGTTCGTTTGTTCAACGA
TCAACAGTCCTACGTGATCTGAGTTC
>LDA68
CCCAATAACACTAACTATAATACTAACTAGCCTAGCTATTGGAACAATCATTACCATATC
TAGCACCCATTGACTCATGGCCTGGGTGGGCTTAGAGCTAAACACCTTATCAATTATTCC
CATTATCACTAAATATCACCACCCACGCTCCACAGAAGCCACAACCAAGTATTTCCTAAC
TCAGGCTGCAGCCTCCGCCATACTCTTATTTGCAAGCACAATAAACGCATGATACGCCGG
AACCTGGGACATCTCTCAACTAACAAACCCCCCAGCCTGTGTTATATTCACAATAGCTCT
GGCCATAAAACTAGGCCTTGCCCCCCTCCACTTCTGACTGCCTGAGGTATTACAGGGCAC
CTCACTTAGCACAGCCCTAATCATTACAACATGACAAAAACTTGCCCCAATAGCCCTGAT
ATTTTTAACACACAGCTCACTTAACCCTACAACCCTAATGATTTTAGGACTACTATCAGC
CTTAACTGGCGGGTGAGGCGGCCTAAACCAAACACAAACACGAAAAATCATAGCATTCTC
ATCAATCGCCAAAACTTGGCGGATACGGAATTATCCGTATTACCCCTCTGCTCAACCCAA
TTTCAACAAAACTTTATTATCCATTCATCATACTAGCCATCTGAGGCATTATTATAACAA
GCTCCATTTGCCTACGACAAACAGACTTAAAGTCCTTAATTGCCTATTCATCCGTTAGCC
ATATAGGACTTGTTATTGCCGCTACTCTTATTCAAACCCCATGAAGCCTAGCCGGCTCAA
TAGCACTAATAATTGCTCACGGCCTAACATCCTCAGTACTATTCTGCCTAGCAAACACTA
ACTATGAACGAACACACAGTCGAACCATACTCCTCACACGAGGATTACAGCTTATCCTAC
CCCTAACGACAACATGATGACTTCTAGCCAACCTAATAAACATAGCCCTACCACCAACAA
TTAACCTAACAGGCGAACTTTTAATTATTACATCCCTATTTAACTGATCCAACACCACAA
TCATTATAACCGGAATAGGAACCCTTCTAACAGCAGCCTACTCCTTATATATATTTTTAA
CCACCCAACGAAACAAACTATCAACGAACACTATTAACATCTCTCCAACCCAGACACGAG
AACACATCCTCATAACACTTCACATCCTCCCACTTCTCCTCCTACTAGCAAAACCCGAGC
TAATTATAGGCCCTTTCACATTTGGTCCTAAACTTGCCGTTGTTTTTAATAAAAATTACA
CATGCAAGCCTCAACAAACCAGTGAGAATGCCCACAAATTCC-TAAACAGAAAGCAGGAG
CAGGCATCAGGAGCACCAGCCA-ATTAGCCTACAACGCCTTGCTACGCCACACCCACAAG
GGCCCTCAGCAGTGAAAAGTATTAA-AAATGAGCGAAAGCTTGATTTAGTTATTATTAAA
GCTGGTTGGTTAATTTCGTGCCAGCCACCGCGGTTATACGAAAAACCAGAAACAACAGCC
CACGGCGTAAAGAGTGATAAAAGACCCTATTCACTTAAAGAAAAACTACAGCAGAGTTGT
AAAACACTACTGACTGCAAGAACCACAACA-AAAAC-AAGCCTTTAAACCACTTAATCTC
ACGAAAGCTAAGAAACAAACTGGGATTAGATACCCCACTATGCTTAGCCGTAAACAAAAA
CAGTACAGATACAACACTGTTCGCCAGAGAACTACAAGCA-AAAACTCAAAACTCTAAGG
ACTTGGCGGTGTCCCACATCAACCTAGAGGAGCCTGTCCTATAATCGATACCCCCCGATC
CACCCAACCCTCCCTAGAAACTCAGCCTATATACCGCCGTCGCCAGCCTACCCTATGAAG
GGGTTAAAGTAAGCAAAATAGCCACAGGCTAGAACGTCAGGTCAAGGTGTAGCACATGGA
AGGGAAGAGGAAAC-TTT-AAACGGCCGCGGTATCCTAACCGTGCAAAGGTAGCGTAATC
ACTTGTCTTTTAAATAAAGACTAGTATGAAAGGCCAAATGAGAACGGACCTGTCTCCTAT
AGTCGACCAGTTAAACTGATCTTCAAGTACAAAAGCTTGAATAAACACATAAGACGAGAA
GACCCTGTGGAGCTTAAAACTAACACTATAATAAACCAC-AAATAGCATAGGTTTTAAGT
TGGGGCGACTTCGGAACAAAATAAAACTTCCGAGCACAGAGCCA-AACCGCTCTCACTTA
GACAAACATGTCAAAGAA-GACACCCGACCCAGTCTTACTGAATAACGAACCAAGTTACC
CCAGGGATAACAGCGCCATCTTCTTCAAGAGGCCATATCGACAAGAAGGTTTACGACCTC
GATGTTGGATCAGGACACCCAAACGGTGCAACAGCTGTTAAAGGTTCGTTTGTTCAACGA
TCAACAGTCCTACGTGATCTGAGTTC
>LDA69
CCCAATAACACTAACTATAATACTAACTAGCCTAGCTATTGGAACAATCATCACCATATC
TAGCACCCATTGACTCATAGCCTGAGTGGGCTTAGAACTAAATACCCTATCAATTATCCC
CATTATCACTAAGTATCACCACCCACGCTCCACAGAAGCCACAACCAAGTACTTCCTAAC
TCAAGCCGCAGCCTCCGCCATACTCTTATTCGCAAGCACAATAAACGCATGACACACCGG
AACCTGAGACATCTCTCATCTAACAAGCCAGCCAGCTTGTGTAATATTCACAATAGCTTT
AGCCATAAAACTGGGCCTTGCCCCCCTCCACTTCTGATTACCTGAGGTTTTACAGGGCAC
CTCACTTAGCACAGCCTTAATCATCACAACATGACAAAAACTTGCCCCAATAGCCCTGAT
ATTTTTAACACACAACTCACTCAACCCAACAATCCTAATGATTCTAGGACTTCTGTCAGC
CCTAACTGGCGGATGAGGCGGCCTAAACCAAACACAAACACGAAAAATCATAGCATTCTC
ATCAATCGCCAAAACTTGGTGGGTACGGAATTATCCGTATTACCCCCCTGCTCAACCCAA
TTTCAACAAAACTTTATTACCCATTCATCATACTAGCCATCTGAGGTATCATTATAACAA
GCTCCATTTGCCTACGACAAACAGACCTAAAGTCCTTAATTGCCTATTCATCCGTTAGCC
ATATAGGACTTGTTATTGCCGCTACCCTCATTCAAACCCCATGAAGCTTGGCCGGCTCAA
TAGCACTGATGATTGCTCACGGCCTTACATCCTCAGTACTATTCTGTCTAGCAAACACTA
ACTATGAACGAACACACAGTCGAACCATGCTCCTCACACGAGGACTACAACTCATCCTGC
CCCTAATAACAACATGATGACTCCTAGCCAACCTGATAAACATAGCCCTACCACCAACAA
TTAACCTAACAGGCGAACTTTTAATTATTACATCCCTATTTAACTGGTCCAACACCACAA
TCATTATAACCGGAGTAGGAACCCTTCTAACAGCAGCCTACTCATTATACATATTTTTAA
CCACCCAACGAAACAAACTATCAACAAACACTACTCACATCTCCCCAACTCAAACACGAG
AGCACATCCTTATAACACTTCACATCCTCCCCCTACTCCTCCTACTAACAAAACCTGAGC
TAGTTATAGGCCCCTTCACATTTGGTCCTAAACTTGCCGTTGTTTTTAATAAAAATTACA
CATGCAAGCCTCAACAAACCAGTGAGAATGCCCACAAATTCC-TAAACAGAAAGCAGGAG
CAGGCATCAGGAACACCAACCA-ATTAGCCTACAACGCCTTGCTACGCCACACCCACAAG
GGCCCTCAGCAGTGAAAAGTATTAA-AAATAAGCGAAAGCTTGATTTAGTTATTATTAAA
CCTGGTTGGTTAATTTCGTGCCAGCCACCGCGGTTATACGAAAAACCAGAAACAACAGCC
CACGGCGTAAAGAGTGATAAAAGACCCTGTTCGCTTAAAGAAAAACTACAGCAAAGCTGT
AAAACGCTACTGACTGCAAGAACCACAACA-AAAAC-AAGCCTTTAAACC-CTTAACCTC
ACGAAAGCTAAGAAACAAACTGGGATTAGATACCCCACTATGCTTAGCCGTAAACAAAAA
CAGTACAAACACAACACTGTTCGCCAGAGAACTACAAGCA-AAAACTCAAAACTCTAAGG
ACTTGGCGGTGTCCCATATCAACCTAGAGGAGCCTGTCCTATAATCGATACCCCCCGATC
CACCCAACCCCCCCTCGAAACTCAGCCTATATACCGCCGTCGCCAGCCTACCCCATGAGG
GAGTTAAAGTAAGCAAAACAGCCACAGGCTAGAACGTCAGGTCAAGGTGTAGCACATGGG
AGGGAAGAGGAAAC-TTT-AAACGGCCGCGGTATCCTAACCGTGCAAAGGTAGCGTAATC
ACTTGTCTTTTAAATAAAGACTAGTATGAAAGGCCAAATGAGAACGGACCTGTCTCCTAT
AGTTGACCAGTTAAACTGATCTTCAAGTACAAAAGCTTGAATAAACACATAAGACGAGAA
GACCCTGTGGAGCTTAAAACTAACACTATAAT--ACCAC-AAATAGCATAAGTTTTAAGT
TGGGGCGACTTCGGAACAAAATAAAACTTCCGAGCACAGAGCCA--ACCGCTCTCACTTA
GACAAACATGTCGAAGAAGGACACCCGACCCAGTCTTACTGAATAACGAACCAAGTTACC
CCAGGGATAACAGCGCCATCTTCTTCAAGAGGCCATATCGACAAGAAGGTTTACGACCTC
GATGTTGGATCAGGACACCCAAACGGTGCAACAGCTGTTAAAGGTTCGTTTGTTCAACGA
TCAACAGTCCTACGTGATCTGAGTTC
>LDA70
CCCAATAACACTAACTATAATACTAACTAGCCTAGCTATTGGAACAATCATTACCATATC
TAGCACCCATTGACTCATGGCCTGGGTGGGCTTAGAACTAAACACCTTATCAATTATTCC
CATTATCACTAAATATCACCACCCACGCTCCACAGAAGCCACAACCAAGTATTTCCTAAC
TCAGGCTGCAGCCTCCGCCATACTCTTATTTGCAAGCACAATAAACGCATGATACACCGG
AACCTGGGACATCTCTCAACTAACAAACCCCCCAGCCTGTGTTATATTCACAATAGCTCT
GGCCATAAAACTAGGCCTTGCCCCCCTCCACTTCTGACTGCCTGAGGTATTACAGGGCAC
CTCACTTAGCACAGCCCTAATCATTACAACATGACAAAAACTTGCCCCAATAGCCCTGAT

ATTTTTAACACACAGCTCACTTAACCCTACGACCCTAATGATTTTAGGACTACTATCAGC
CTTAACTGGCGGGTGAGGCGGCCTAAACCAAACACAAACACGAAAAATCATAGCATTCTC
ATCAATCGCCAAAACTTGGCGGATACGGAATTATCCGTATTACCCCTCTGCTCAACCCAA
TTTCAACAAAACTTTATTATCCATTCATCATACTAGCCATCTGAGGCATTATTATAACAA
GCTCCATTTGCCTACGACAAACAGACTTAAAGTCCTTAATTGCCTATTCATCCGTTAGCC
ATATAGGACTTGTTATTGCCGCTACTCTTATTCAAACCCCATGAAGCCTAGCCGGCTCAA
TAGCACTAATAATTGCTCACGGCCTAACATCCTCAGTACTATTCTGCCTAGCAAACACTA
ACTATGAACGAACACACAGTCGAACCATACTCCTCACACGAGGATTACAGCTTATCCTAC
CCCTAACGACAACATGATGACTTCTAGCCAACCTAATAAACATAGCCCTACCACCAACAA
TTAACCTAACAGGCGAACTTTTAATTATTACATCCCTATTTAACTGATCTAACACCACAA
TCATTATAACCGGAATAGGAACCCTTCTAACAGCAGCCTACTCCTTATATATATTTTTAA
CCACCCAACGAAACAAACTATCAACGAACACTATTAACATCTCTCCGACCCAAACACGAG
AACACATCCTCATAACACTTCACATCCTCCCACTTCTCCTCCTACTAGCAAAACCCGAGC
TAATTATAGGCCCTTTCACATTTGGTCCTAAACTTGCCGTTGTTTTTAATAAAAATTACA
CATGCAAGCCTCAACAAACCAGTGAGAATGCCCACAAATTCC-TAAACAGAAAGCAGGAG
CAGGCATCAGGAGCACCAACCA-ATTAGCCTACAACGCCTTGCTACGCCACACCCACAAG
GGCCCTCAGCAGTGAAAAGTATTAA-AAATGAGCGAAAGCTTGATTTAGTTATTATTAAA
GCTGGTTGGTTAATTTCGTGCCAGCCACCGCGGTTATACGAAAAACCAGAAACAACAGCC
CACGGCGTAAAGAGTGATAAAAGACCCTATTCACTTAAAGAAAAACTACAGCAGAGTTGT
AAAACACTACTGACTGCAAGAACCACAACA-AAAAC-AAGCCTTTAAACCACTTAATCTC
ACGAAAGCTAAGAAACAAACTGGGATTAGATACCCCACTATGCTTAGCCGTAAACAAAAA
CAGTACAGATACAACACTGTTCGCCAGAGAACTACAAGCA-AAAACTCAAAACTCTAAGG
ACTTGGCGGTGTCCCACATCAACCTAGAGGAGCCTGTCCTATAATCGATACCCCCCGATC
CACCCAACCCTCCCTAGAAACTCAGCCTATATACCGCCGTCGCCAGCCTACCCTATGAAG
GGGTTAAAGTAAGCAAAATAGCCACAGGCTAGAACGTCAGGTCAAGGTGTAGCACATGGA
AGGGAAGAGGAAAC-TTT-AAACGGCCGCGGTATCCTAACCGTGCAAAGGTAGCGTAATC
ACTTGTCTTTTAAATAAAGACTAGTATGAAAGGCCAAATGAGAACGGACCTGTCTCCTAT
AGTCGACCAGTTAAACTGATCTTCAAGTACAAAAGCTTGAATAAACACATAAGACGAGAA
GACCCTGTGGAGCTTAAAACTAACACTATAATAAACCAC-AAATAGCATAGGTTTTAAGT
TGGGGCGACTTCGGAACAAAATAAAACTTCCGAGCACAGAGCCA-AACCGCTCTCACTTA
GACAAACATGTCAAAGAA-GACACCCGACCCAGTCTTACTGAATAACGAACCAAGTTACC
CCAGGGATAACAGCGCCATCTTCTTCAAGAGGCCATATCGACAAGAAGGTTTACGACCTC
GATGTTGGATCAGGACACCCAAACGGTGCAACAGCTGTTAAAGGTTCGTTTGTTCAACGA
TCAACAGTCCTACGTGATCTGAGTTC
>LDA71
CCCAATAACACTAACTATAATACTAACTAGCCTAGCTATTGGAACAATCATTACCATATC
TAGCACCCATTGACTCATGGCCTGGGTGGGCTTAGAACTAAACACCTTATCAATTATTCC
CATTATCACTAAATATCACCACCCACGCTCCACAGAAGCCACAACCAAGTATTTCCTAAC
TCAGGCTGCAGCCTCCGCCATACTCTTATTTGCAAGCACAATAAACGCATGATACACCGG
AACCTGGGACATCTCTCAACTAACAAACCCCCCAGCCTGTGTTATATTCACAATAGCTCT
GGCCATAAAACTAGGCCTTGCCCCCCTCCACTTCTGACTGCCTGAGGTATTACAGGGCAC
CTCACTTAGCACAGCCCTAATCATTACAACATGACAAAAACTTGCCCCAATAGCCCTGAT
ATTTTTAACACACAGCTCACTTAACCCTACGACCCTAATGATTTTAGGACTACTATCAGC
CTTAACTGGCGGGTGAGGCGGCCTAAACCAAACACAAACACGAAAAATCATAGCATTCTC
ATCAATCGCCAAAACTTGGCGGATACGGAATTATCCGTATTACCCCTCTGCTCAACCCAA
TTTCAACAAAACTTTATTATCCATTCATCATACTAGCCATCTGAGGCATTATTATAACGA
GCTCCATTTGCCTACGACAAACAGACTTAAAGTCCTTAATTGCCTATTCATCCGTTAGCC
ATATAGGACTTGTTATTGCCGCTACTCTTATTCAAACCCCATGAAGCCTAGCCGGCTCAA
TAGCACTAATAATTGCTCACGGCCTAACATCCTCAGTACTATTCTGCCTAGCAAACACTA
ACTATGAACGAACACACAGTCGAACCATACTCCTCACACGAGGATTACAGCTTATCCTAC
CCCTAACGACAACATGATGACTTCTAGCCAACCTAATAAACATAGCCCTACCACCAACAA
TTAACCTAACAGGCGAACTTTTAATTATTACATCCCTATTTAACTGATCTAACACCACAA
TCATTATAACCGGAATAGGAACCCTTCTAACAGCAGCCTACTCCTTATATATATTTTTAA
CCACCCAACGAAACAAACTATCAACGAACACTATTAACATCTCTCCGACCCAAACACGAG
AACACATCCTCATAACACTTCACATCCTCCCACTTCTCCTCCTACTAGCAAAACCCGAGC
TAATTATAGGCCCTTTCACATTTGGTCCTAAACTTGCCGTTGTTTTTAATAAAAATTACA
CATGCAAGCCTCAACAAACCAGTGAGAATGCCCACAAATTCC-TAAACAGAAAGCAGGAG
CAGGCATCAGGAGCACCAACCA-ATTAGCCTACAACGCCTTGCTACGCCACACCCACAAG
GGCCCTCAGCAGTGAAAAGTATTAA-AAATGAGCGAAAGCTTGATTTAGTTATTATTAAA
GCTGGTTGGTTAATTTCGTGCCAGCCACCGCGGTTATACGAAAAACCAGAAACAACAGCC
CACGGCGTAAAGAGTGATAAAAGACCCTATTCACTTAAAGAAAAACTACAGCAGAGTTGT
AAAACACTACTGACTGCAAGAACCACAACA-AAAAC-AAGCCTTTAAACCACTTAATCTC
ACGAAAGCTAAGAAACAAACTGGGATTAGATACCCCACTATGCTTAGCCGTAAACAAAAA
CAGTACAGATACAACACTGTTCGCCAGAGAACTACAAGCA-AAAACTCAAAACTCTAAGG
ACTTGGCGGTGTCCCACATCAACCTAGAGGAGCCTGTCCTATAATCGATACCCCCCGATC
CACCCAACCCTCCCTAGAAACTCAGCCTATATACCGCCGTCGCCAGCCTACCCTATGAAG
GGGTTAAAGTAAGCAAAATAGCCACAGGCTAGAACGTCAGGTCAAGGTGTAGCACATGGA
AGGGAAGAGGAAAC-TTT-AAACGGCCGCGGTATCCTAACCGTGCAAAGGTAGCGTAATC
ACTTGTCTTTTAAATAAAGACTAGTATGAAAGGCCAAATGAGAACGGACCTGTCTCCTAT
AGTCGACCAGTTAAACTGATCTTCAAGTACAAAAGCTTGAATAAACACATAAGACGAGAA
GACCCTGTGGAGCTTAAAACTAACACTATAATAAACCAC-AAATAGCATAGGTTTTAAGT
TGGGGCGACTTCGGAACAAAATAAAACTTCCGAGCACAGAGCCA-AACCGCTCTCACTTA
GACAAACATGTCAAAGAA-GACACCCGACCCAGTCTTACTGAATAACGAACCAAGTTACC
CCAGGGATAACAGCGCCATCTTCTTCAAGAGGCCATATCGACAAGAAGGTTTACGACCTC
GATGTTGGATCAGGACACCCAAACGGTGCAACAGCTGTTAAAGGTTCGTTTGTTCAACGA
TCAACAGTCCTACGTGATCTGAGTTC
>LDA72
CCCAATAACACTAACTATGATACTAACTAGCCTAGCTATTGGAACAATCATCACCATATC
TAGCACCCATTGACTCATAGCCTGAGTGGGCTTAGAACTAAATACCCTATCAATTATCCC
CATTATCACTAAGCATCACCACCCACGCTCCACAGAAGCCACAACCAAGTACTTCCTAAC
TCAAGCCGCAGCCTCCGCCATACTCTTATTCGCAAGCACAATAAACGCATGACACACCGG
AACCTGAGACATCTCTCATCTAACAAGCCAGCCAGCTTGTGTAATATTCACAATAGCTTT
AGCCATAAAACTGGGCCTTGCCCCCCTCCACTTCTGATTACCTGAGGTTTTACAGGGCAC
CTCACTTAGCACAGCCTTAATCATCACAACATGACAAAAACTTGCCCCAATAGCCCTGAT
ATTTTTAACACACAACTCACTCAACCCAACAATCCTAATGATTCTAGGACTTCTGTCAGC
CCTAACTGGCGGATGAGGCGGCCTAAACCAAACACAAACACGAAAAATCATAGCATTCTC
ATCAATCGCCAAAACTTGGTGGGTACGGAATTATCCGTATTACCCCCCTGCTCAACCCAA
TTTCAACAAAACTTTATTACCCATTCATCATACTAGCCATCTGAGGCATCATTATAACAA
GCTCCATTTGCCTACGACAAACAGACCTAAAGTCCTTAATTGCCTATTCATCCGTTAGCC
ATATAGGACTTGTTATTGCCGCTACCCTCATTCAAACCCCATGAAGCTTGGCCGGCTCAA
TAGCACTGATGATTGCTCACGGCCTTACATCCTCAGTACTATTCTGTCTAGCAAACACTA
ACTATGAACGAACACACAGTCGAACCATGCTCCTCACACGAGGACTACAACTCATCCTGC
CCCTAATAACAACATGATGACTCCTAGCCAACCTGATAAACATAGCCCTACCACCAACAA
TTAACCTAACAGGCGAACTTTTAATTATTACATCCCTATTTAACTGGTCCAACACCACAA
TCATTATAACCGGAGTAGGAACCCTTCTAACAGCAGCCTACTCATTATACATATTTTTAA
CCACCCAACGAAACAAACTATCAACAAACACTATTCACATCTCCCCAACTCAAACACGAG
AGCACATCCTTATAACACTTCACATCCTCCCCCTACTCCTCCTACTAACAAAACCTGAAC
TAGTTATAGGCCCCTTCACATTTGGTCCTAAACTTGCCGTTGTTTTTAATAAAAATTACA
CATGCAAGCCTCAACAAACCAGTGAGAATGCCCACAAATTCC-TAAACAGAAAGCAGGAG
CAGGCATCAGGAACACCAACCA-ATTAGCCTACAACGCCTTGCTACGCCACACCCACAAG
GGCCCTCAGCAGTGAAAAGTATTAA-AAATAAGCGAAAGCTTGATTTAGTTATTATTAAA
CCTGGTTGGTTAATTTCGTGCCAGCCACCGCGGTTATACGAAAAACCAGAAACAACAGCC
CACGGCGTAAAGAGTGATAAAAGACCCTGTTCGCTTAAAGAAAAACTACAGCAAAGCTGT
AAAACGCTACTGACTGCAAGAACCACAACA-AAAAC-AAGCCTTTAAACC-CTTAACCTC
ACGAAAGCTAAGAAACAAACTGGGATTAGATACCCCACTATGCTTAGCCGTAAACAAAAA
CAGTACAAACACAACACTGTTCGCCAGAGAACTACAAGCA-AAAACTCAAAACTCTAAGG
ACTTGGCGGTGTCCCATATCAACCTAGAGGAGCCTGTCCTATAATCGATACCCCCCGATC
CACCCAACCCCCCCTCGAAACTCAGCCTATATACCGCCGTCGCCAGCCTACCCCATGAGG
GAATTAAAGTAAGCAAAACAGCCACAGGCTAGAACGTCAGGTCAAGGTGTAGCACATGGG
AGGGAAGAGGAAAC-TTT-AAACGGCCGCGGTATCCTAACCGTGCAAAGGTAGCGTAATC
ACTTGTCTTTTAAATAAAGACTAGTATGAAAGGCCAAATGAGAACGGACCTGTCTCCTAT
AGTTGACCAGTTAAACTGATCTTCAAGTACAAAAGCTTGAATAAACACATAAGACGAGAA
GACCCTGTGGAGCTTAAAACTAACACTATAAT--ACCAC-AAATAGCATAAGTTTTAAGT
TGGGGCGACTTCGGAACAAAATAAAACTTCCGAGCACAGAGCCA--ACCGCTCTCACTTA
GACAAACATGTCGAAGAAGGACACCCGACCCAGTCTTACTGAATAACGAACCAAGTTACC
CCAGGGATAACAGCGCCATCTTCTTCAAGAGGCCATATCGACAAGAAGGTTTACGACCTC
GATGTTGGATCAGGACACCCAAACGGTGCAACAGCTGTTAAAGGTTCGTTTGTTCAACGA
TCAACAGTCCTACGTGATCTGAGTTC
>LDA73
CCCAATAATACTAACTATAATATTAACTAGCCTGGCTATTGGAACAATCATTACCATATC
TAGCACCCACTGACTTATGGCCTGAGTGGGCTTAGAACTAAACACCTTATCAATTATTCC
TATTATCACTAAATATCACCACCCACGCTCCACAGAAGCCACAACCAAATATTTCCTAAC
TCAAGCTGCAGCCTCCGCCATACTCCTATTTGCAAGCACAGTAAACGCATGATACACCGG
AACCTGAGATATTTCTCAACTAACAAACCCACTAGCCTGTGTAATACTCACAATAGCTCT

AGCCATAAAACTCGGCCTTGCCCCCCTCCACTTCTGGTTACCTGAAGTATTACAGGGCAC
CTCACTTAGCACAGCTTTAATCATCACAACATGACAAAAACTTGCCCCAATAGCCCTGAT
ATTTTTAACACACAGCTCACTTAACCCAATAATCCTAATGACTCTAGGACTACTATCAGC
CCTAACTGGGGGATGGGGCGGCCTAAACCAAACACAAATACGAAAAATCATAGCATTTTC
ATCAATCGCCAAAACTTGGCGGATACGGAATTATCCGTGTTACCCCCCTGCTCAACCCAA
TTTCAACAAAACTTTATTACCCATTCATCATACTAGCCATCTGAGGCATCATTATAACAA
GCTCCATCTGCCTACGACAAACAGACTTAAAATCCTTAATTGCCTACTCATCCGTAAGCC
ACATGGGGCTTGTTATTGCCGCTACCCTCATTCAAACCCCATGAAGCTTAGCCGGCTCAA
TAGCACTAATAATTGCTCACGGTCTTACATCCTCAGTACTATTCTGCCTAGCAAACACTA
ACTACGAACGAACACACAGTCGAACCATACTCCTCACACGAGGACTACAACTCATTCTAC
CATTAATAACAACATGATGACTTTTAGCCAACCTGATAAACATAGCCTTACCACCAACAA
TTAACCTAACAGGTGAACTTTTAATTATTACATCCCTATTTAACTGATCCAACACCACAA
TCATTATAACCGGAATAGGAACCCTTCTAACAGCAGCCTACTCCTTATACATATTTTTAA
CCACCCAACGAAACAAACTATCAACGAACACTACCAACATCTCCCCAACTCAAACACGAG
AGCACATCCTCATAACACTTCACATCCTCCCCCTACTCCTCCTACTAACAAAACCCGAGC
TAGTTATGGGCCCCTTCACATTTGGTCCTAAACTTGCCGTTGTTTTTAGTAAAAATTACA
CATGCAAGCCTCAACAAACCAGTGAGAATGCCCACAAATTCC-TAAACAGAAAGCAGGAG
CAGGCATCAGGAGCACCAACCA-GTTAGCCTACAACGCCTTGCTACGCCACACCCACAAG
GGCCATCAGCAGTGAAAAGTATTAA-AAATAAGCGAAAGCTTGATTTAGTTATTATTAAA
CCTGGTTGGTTAATTTCGTGCCAGCCACCGCGGTTATACGAAAAACCAGAAACAACAGCC
CGCGGCGTAAAGAGTGATAAAAGACCC-ATTTACTTAAAGAAAAATTACAGCAGAGTTGT
AAAACACTACTGACTGCAAGAACCACAACA-AAAAC-AAGCCTTTAACCCGCTTAACCTC
ACGAAAACTAAGAAACAAACTGGGATTAGATACCCCACTATGCTTAGCCGTAAACAAAAA
CAGTACAGATACAACACTGTTCGCCAGAGAACTACAAGCATAAAACTCAAAACTCTAAGG
ACTTGGCGGTGTCCCATATCAACCTAGAGGAGCCTGTCCTATAATCGATACCCCCCGATC
CACCCCACCCTCCCTAGAAACTCAGCCTATATACCGCCGTCGCCAGCCTACCCCATGAGG
GGGTTAAAGTAAGCAAAACAGCCACAGGCTAGAACGTCAGGTCAAGGTGTAGCACATGGA
AGGGAAGAGGAAAC-TTT-AAACGGCCGCGGTATCCTAACCGTGCAAAGGTAGCGTAATC
ACTTGTCTTTTAAATTAAGACTAGTATGAAAGGCCAAATGAGAACGGACCTGTCTCCTAT
AGTTGACCAGTTAAACTGATCTTCAAGTACAAAAGCTTGAATAAACACATAAGACGAGAA
GACCCTGTGGAGCTTAAAACCAACACTATAATAAACCAC-AAATAGCATAGGTTTTAAGT
TGGGGCAACTTCGGAACAAAATAAAACTTCCGAGCACAGAGCCA-AACCGCTCTCACTTA
GACAAACATGTCAAAGAAAGACACCCGACCCAGTCTTACTGAATAACGAACCAAGTTACC
CCAGGGATAACAGCGCCATCTTCTTCAAGAGGCCATATCGACAAGAAGGTTTACGACCTC
GATGTTGGATCAGGACACCCAAACGGTGCAACAGCTGTTAAAGGTTCGTTTGTTCAACGA
TCAACAGTCCTACGTGATCTGAGTTC
>Bunya_Mtns
CCCAATAACACTAACTATTATATTAACTAGCCTAGCTATTGGAACAATCATTACCATATC
TAGCACCCATTGACTTATGGCCTGAGTGGGCTTAGAGCTAAACACCTTATCAATTGTCCC
CATTATCACCAAATACCACCACCCACGCTCCACAGAAGCCACAACCAAATACTTCCTAAC
TCAAGCTGCGGCCTCCGCCATACTCCTATTTGCAAGCACAATAAATGCATGATACACCGG
AACCTGAGATATCTCTCAACTAACAAACCCGCCAGCCTGTCTGATATTCACAATAGCTCT
AGCCATAAAACTGGGCCTTGCCCCCCTCCACTTCTGACTACCTGAAGTATTACAGGGCAC
CTCACTTAGCACAGCTCTAATCATCACAACATGACAAAAACTTGCCCCAATAGCCCTAAT
ATTTTTAACACACAGCTCACTTAACCCAATAATCCTAATGATTCTAGGACTTCTATCAGC
CCTAACTGGCGGGTGAGGCGGCCTAAACCAAACACAAACACGAAAAATTATAGCATTCTC
ATCAATCGCCAAAACTTGGCGGGTACGGAATTATCCGTATTACCCCGCTACTCAACCCAA
TTTCAACAAAACTTTATTACCCATTCATCATACTAGCCATCTGAGGCATCATTATAACAA
GTTCCATTTGCCTACGACAAACAGACTTAAAGTCCTTAATTGCCTACTCATCCGTTAGCC
ACATAGGGCTTGTTATCGCCGCTACCCTCATTCAAACTCCATGAAGCCTAGCCGGCTCAA
TAGCACTAATAATTGCCCACGGCCTTACATCCTCAGTACTATTCTGCCTAGCAAACACTA
ACTATGAACGAACACACAGTCGAACCATACTCCTCACACGAGGGTTGCAACTTATCCTAC
CACTAATAACAACATGATGACTCCTAGCCAACCTAATAAACATAGCCCTACCACCAACAA
TTAACCTAACAGGCGAACTTTTAATTATCACATCCCTATTTAACTGGTCCAACACTACAA
TCATTATAACCGGGGTGGGGACCCTTCTAACTGCAGCCTACTCCTTATACATATTTTTGA
TCACCCAACGAAACAAGCTGTCAACGAACACTATCAACATCTCCCCAACTCAGACACGAG
AACATATTCTTATAATCCTTCACATCCTCCCCTTACTCCTCCTACTAACAAAACCCGAGC
TAGTTATAGGCCCCTTCACATTTGGTCCTAAACTTGCCGTTGTTTTTAATAAAAATTACA
CATGCAAGCCTCAACAAACCAGTGAGAATGCCCACAAATTCC-TAAACAGAAAGCAGGAG
CAGGCATCAGGAACACCAACCA-ATTAGCCTACAACGCCTTGCTACGCCACACCCACAAG
GGCCCTCAGCAGTGAAAAGTATTAA-AAATAAGCGAAAGCTTGATTTAGTTATTATTAAA
CCTGGTTGGTTAATTTCGTGCCAGCCACCGCGGTTATACGAAAAACCAGAGACAACGGCC
CACGGCGTAAAGAGTGATAAAAGACCCCGTTTACTTAAAGAGAAACTACAGCGGAGTTGT
AAAACACTACTGACTGCAAGAACCACAACA-AAAAC-AAGCCTTTAAACCACTTAACCTC
ACGAAAGCTAAGAAACAAACTGGGATTAGATACCCCACTATGCTTAGCCATAAACAAAAA
CAGTGCAGATACAACACTGTTCGCCAGAGAACTACAAGCA-AAAACTCAAAACTCTAAGG
ACTTGGCGGTGTCCCATATCAACCTAGAGGAGCCTGTCCTATAATCGATACCCCCCGATC
CACCCAACCCTCCCTCGAAACTCAGCCTATATACCGCCGTCGCCAGCCTACCCCATGAGG
GGGTTAAAGTAAGCAAAACAGCCACAGGCTAAAACGTCAGGTCAAGGTGTAGCACATGGA
AGGGAAGAGGAAAC-TTT-AAACGGCCGCGGTATCCTAACCGTGCAAAGGTAGCGTAATC
ACTTGTCTTTTAAATAAAGACTAGTATGAAAGGCCAAATGAGAACGGACCTGTCTCCTAT
AGTTGACCAGTTAAACTGATCTTCAAGTACAAAAGCTTGAATAAACACATAAGACGAGAA
GACCCTGTGGAGCTTAAAACCAACACTATAATAAACCAC-AAATAGCATAGGTTTTAAGT
TGGGGCGACTTCGGAACAAAATAAAACTTCCGAGCACAGAGCCA-AACCGCTCTCACTTA
GACAGACATGTCAAA--GAAACACCCGACCCAGTCTTACTGAATAACGAACCAAGTTACC
CCAGGGATAACAGCGCCATCTTCTTCAAGAGACCATATCGACAAGAAGGTTTACGACCTC
GATGTTGGATCAGGACACCCAAACGGTGCAACAGCTGTTAAAGGTTCGTTTGTTCAACGA
TCAACAGTCCTACGTGATCTGAGTTC
>LDA76
CCCAATAACGCTAACTATAATATTAACTAGCCTGGCTATTGGAACAGTCATTACCATATC
TAGCACCCACTGACTTATAGCCTGAGTGGGCTTAGAACTAAACACCTTATCAATTATCCC
CATTATTACTAAATATCACCACCCACGCTCCACAGAAGCCACAACCAAATACTTCCTAAC
CCAAGCTGCAGCCTCCACCATACTCCTATTTGCAAGCACAGTAAACGCATGATACACCGG
AACCTGAGATATCTCTCAACTAACAAACCCACCAGCCTGTGTAATACTCACAGTAGCTCT
GGCCATAAAACTCGGCCTTGCCCCCCTCCACTTCTGATTACCTGAAGTACTACAGGGCAC
CTCACTTAGCACAGCTTTAATCATCACAACATGACAAAAACTCGCCCCAATAGCCCTGAT
ATTTTTAACACACAGCTCACTTAACCCAACAATCCTAATGACTCTAGGACTACTATCAGC
CCTAACTGGGGGATGGGGCGGCCTAAACCAAACACAAACACGAAAAATCATAGCATTTTC
ATCAATCGCCAAAACTTGGCGGATACGGTATTATCCGTGTTACCCCCCTGCTCAACCCAA
TTTCAACAAAACTTTATTACCCGTTCATCATACTAGCCATCTGAGGCATCATTATAACAA
GCTCCATCTGCCTACGACAAACAGACTTAAAATCCTTAATTGCCTATTCATCCGTAAGCC
ACATGGGGCTTGTTATTGCCGCTACCCTCATTCAAACCCCATGAAGCTTAGCCGGCTCAA
TAGCACTAATAATTGCTCACGGTCTTACATCCTCAGTACTATTCTGCCTAGCAAACACTA
ACTACGAACGAACACACAGTCGAACCATACTCCTCACACGAGGACTACAACTTATCCTGC
CCCTAATGACAACATGATGACTTCTAGCCAACCTGATAAACATAGCCTTACCACCAACAA
TTAACCTAACAGGCGAACTTTTAATTATTACATCCCTATTTAACTGATCCAACACCACAA
TTATTATAACCGGAATAGGAACCCTTCTAACAGCAGCCTACTCCTTATATATGTTTTTAA
CCACCCAACGAAACAAACTGTCAACGAACACTATCAACATCTCCCCAACTCAAACACGAG
AGCATATCCTCATAACACTTCACATCCTCCCCCTACTCCTCCTACTAACAAAACCCGGGT
TAGTTATAGGCCCCTTCACATTTGGTCCTAAACTTGCCGTTGTTTTTAGTAAAAATTACA
CATGCAAGCCTCAACAAACCAGTGAGAATGCCCACAAATTCC-CAAACAGAAAGCAGGAG
CAGGCATCAGGAGCACCAACCA-GTTAGCCTACAACGCCTTGCTACGCCACACCCACAAG
GGCCATCAGCAGTGAAAAGTATTAA-AAATGAGCGAAAGCTTGATTTAGTTATTATTAAA
CCTGGTTGGTTAATTTCGTGCCAGCCACCGCGGTTATACGAAAAACCAGAAACAACAGCC
CACGGCGTAAAGAGTGATAAAAGACCC-ACTTACTTAAAGAAAAATTACAGCAGAGTTGT
AAAACACTACTGACTGCAAGAACCACAACA-AAAAC-AAGCCTTTAAATCGCTTAATCTC
ACGAAAGCTAAGAAACAAACTGGGATTAGATACCCCACTATGCTTAGCCGTAAACAAAAA
CAGTACAGATACAACACTGTTCGCCAGAGAACTACAAGCA-AAAACTCAAAACTCTAAGG
ACTTGGCGGTGTCCCATATCAACCTAGAGGAGCCTGTCCTATAATCGATACCCCCCGATC
CACCCCACCCTCCCTCGAAACTCAGCCTATATACCGCCGTCGCCAGCCTACCCCATGAGG
GGGTTAAAGTAAGCAAAACAGCCACGGGCTAGAACGTCAGGTCAAGGTGTAGCACATGGA
AGGGAAGAGGAAAC-TTT-AAACGGCCGCGGTATCCTAACCGTGCAAAGGTAGCGTAATC
ACTTGTCTTTTAAATAAAGACTAGTATGAAAGGCCAAATGAGAACGGACCTGTCTCCTAT
AGTTGACCAGTTAAACTGATCTTCAAGTACAAAAGCTTGAATAAACACATAAGACGAGAA
GACCCTGTGGAGCTTAAAACCAACACTATAATAAACCAC-AAATAGCATAGGTTTTAAGT
TGGGGCGACTTCGGAACAAAATAAAACTTCCGAGCACAGAGCCA-GACCGCTCTCACTTA
GACAAACATGTCAAAGAAAGACACCAGACCCAGTCTTACTGAATAACGAACCAAGTTACC
CCAGGGATAACAGCGCCATCTTCTTCAAGAGGCCATATCGACAAGAAGGTTTACGACCTC
GATGTTGGATCAGGACACCCAAACGGTGCAACAGCTGTTAAAGGTTCGTTTGTTCAACGA
TCAACAGTCCTACGTGATCTGAGTTC
>Coogee
CCCAATAACACTAACTATGATACTAACTAGCCTAGCTATTGGAACAATCATCACCATATC
TAGCACCCATTGACTCATAGCCTGAGTGGGCCTAGAACTAAATACCCTATCAATTATCCC
CATTATCACTAAGTATCACCACCCACGCTCCACAGAAGCCACAACCAAGTACTTCCTAAC

TCAAGCCGCAGCCTCCACCATACTCTTATTTGCAAGCACAATAAACGCATGACACACCGG
AACCTGAGACATCTCTCAACTAACAAGCCAGCCAGCTTGCATAATATTCACAATAGCTTT
AGCCATAAAACTGGGCCTTGCCCCCCTCCACTTCTGATTACCTGAGGTTTTACAGGGCAC
CTCACTTAGCACAGCTTTAATCATCACAACATGACAAAAACTTGCCCCAATAGCCCTGAT
ATTTTTAACACACAGCTCACTTAACCCAACAATCCTAATGATTCTAGGACTTCTATCAGC
CCTAACTGGCGGATGAGGCGGCCTAAACCAAACACAAACACGAAAAATCATAGCATTCTC
ATCAATCGCCAAAACTTGGTGGGTACGGAATTATCCGTATTACCCCCCTGCTCAACCCAA
TTTCAACAAAACTTTATTATCCATTCATCATACTAGCCATCTGAGGCATCATTATAACAA
GCTCCATTTGCCTACGACAAACAGACCTAAAGTCCTTAATTGCCTATTCATCCGTTAGCC
ATATGGGACTTGTTATTGCCGCTACCCTCATTCAAACCCCATGAAGCTTGGCCGGCTCAA
TGGCACTGATGATTGCTCACGGTCTTACATCCTCAGTACTATTCTGTCTAGCAAACACTA
ACTATGAACGAACACACAGTCGAACCATGCTCCTCACACGAGGACTACAACTCATCCTGC
CCCTAATAACAACATGATGACTCCTAGCCAACCTGATAAACATAGCCCTACCACCAACAA
TTAACCTAACAGGCGAACTTTTAATTATTACATCCCTATTTAACTGGTCCAACACCACAA
TCATTATAACCGGAGTAGGGACCCTTCTAACAGCAGCCTACTCACTATACATATTTTTAA
CCACGCAACGAAACAAACTATCAACAAACACTATTAACATCTCCCCAACTCAAACACGAG
AGCACATCCTTATAACACTTCACATCCTCCCCCTACTCCTCCTACTAACAAAACCTGAGC
TAGTTATAGGCCCCTTCACATTTGGTCCTAAACTTGCCGTTGTTTTTAATAAAAATTACA
CATGCAAGCCTCAACAAACCAGTGAGAATGCCCACAAATTCC-TAAACAGAAAGCAGGAG
CAGGCATCAGGAACACCAACCA-ATTAGCCTACAACGCCTTGCTACGCCACACCCACAAG
GGCCCTCAGCAGTGAAAAGTATTAA-AAATAAGCGAAAGCTTGATTTAGTTATTATTAAA
TCTGGTTGGTTAATTTCGTGCCAGCCACCGCGGTTATACGAAAAACCAGAAACAACAGCC
CACGGCGTAAAGAGTGATAAAAGATCCTGTTCGCTTAAAGAAAAACTACAGCAAAGCTGT
AAAACGCTACTGACTGCAAGAACCACAACA-AAAAC-AAGCCTTTAAACC-CTTAACCTC
ACGAAAGCTAAGAAACAAACTGGGATTAGATACCCCACTATGCTTAGCCGTAAACAAAAA
CAGTACAAACACAACACTGTTCGCCAGAGAACTACAAGCA-AAAACTCAAAACTCTAAGG
ACTTGGCGGTGTCCCATATCAACCTAGAGGAGCCTGTCCTATAATCGATACCCCCCGATC
CACCCAACCCCCCCTCGAAACTCAGCCTATATACCGCCGTCGCCAGCCTACCCCATGAGG
GAGTTAAAGTAAGCAAAACAGCCACGGGCTAGAACGTCAGGTCAAGGTGTAGCACATGGG
AGGGAAGAGGAAAC-TTT-AAACGGCCGCGGTATCCTAACCGTGCAAAGGTAGCGTAATC
ACTTGTCTTTTAAATAAAGACTAGTATGAAAGGCCAAATGAGAACGGACCTGTCTCCTAT
AGTTGACCAGTTAAACTGATCTTCAAGTACAAAAGCTTGAATAAACACATAAGACGAGAA
GACCCTGTGGAGCTTAAAACTAACACTATAAT--ACCAC-AAATAGCATAAGTTTTAAGT
TGGGGCGACTTCGGAACAAAATAAAACTTCCGAGCACAGAGCCA--ACCACTCTCACTTA
GACAAACATGTCGAAGAAAGACACCCGACCCAGTCTTACTGAATAACGAACCAAGTTACC
CCAGGGATAACAGCGCCATCTTCTTCAAGAGGCCATATCGACAAGAAGGTTTACGACCTC
GATGTTGGATCAGGACACCCAAACGGTGCAACAGCTGTTAAAGGTTCGTTTGTTCAACGA
TCAACAGTCCTACGTGATCTGAGTTC
>LDA79
CCCAATAACACTAACTATAATACTAACTAGCCTAGCTATTGGAACAGTCATTACCATATC
TAGCACCCATTGACTCATAGCCTGAGTGGGCTTAGAACTAAACACTCTATCAATTATTCC
CATTATCACTAAATACTATCACCCACGCTCCACAGAAGCCACGACCAAGTACTTCCTAAC
CCAAGCCGCAGCCTCCACCATACTATTATTTGCAAGCACAATAAACGCATGGCACACCGG
AACCTGAGACATCTCTCAACTAACAAACCAACCAGCCTGTGTAATATTCACAATAGCTTT
AGCCATAAAGCTGGGCCTTGCTCCCCTCCACTTCTGGTTACCTGAGGTATTACAAGGTAC
CTCACTTAGCACAGCTTTAATCATCACAACATGACAAAAACTTGCCCCGATAGCCCTAAT
ATTTTTAACACACAGCTCACTTAACCTAACAATCCTGATGATTCTAGGACTACTATCAGC
CCTAACTGGCGGATGAGGCGGCCTAAACCAGACACAAACACGAAAAATCATAGCATTCTC
ATCAATCGCCAAAACTTGGTGGGTATGGAATTATCCGCATTACCCCTCTGCTCAACCCAA
TTTCAACAAAACTTTATTACCCGTTCATCATACTAGCCATCTGAGGCATCATTATAACAA
GCTCCATTTGCCTACGACAAACAGACCTAAAATCCTTAATCGCCTACTCATCCGTTAGCC
ACATGGGACTTGTTATTGCCGCTACCCTCATTCAAACCCCATGAAGCTTAGCCGGCTCGA
TAGCACTAATAGTTGCTCACGGCCTTACATCCTCAGTACTATTCTGCCTAGCAAACACTA
ACTATGAACGAACACATAGTCGAACCATGCTCCTCACACGAGGGTTACAACTCATCCTGC
CCCTAATAACAACATGATGACTCCTAGCCAACCTGATAAACATAGCCCTACCACCAACAA
TTAACCTGACAGGCGAACTCTTAATTATTACATCCCTATTTAACTGATCTAACACCACAA
TTATTATGACCGGAATAGGAACCCTTCTAACAGCAGCCTACTCCTTATACATATTTTTAA
CCACCCAACGAAACAAACTATCAATGAACACTATTAACATCTCCCCAACTCAAACACGAG
AGCACATCCTTATGACACTTCACATCCTCCCCTTACTCCTCCTACTAACAAAACCCGAGC
TAGTTATAGGCCCCTTCACATTTGGTCCTAAACTTGCCGTTGTTTTTAATAAAAATTACA
CATGCAAGCCTCAACAAACCAGTGAGAATGCCCACAAATTCC-TAAACAGAAAGCAGGAG
CAGGCATCAGGAACACCAACTA-AT-AGCCTATAACGCCTTGCTACGCCACACCCACAAG
GGCCCTCAGCAGTGAAAAGTATTAA-AAATAAGCGAAAGCTTGATTTAGTTATTATTAAA
CCTGGTTGGTTAATTTCGTGCCAGCCACCGCGGTTATACGAAAAACCAGAAACAACAGCC
CACGGCGTAAAGAGTGATAAAAGATCCTGTTCACTTAAAGAAAAACTACAGCAGAGTTGT
AAAACACTACTGACTGCAAGAACCACAACA-AAAAC-AAGCCTTTAAACCACTTAACCTC
ACGAAAGCTAAGAAACAAACTGGGATTAGATACCCCACTATGCTTAGTCGTAAACAAAAA
CAGTGCAAACACGACACTGTTCGCCAGAGAACTACAAGCA-AAAACTCAAAACTCTAAGG
ACTTGGCGGTGTCCCATATCAACCTAGAGGAGCCTGTCCTATAATCGATACCCCCCGATC
CACCCAACCCCCCCTCGAAACTCAGCCTATATACCGCCGTCGCCAGCCTACCCCATGAGG
GAGTTAAAGTAAGCAAAACAGCCACAGGCTAGAACGTCAGGTCAAGGTGTAGCACATGGG
AGGGAAGAGGAAAC-TTT-AAACGGCCGCGGTATCCTAACCGTGCAAAGGTAGCGTAATC
ACTTGTCTTTTAAATAAAGACTAGTATGAAAGGCCAAATGAGAACGGACCTGTCTCCTAT
AGTTGACCAGTTAAACTGATCTTCAAGTACAAAAGCTTGAATAAGCACATAAGACGAGAA
GACCCTGTGGAGCTTAAAACTAACACTATAATTAACCAC-AAATAGCATAGGTTTTAAGT
TGGGGCGACTTCGGAACAAAATAAAACTTCCGAGCACAGAGCCA--ACCGCTCTCACTTA
GACAAACATGTCGAAGAATGACACCCGACCCAGTCTTACTGAATAACGAACCAAGTTACC
CCAGGGATAACAGCGCCATCTTCTTCAAGAGACCATATCGACAAGAAGGTTTACGACCTC
GATGTTGGATCAGGACACCCAAACGGTGCAACAGCTGTTAAAGGTTCGTTTGTTCAACGA
TCAACAGTCCTACGTGATCTGAGTTC
>LDA81
CCCAATAACACTAACTATAATACTAACTAGCCTAGCTATTGGAACAATCATTACCATATC
TAGCACCCATTGACTCATGGCCTGGGTGGGCTTAGAGCTAAACACCTTATCAATTATTCC
CATTATCACTAAATATCACCACCCACGCTCCACAGAAGCCACAACCAAGTATTTCCTAAC
TCAGGCTGCAGCCTCCGCCATACTCTTATTTGCAAGCACAATAAACGCATGATACGCCGG
AACCTGGGACATCTCTCAACTAACAAACCCCCAAGCCTGTGTTACATTCACAATAGCTCT
GGCCATAAAACTAGGCCTTGCCCCCCTCCACTTCTGACTGCCTGAGGTATTACAGGGCAC
CTCACTTAGCACAGCCCTAATCATTACAACATGACAAAAACTTGCCCCAATAGCCCTGAT
ATTTTTAACACACAGCTCACTTAACCCTACGACCCTAATGATTTTAGGACTACTATCAGC
CTTAACTGGCGGGTGAGGCGGCCTAAACCAAACACAAACACGAAAAATCATAGCATTCTC
ATCAATCGCCAAAACTTGGCGGATACGGAATTATCCGTATTACCCCTCTGCTCAACCCAA
TTTCAACAAAACTTTATTATCCATTCATCATACTAGCCATCTGAGGCATTATTATAACAA
GCTCCATTTGCCTACGACAAACAGACTTAAAGTCCTTAATTGCCTATTCATCCGTTAGCC
ATATAGGACTTGTTATTGCCGCTACTCTTATTCAAACCCCATGAAGCCTAGCCGGCTCAA
TAGCACTAATAATTGCTCACGGCCTAACATCCTCAGTACTATTCTGCCTAGCAAACACTA
ACTATGAACGAACACACAGTCGAACCATACTCCTCACACGAGGATTACAGCTTATCCTAC
CCCTAACGACAACATGATGACTTCTAGCCAACCTAATAAACATAGCCCTACCACCAACAA
TTAACCTAACAGGCGAACTTTTAATTATTACATCCCTATTTAACTGATCCAACACCACAA
TCATTATAACCGGAATAGGAACCCTTCTAACAGCAGCCTACTCCTTATATATATTTTTAA
CCACCCAACGAAACAAAATATCAACGAACACTATTAACATCTCTCCAACCCAAACACGAG
AACACATCCTCATAACACTTCACATCCTCCCACTTCTCCTCCTACTAGCGAAACCCGAGC
TAATTATAGGCCCTTTCACATTTGGTCCTAAACTTGCCGTTGTTTTTAATAAAAATTACA
CATGCAAGCCTCAACAAACCAGTGAGAATGCCCACAAATTCC-TAAACAGAAAGCAGGAG
CAGGCATCAGGAGCACCAGCCA-ATTAGCCTACAACGCCTTGCTACGCCACACCCACAAG
GGCCCTCAGCAGTGAAAAGTATTAA-AAATGAGCGAAAGCTTGATTTAGTTATTATTAAA
GCTGGTTGGTTAATTTCGTGCCAGCCACCGCGGTTATACGAAAAACCAGAAACAACAGCC
CACGGCGTAAAGAGTGATAAAAGACCCTATTCACTTAAAGAAAAACTACAGCAGAGTTGT
AAAACACTACTGACTGCAAGAACCACAACA-AAAAC-AAGCCTTTAAACCACTTAATCTC
ACGAAAGCTAAGAAACAAACTGGGATTAGATACCCCACTATGCTTAGCCGTAAACAAAAA
CAGTACAGATACAACACTGTTCGCCAGAGAACTACAAGCA-AAAACTCAAAACTCTAAGG
ACTTGGCGGTGTCCCACATCAACCTAGAGGAGCCTGTCCTATAATCGATACCCCCCGATC
CACCCAACCCTCCCTAGAAACTCAGCCTATATACCGCCGTCGCCAGCCTACCCTATGAAG
GGGTTAAAGTAAGCAAAATAGCCACAGGCTAGGACGTCAGGTCAAGGTGTAGCACATGGA
AGGGAAGAGGAAAC-TTT-AAACGGCCGCGGTATCCTAACCGTGCAAAGGTAGCGTAATC
ACTTGTCTTTTAAATAAAGACTAGTATGAAAGGCCAAATGAGAACGGACCTGTCTCCTAT
AGTCGACCAGTTAAACTGATCTTCAAGTACAAAAGCTTGAATAAACACATAAGACGAGAA
GACCCTGTGGAGCTTAAAACTAACACTATAATAAACCAC-AAATAGCATAGGTTTTAAGT
TGGGGCGACTTCGGAACAAAATAAAACTTCCGAGCACAGAGCCA-AACCGCTCTCACTTA
GACAAACATGTCAAAGAA-GACACCCGACCCAGTCTTACTGAATAACGAACCAAGTTACC
CCAGGGATAACAGCGCCATCTTCTTCAAGAGGCCATATCGACAAGAAGGTTTACGACCTC
GATGTTGGATCAGGACACCCAAACGGTGCAACAGCTGTTAAAGGTTCGTTTGTTCAACGA
TCAACAGTCCTACGTGATCTGAGTTC
>LDA85
TCCAATAACACTAACTATAATACTAACTAGCCTAGCTGTTGGAACAATCATTACCATATC
TAGCACCCATTGACTCATAGCCTGAGTGGGCCTAGAACTAAACACCCTATCAATCATTCC
CATTATCACTAAATATCACCACCCACGCTCCACAGAAGCCACAACCAAGTACTTCCTAAC
TCAAGCCGCAGCCTCCGCCATACTTCTATTTGCAAGCACAATAAACGCATGACACACCGG
AACCTGAGACATCTCTCAACTAACAAACCAGCCAGCCTGTGTAATACTCACAATAGCTTT
AGCCATAAAACTGGGCCTTGCCCCCCTCCACTTCTGATTACCTGAAGTATTACAAGGCAC
CTCACTTAGCACAGCTTTAATCATCACAACATGACAAAAACTCGCCCCAATAGCCCTAAT
ATTTTTAACACACAGCTCACTTAACCCAACAATCCTAATGATTCTTGGACTACTATCAGC
CCTAACTGGCGGATGAGGCGGCCTAAACCAAACACAAACACGAAAAATCATAGCATTCTC
ATCAATCGCCAAAACTTGGTGGGTACGGAATTATCCGTATTACCCCCCTACTCAACCCAA
TTTCAACAAAACTTTATTATCCATTCATCATACTAGCCATCTGAGGCATCATCATAACAA
GCTCCATTTGCCTACGACAAACAGACCTAAAATCCTTAATTGCCTACTCATCCGTTAGCC
ATATGGGACTTGTTATCGCCGCTACCCTCATTCAAACCCCATGAAGCTTGGCCGGCTCAA
TAGCACTGATGATTGCTCACGGCCTTACATCCTCAGTTCTATTCTGCCTAGCAAACACTA
ACTATGAACGAACACACAGTCGAACCATGCTCCTCACACGAGGACTACAACTCATCCTGC
CCCTAATAACAACATGATGACTCCTAGCCAACCTAATAAACATAGCCCTACCACCAACAA
TTAACCTAACAGGCGAACTTTTAATTATCACATCCCTATTTAACTGATCCAACACCACAA
TCATTATAACCGGAATAGGAACCCTTCTAACAGCAGCCTACTCCCTATACATATTCTTAA
CCACCCAACGAAACAAACTATCAACGAACACTGTTAACATCTCCCCAACTCAAACACGAG
AGCACATCCTTATAACACTTCACATCCTCCCCTTACTCCTCCTACTAACAAAACCCGAAC
TAGTTATAGGCCCCTTCACATTTGGTCCTAAACTTGCCGTTGTTTTTAATAAAAATTACA
CATGCAAGCCTCAACAAACCAGTGAGAATGCCCACAAATTCC-TAAACAGAAAGCAGGAG
CAGGCATCAGGAACACCAACCA-ATTAGCCTACAACGCCTTGCTACGCCACACCCACAAG
[truncated: 13,439 more chars]
